# Supplementary material for: Quantitative Proteomics Reveals the Dynamic Regulation of the Tomato Proteome in Response to Phytophthora infestans
Source: Int J Mol Sci. 2021 Apr 17;22(8):4174. doi: 10.3390/ijms22084174 (PMC8073981; doi:10.3390/ijms22084174)
Supplement: Supplementary file 1 [file ijms-22-04174-s001.zip]

Archive with 10 entries (10 files):
- Table S1.Tomato Protein Quant.xlsx
- __MACOSX/._Table S1.Tomato Protein Quant.xlsx
- figure S1.tiff
- __MACOSX/._figure S1.tiff
- Table S2.Tomato Peptide and Protein Quantitation_Separate hpi and replicate.xlsx
- __MACOSX/._Table S2.Tomato Peptide and Protein Quantitation_Separate hpi and replicate.xlsx
- Table S3.Primer list.xlsx
- __MACOSX/._Table S3.Primer list.xlsx
- Table S4.List of Primers used for tomato genes_qPCR.xlsx
- __MACOSX/._Table S4.List of Primers used for tomato genes_qPCR.xlsx
