# Supplementary material for: Quantitative Proteomics Reveals the Dynamic Regulation of the Tomato Proteome in Response to Phytophthora infestans
Source: Int J Mol Sci. 2021 Apr 17;22(8):4174. doi: 10.3390/ijms22084174 (PMC8073981; doi:10.3390/ijms22084174)
Supplement: Supplementary file 1 [file ijms-22-04174-s001.zip › Table S1.Tomato Protein Quant.xlsx]

## Sheet: Tomato
Gene Accession	Description	Best Matched Gene in Arabdopsis	Normalized log2 (Pi24h/Mock24h) Repliate 1	Normalized log2 (Pi24h/Mock24h) Repliate 2	Normalized log2 (Pi24h/Mock24h) Repliate 3	# of replicate_24h	Average log2 (Pi24h/Mock24h)	SD log2 (Pi24h/Mock24h)	t test_24h	p-value_24h	Normalized log2 (Pi48h/Mock48h) Repliate 1	Normalized log2 (Pi48h/Mock48h) Repliate 2	Normalized log2 (Pi48h/Mock48h) Repliate 3	# of replicate_48h	Average log2 (Pi48h/Mock48h)	SD log2 (Pi48h/Mock48h)	t test_48h	p-value_48h	Normalized log2 (Pi96h/Mock96h) Repliate 1	Normalized log2 (Pi96h/Mock96h) Repliate 2	Normalized log2 (Pi96h/Mock96h) Repliate 3	# of replicate_96h	Average log2 (Pi96h/Mock96h)	SD log2 (Pi96h/Mock96h)	t test_96h	p-value_96h
Solyc03g097010.3.1	NADH dehydrogenase [ubiquinone] iron-sulfur protein 6, mitochondrial	AT3G03070.1	0.00385	-0.226918	2.84547	3	0.874133	1.71112	0.884826	0.469595	1.20201	-1.07904	NQ	2	0.061488	NQ	NQ	NQ	-11.5	0.338364	-3.52033	3	-4.89399	6.03754	1.40399	0.295464
Solyc07g008900.4.1	Subtilisin-like protease-like protein	AT4G30020.1	-0.159358	0.354534	0.183465	3	0.126214	0.261686	0.835385	0.4914	-0.373027	-0.733872	0.191017	3	-0.305294	0.46615	1.13437	0.374298	NQ	NQ	-4.87405	1	-4.87405	NQ	NQ	NQ
Solyc04g071880.3.1	Pyrophosphate-energized membrane proton pump	AT1G16780.1	-0.428787	3.51067	0.468317	3	1.1834	2.06479	0.992698	0.42547	NQ	-1.20712	0.025274	2	-0.590923	NQ	NQ	NQ	NQ	-5.8	-2.35041	2	-4.07521	NQ	NQ	NQ
Solyc12g010960.2.1	2-alkenal reductase (NADP(+)-dependent)	AT5G16990.1	-0.760513	-0.628197	0.540175	3	-0.282845	0.71582	0.684393	0.56439	-0.452144	0.312971	-0.809927	3	-0.316367	0.57363	0.955255	0.440261	NQ	-4.0742	NQ	1	-4.0742	NQ	NQ	NQ
Solyc06g060720.3.1	Peroxisome biogenesis protein 19.1	AT3G03490.1	0.092225	0.338665	0.044008	3	0.158299	0.158051	1.73477	0.224917	0.127895	1.10834	0.149481	3	0.461907	0.559935	1.42882	0.28927	-2.94446	NQ	-4.71782	2	-3.83114	NQ	NQ	NQ
Solyc11g065600.2.1	xyloglucan endotransglucosylase-hydrolase 4	AT5G13870.1	NQ	0.015243	2.11641	2	1.06583	NQ	NQ	NQ	-0.216546	0.708072	0.404122	3	0.298549	0.471263	1.09727	0.386991	NQ	NQ	-3.54865	1	-3.54865	NQ	NQ	NQ
Solyc12g098590.3.1	Glycosyltransferase	AT4G15550.1	NQ	NQ	NQ	0	NQ	NQ	NQ	NQ	-0.32536	NQ	NQ	1	-0.32536	NQ	NQ	NQ	NQ	-3.46901	NQ	1	-3.46901	NQ	NQ	NQ
Solyc01g094340.3.1	Acetyl-coenzyme A carboxylase carboxyl transferase subunit alpha	AT2G38040.1	-0.785034	2.19721	0.47268	3	0.628286	1.4972	0.726839	0.542886	0.154353	-0.236275	-0.036886	3	-0.0396027	0.195328	0.351172	0.759003	-0.020927	NQ	-6.55	2	-3.28546	NQ	NQ	NQ
Solyc04g077780.3.1	LIM domain-containing protein	AT1G10200.1	0.785619	-0.05899	NQ	2	0.363314	NQ	NQ	NQ	NQ	NQ	0.357727	1	0.357727	NQ	NQ	NQ	NQ	-3.569	-2.63382	2	-3.10141	NQ	NQ	NQ
Solyc05g055850.3.1	Protein RESISTANCE TO PHYTOPHTHORA 1, chloroplastic	AT2G48070.3	NQ	NQ	NQ	0	NQ	NQ	NQ	NQ	NQ	2.59332	NQ	1	2.59332	NQ	NQ	NQ	NQ	NQ	-2.97125	1	-2.97125	NQ	NQ	NQ
Solyc03g007610.4.1	DnaJ protein ERDJ2A	AT1G79940.1	NQ	NQ	NQ	0	NQ	NQ	NQ	NQ	ND	ND	ND	0	ND	ND	ND	ND	NQ	-2.88067	NQ	1	-2.88067	NQ	NQ	NQ
Solyc04g039950.4.1	Mediator of RNA polymerase II transcription subunit 13	AT1G55325.2	ND	ND	ND	0	ND	ND	ND	ND	ND	ND	ND	0	ND	ND	ND	ND	NQ	NQ	-2.84704	1	-2.84704	NQ	NQ	NQ
Solyc03g112850.3.1;Solyc06g071530.5.1	60S ribosomal protein L44	AT3G23390.1	NQ	NQ	-1.02409	1	-1.02409	NQ	NQ	NQ	NQ	1.82027	1.56726	2	1.69376	NQ	NQ	NQ	NQ	NQ	-2.83064	1	-2.83064	NQ	NQ	NQ
Solyc02g063450.4.1	Glycine-rich domain-containing protein 2	AT4G37900.1	0.011294	0.135354	0.208648	3	0.118432	0.0997593	2.05625	0.176059	0.379873	-0.531421	-0.513621	3	-0.221723	0.521073	0.737008	0.537849	NQ	-2.82712	NQ	1	-2.82712	NQ	NQ	NQ
Solyc02g068315.1.1	2-oxoglutarate (2OG) and Fe(II)-dependent oxygenase superfamily protein	AT1G14130.1	ND	ND	ND	0	ND	ND	ND	ND	ND	ND	ND	0	ND	ND	ND	ND	-2.74673	NQ	NQ	1	-2.74673	NQ	NQ	NQ
Solyc02g069490.4.1	Delta(24)-sterol reductase	AT3G19820.1	-0.04142	0.323442	0.359831	3	0.213951	0.221905	1.66997	0.236876	0.380908	-0.016979	-0.225155	3	0.046258	0.30794	0.260184	0.819059	-3.82654	-2.17741	-1.71678	3	-2.57358	1.10927	4.01846	0.0567105
Solyc08g066420.1.1	Polyketide cyclase/dehydrase and lipid transport superfamily protein	AT2G25770.1	0.112353	-0.300334	0.392605	3	0.068208	0.348572	0.338925	0.766944	-0.110225	0.728723	0.085878	3	0.234792	0.438851	0.926674	0.451924	NQ	-2.53438	NQ	1	-2.53438	NQ	NQ	NQ
Solyc03g123740.4.1	Ovule receptor-like kinase 28	AT1G53730.2	-0.212278	0.130091	-0.203043	3	-0.0950767	0.195056	0.84426	0.487411	0.323911	NQ	0.20198	2	0.262945	NQ	NQ	NQ	-4.16636	NQ	-0.873578	2	-2.51997	NQ	NQ	NQ
Solyc11g010810.1.1	UDP-glycosyltransferase 91.1	AT2G22590.1	-0.248475	-0.095324	0.213399	3	-0.0434667	0.235263	0.32001	0.779299	0.081501	-0.706125	-0.744913	3	-0.456512	0.466337	1.69556	0.232056	-1.69876	NQ	-3.27743	2	-2.48809	NQ	NQ	NQ
Solyc06g064870.4.1	Methyl esterase 12	AT4G09900.1	ND	ND	ND	0	ND	ND	ND	ND	-1.85847	NQ	NQ	1	-1.85847	NQ	NQ	NQ	NQ	NQ	-2.48729	1	-2.48729	NQ	NQ	NQ
Solyc04g080140.4.1	alpha-1%2C6-mannosyl-glycoprotein 2-beta-N-acetylglucosaminyltransferase	AT1G45150.1	5.78536	NQ	-3.48631	2	1.14953	NQ	NQ	NQ	0.118788	-1.0734	0.738809	3	-0.071934	0.921035	0.135275	0.904781	NQ	NQ	-2.48423	1	-2.48423	NQ	NQ	NQ
Solyc02g077880.3.1	Auxin-repressed protein	AT2G33830.2	-0.104606	-0.285607	-0.822413	3	-0.404209	0.373312	1.8754	0.201568	-1.67915	-0.593569	-1.80679	3	-1.35983	0.666667	3.53295	0.0716169	-2.79273	-2.46678	-2.063	3	-2.44084	0.365553	11.5651	0.00739374
Solyc03g025310.3.1	Sec-independent protein translocase protein TATB, chloroplastic	AT5G52440.1	NQ	NQ	NQ	0	NQ	NQ	NQ	NQ	ND	ND	ND	0	ND	ND	ND	ND	NQ	NQ	-2.36855	1	-2.36855	NQ	NQ	NQ
Solyc01g006400.4.1	Pistil extensin like protein, partial CDS only	NA	NQ	NQ	NQ	0	NQ	NQ	NQ	NQ	NQ	-0.311814	NQ	1	-0.311814	NQ	NQ	NQ	NQ	-2.33627	NQ	1	-2.33627	NQ	NQ	NQ
Solyc03g083900.4.1	monocopper oxidase-like protein SKU5	AT4G25240.1	NQ	NQ	NQ	0	NQ	NQ	NQ	NQ	NQ	NQ	NQ	0	NQ	NQ	NQ	NQ	NQ	NQ	-2.28943	1	-2.28943	NQ	NQ	NQ
Solyc03g034220.3.1	Tomato RuBP carboxylase small subunit	AT5G38430.1	-0.114351	0.83511	-0.521245	3	0.0665047	0.696029	0.165495	0.88377	0.867029	0.36189	-0.103558	3	0.37512	0.485429	1.33846	0.312613	-2.81641	-3.10052	-0.779589	3	-2.23217	1.26597	3.05397	0.0925713
Solyc09g005260.4.1	Vacuolar cation/proton exchanger	AT3G51860.1	-0.138673	0.525205	NQ	2	0.193266	NQ	NQ	NQ	-0.014474	0.782864	-1.1477	3	-0.126435	0.970138	0.225733	0.842378	-2.22539	-1.795	-2.61429	3	-2.21156	0.409816	9.34697	0.0112533
Solyc11g012070.3.1	Phospholipase/carboxylesterase/thioesterase	AT4G22300.1	NQ	NQ	NQ	0	NQ	NQ	NQ	NQ	-0.640282	NQ	NQ	1	-0.640282	NQ	NQ	NQ	NQ	NQ	-2.20384	1	-2.20384	NQ	NQ	NQ
Solyc06g082750.3.1;Solyc06g082760.4.1	50S ribosomal protein L17	AT3G54210.1	-0.454716	0.141006	0.353848	3	0.0133793	0.419119	0.0552915	0.960933	0.093885	-0.833782	-1.04477	3	-0.594888	0.605751	1.70099	0.231051	-2.15736	NQ	-2.23284	2	-2.1951	NQ	NQ	NQ
Solyc04g015490.4.1	Mg-protoporphyrin IX chelatase	AT1G08520.1	-0.293201	0.298398	0.49945	3	0.168216	0.412049	0.707095	0.552792	1.02439	-0.715058	-0.600323	3	-0.0969983	0.97284	0.172696	0.878786	-2.1271	-3.33715	-1.03991	3	-2.16805	1.14917	3.26774	0.0822592
Solyc04g076870.4.1	Glutamyl-tRNA reductase	AT1G58290.1	-0.255467	0.409069	0.336385	3	0.163329	0.364504	0.776107	0.518896	0.138764	0.562541	-0.192401	3	0.169635	0.378417	0.776435	0.518739	-2.16135	NQ	NQ	1	-2.16135	NQ	NQ	NQ
Solyc03g058190.3.1	GTP-binding protein TypA	AT5G13650.2	-0.295711	0.242458	0.146799	3	0.031182	0.28711	0.188112	0.868146	0.66809	0.340525	0.008511	3	0.339042	0.329792	1.78063	0.216928	NQ	-2.15469	NQ	1	-2.15469	NQ	NQ	NQ
Solyc09g090410.3.1	50S ribosomal protein L28	AT2G33450.1	-0.40032	0.815346	0.455869	3	0.290298	0.624517	0.805121	0.505252	-0.989911	-0.977998	-0.283982	3	-0.75063	0.404173	3.21676	0.084563	-1.35716	-2.4084	-2.68773	3	-2.1511	0.701615	5.31033	0.0336802
Solyc11g068820.3.1	50S ribosomal protein L27	AT5G40950.1	-0.333238	-0.059928	0.465805	3	0.024213	0.406112	0.103267	0.927173	-0.026907	0.633939	-0.648179	3	-0.0137157	0.641161	0.0370519	0.973809	-1.79628	-3.06553	-1.58	3	-2.14727	0.802555	4.63417	0.0435456
Solyc03g120780.3.1;Solyc06g066660.4.1;Solyc08g068180.3.1	Ribosomal protein L37	AT3G16080.1	0.406852	0.490928	0.143368	3	0.347049	0.181333	3.31493	0.0802062	-0.864645	-0.133541	-0.937799	3	-0.645328	0.444728	2.51332	0.128494	-1.52946	-2.73475	-2.16296	3	-2.14239	0.602911	6.15469	0.0253976
Solyc03g098720.3.1	Kunitz trypsin inhibitor	AT1G73325.1	NQ	NQ	0.928308	1	0.928308	NQ	NQ	NQ	2.04984	-3.4198	NQ	2	-0.684975	NQ	NQ	NQ	-0.344242	-5.68295	-0.370489	3	-2.13256	3.07476	1.2013	0.352596
Solyc03g007330.3.1	ATP-dependent zinc metalloprotease FtsH	AT5G53170.1	0.154181	NQ	NQ	1	0.154181	NQ	NQ	NQ	ND	ND	ND	0	ND	ND	ND	ND	-1.63746	-2.59503	NQ	2	-2.11624	NQ	NQ	NQ
Solyc06g066030.4.1	Protein WVD2-like.1	AT4G32330.1	-0.760778	-0.077069	0.055489	3	-0.260786	0.438049	1.03115	0.410845	NQ	NQ	NQ	0	NQ	NQ	NQ	NQ	-2.11614	NQ	NQ	1	-2.11614	NQ	NQ	NQ
Solyc07g066410.5.1	WD repeat-containing protein 75	AT2G18900.1	NQ	NQ	2.11522	1	2.11522	NQ	NQ	NQ	NQ	1.25952	0.60684	2	0.933182	NQ	NQ	NQ	NQ	NQ	-2.11457	1	-2.11457	NQ	NQ	NQ
Solyc04g080420.5.1	agglutinin-like isoform X1	AT1G19715.3	NQ	NQ	NQ	0	NQ	NQ	NQ	NQ	-0.667714	0.223273	-0.135618	3	-0.193353	0.448291	0.747054	0.532917	NQ	-2.07303	NQ	1	-2.07303	NQ	NQ	NQ
Solyc09g015310.3.1	30S ribosomal protein S4, chloroplastic	ATCG00380.1	-0.239219	0.058594	0.188157	3	0.00251067	0.219138	0.0198441	0.985969	0.156942	0.078385	-0.377934	3	-0.0475357	0.288817	0.285074	0.802397	-1.33362	-2.80364	-1.85901	3	-1.99876	0.744906	4.6475	0.0433123
Solyc01g079880.3.1	Aluminum induced protein with YGL and LRDR motifs	AT5G19140.1	-0.082031	-0.023122	-0.06428	3	-0.0564777	0.0302196	3.23704	0.0836356	-0.917776	-0.851388	-0.925404	3	-0.898189	0.0407102	38.2142	0.000684075	-2.06993	-1.79471	-2.00261	3	-1.95575	0.143468	23.6112	0.00178895
Solyc04g015940.3.1	ARM repeat superfamily protein	AT4G23540.1	ND	ND	ND	0	ND	ND	ND	ND	1.13559	NQ	NQ	1	1.13559	NQ	NQ	NQ	NQ	NQ	-1.95105	1	-1.95105	NQ	NQ	NQ
Solyc07g005050.3.1;Solyc12g010350.3.1	60S ribosomal protein L39	AT4G31985.1	NQ	-1.14764	NQ	1	-1.14764	NQ	NQ	NQ	-0.643588	NQ	NQ	1	-0.643588	NQ	NQ	NQ	NQ	NQ	-1.9453	1	-1.9453	NQ	NQ	NQ
Solyc06g064550.3.1	Aspartokinase-homoserine dehydrogenase	AT1G31230.1	-0.75185	0.103997	0.508426	3	-0.0464757	0.643471	0.1251	0.911885	NQ	1.57004	NQ	1	1.57004	NQ	NQ	NQ	NQ	NQ	-1.93431	1	-1.93431	NQ	NQ	NQ
Solyc04g049160.3.1	Calcium-dependent protein kinase	AT1G35670.1	ND	ND	ND	0	ND	ND	ND	ND	ND	ND	ND	0	ND	ND	ND	ND	NQ	NQ	-1.93078	1	-1.93078	NQ	NQ	NQ
Solyc04g008680.4.1	Cell division cycle and apoptosis regulator protein.1	AT2G03150.1	0.487697	0.897493	0.081542	3	0.488911	0.407977	2.07565	0.173587	-0.276785	1.00009	0.616966	3	0.446758	0.655235	1.18096	0.359031	NQ	-2.41027	-1.43768	2	-1.92398	NQ	NQ	NQ
Solyc10g008640.3.1	Diacylglycerol kinase	AT2G20900.1	ND	ND	ND	0	ND	ND	ND	ND	NQ	NQ	NQ	0	NQ	NQ	NQ	NQ	NQ	NQ	-1.90052	1	-1.90052	NQ	NQ	NQ
Solyc04g082300.2.1	WD40 repeat	AT1G20540.1	NQ	NQ	NQ	0	NQ	NQ	NQ	NQ	NQ	NQ	NQ	0	NQ	NQ	NQ	NQ	NQ	-1.89106	NQ	1	-1.89106	NQ	NQ	NQ
Solyc01g005030.4.1	MAP kinase kinase kinase 1	AT2G01970.1	NQ	NQ	NQ	0	NQ	NQ	NQ	NQ	NQ	NQ	NQ	0	NQ	NQ	NQ	NQ	-1.30055	-3.74577	-0.589099	3	-1.87847	1.65579	1.96499	0.188352
Solyc06g006000.3.1	Maternal effect embryo arrest 59	AT4G37300.1	-0.696773	0.012151	0.082737	3	-0.200628	0.431121	0.806035	0.504828	0.199776	-0.402505	-0.25361	3	-0.152113	0.313707	0.839853	0.489388	-1.68774	-1.49526	-2.38146	3	-1.85482	0.466129	6.89217	0.0204095
Solyc02g094330.3.1	Pollen Ole e.1	AT5G41050.1	-0.559349	-0.300442	0.337307	3	-0.174161	0.461474	0.65368	0.580431	-0.913748	-0.169386	-0.195142	3	-0.426092	0.422519	1.7467	0.222803	-0.976844	-2.67343	NQ	2	-1.82513	NQ	NQ	NQ
Solyc11g011130.3.1	THO complex subunit 4D	AT5G37720.1	0.183946	0.113563	0.227302	3	0.174937	0.0574022	5.27854	0.0340665	-0.172175	-0.49642	-0.212574	3	-0.293723	0.176699	2.87915	0.102433	NQ	-1.958	-1.65174	2	-1.80487	NQ	NQ	NQ
Solyc02g083560.3.1	Vacuolar protein sorting-associated protein 35	AT2G17790.1	NQ	2.55691	-0.335807	2	1.11055	NQ	NQ	NQ	NQ	NQ	-0.332932	1	-0.332932	NQ	NQ	NQ	-1.8006	NQ	NQ	1	-1.8006	NQ	NQ	NQ
Solyc06g076780.3.1	Glycosyl hydrolase family protein	AT3G47000.1	-0.020411	-0.241281	-0.194002	3	-0.151898	0.116299	2.26223	0.152056	-0.421606	NQ	NQ	1	-0.421606	NQ	NQ	NQ	0.356319	-4.93117	-0.809311	3	-1.79472	2.77807	1.11896	0.37951
Solyc07g006000.3.1	50S ribosomal protein L35	AT2G24090.1	-0.315907	0.101729	0.06556	3	-0.0495393	0.231389	0.370824	0.746362	0.577536	-1.34617	-0.947957	3	-0.572196	1.01541	0.976033	0.431986	-1.51853	-2.23641	-1.60888	3	-1.78794	0.391008	7.92006	0.0155706
Solyc01g104770.4.1	Actin-related protein	AT3G12110.1	0.035028	0.039388	0.097139	3	0.057185	0.0346698	2.85688	0.103795	0.246251	0.04485	-0.022421	3	0.08956	0.139805	1.10956	0.38273	0.343087	0.429044	-6.0357	3	-1.75452	3.70786	0.81959	0.498581
Solyc01g150176.2.1	Gibberellin regulated protein	AT1G75750.1	-0.110885	0.225583	0.406254	3	0.173651	0.262452	1.14601	0.370414	-0.189018	0.336983	-0.31806	3	-0.0566983	0.346989	0.283018	0.803767	-1.46076	-2.02027	-1.77663	3	-1.75255	0.28053	10.8206	0.00843288
Solyc01g097810.3.1	zeta-carotene desaturase	AT3G04870.1	-0.29575	0.377616	-0.192685	3	-0.0369397	0.362695	0.176405	0.876222	0.215282	0.998404	0.162162	3	0.458616	0.468224	1.69651	0.23188	-1.21547	-3.22363	-0.817626	3	-1.75224	1.28969	2.35325	0.142871
Solyc02g069620.4.1	Ribose 5-phosphate isomerase A	AT5G44520.1	0.102379	0.076622	0.092362	3	0.0904543	0.012984	12.0665	0.00679819	NQ	-1.79266	NQ	1	-1.79266	NQ	NQ	NQ	-1.25314	NQ	-2.22272	2	-1.73793	NQ	NQ	NQ
Solyc09g090270.3.1	COP1-interacting protein-like protein	AT5G43310.1	NQ	NQ	NQ	0	NQ	NQ	NQ	NQ	-0.16673	0.391291	0.22679	3	0.15045	0.286736	0.908806	0.459382	NQ	NQ	-1.73313	1	-1.73313	NQ	NQ	NQ
Solyc03g115020.3.1	Wiskott-aldrich syndrome family protein, putative (DUF1118)	AT5G08050.1	NQ	NQ	NQ	0	NQ	NQ	NQ	NQ	NQ	NQ	NQ	0	NQ	NQ	NQ	NQ	NQ	NQ	-1.72719	1	-1.72719	NQ	NQ	NQ
Solyc10g077040.2.1	Magnesium-protoporphyrin IX monomethyl ester [oxidative] cyclase, chloroplastic	AT3G56940.1	NQ	NQ	-0.614091	1	-0.614091	NQ	NQ	NQ	0.545085	0.27327	NQ	2	0.409178	NQ	NQ	NQ	-1.71421	NQ	NQ	1	-1.71421	NQ	NQ	NQ
Solyc10g074630.3.1;Solyc10g074643.1.1	ADP-ribosylation factor-like protein	AT5G52210.1	NQ	NQ	NQ	0	NQ	NQ	NQ	NQ	NQ	NQ	NQ	0	NQ	NQ	NQ	NQ	NQ	NQ	-1.70938	1	-1.70938	NQ	NQ	NQ
Solyc00g500032.1.1;Solyc00g500077.1.1	50S ribosomal protein L16, chloroplastic	ATCG00790.1	0.21916	0.134059	0.498417	3	0.283879	0.190606	2.57963	0.123127	-0.511042	-0.645749	-0.852238	3	-0.669676	0.171852	6.7495	0.0212538	-0.951046	-2.42466	-1.66151	3	-1.67907	0.736963	3.94624	0.0586244
Solyc11g062410.3.1	Non-specific serine/threonine protein kinase	AT2G26980.4	NQ	NQ	NQ	0	NQ	NQ	NQ	NQ	ND	ND	ND	0	ND	ND	ND	ND	-1.67861	NQ	NQ	1	-1.67861	NQ	NQ	NQ
Solyc05g009370.4.1	50S ribosomal protein L15	AT3G25920.1	-0.287956	-0.120214	0.226959	3	-0.0604037	0.262616	0.398384	0.728853	-0.531143	0.457499	-0.564995	3	-0.21288	0.580812	0.634833	0.590474	-1.42589	-2.15031	-1.4589	3	-1.67837	0.409049	7.10677	0.0192303
Solyc02g092430.1.1	60S ribosomal protein L26	AT3G49910.1	NQ	NQ	NQ	0	NQ	NQ	NQ	NQ	ND	ND	ND	0	ND	ND	ND	ND	NQ	NQ	-1.6458	1	-1.6458	NQ	NQ	NQ
Solyc04g072810.4.1	Sec14p-like phosphatidylinositol transfer family protein	AT1G22180.2	0.166103	-0.078672	-0.171101	3	-0.02789	0.174243	0.277238	0.807625	-0.181907	-0.637592	0.811149	3	-0.00278333	0.740795	0.00650771	0.995398	-2.04886	-1.23534	NQ	2	-1.6421	NQ	NQ	NQ
Solyc04g079300.3.1	Calcineurin-like metallo-phosphoesterase superfamily protein	AT4G11800.1	ND	ND	ND	0	ND	ND	ND	ND	ND	ND	ND	0	ND	ND	ND	ND	-1.62819	NQ	NQ	1	-1.62819	NQ	NQ	NQ
Solyc10g075070.3.1	Non-specific lipid-transfer protein	AT2G38540.1	-0.006138	0.084242	-0.200808	3	-0.0409013	0.14567	0.486327	0.674806	-0.335592	-0.46723	-0.647459	3	-0.483427	0.156563	5.34813	0.0332292	-1.74202	-1.54938	-1.56428	3	-1.61856	0.107181	26.156	0.00145849
Solyc10g008740.3.1	Mg-protoporphyrin IX chelatase	AT4G18480.1	-0.485502	-0.080031	0.303887	3	-0.0872153	0.394744	0.382682	0.738797	0.826083	-0.274961	-0.670025	3	-0.0396343	0.775318	0.0885426	0.937513	-1.40618	-1.56811	-1.83071	3	-1.60167	0.214248	12.9484	0.00591158
Solyc11g012910.2.1	Gamma-glutamylcyclotransferase	AT1G44790.1	-0.517965	-0.373353	-0.8009	3	-0.564073	0.217471	4.49257	0.0461438	0.997331	0.374673	-0.264665	3	0.369113	0.631016	1.01316	0.417617	-1.70343	-1.62536	-1.43493	3	-1.5879	0.13811	19.9141	0.00251212
Solyc00g500030.1.1;Solyc00g500075.1.1	30S ribosomal protein S11, chloroplastic	ATCG00750.1	-0.101357	-0.059451	0.349956	3	0.0630493	0.24935	0.437957	0.704178	-0.725566	0.518218	-0.659096	3	-0.288815	0.699701	0.714937	0.548838	-1.16216	-2.52323	-1.06927	3	-1.58489	0.813954	3.37255	0.0777975
Solyc08g082640.2.1;Solyc12g014430.2.1	Cellulose synthase	AT4G23990.1	ND	ND	ND	0	ND	ND	ND	ND	ND	ND	ND	0	ND	ND	ND	ND	NQ	-1.58203	NQ	1	-1.58203	NQ	NQ	NQ
Solyc08g082660.2.1;Solyc08g082670.4.1	Cellulose synthase	AT4G23990.1	ND	ND	ND	0	ND	ND	ND	ND	ND	ND	ND	0	ND	ND	ND	ND	NQ	-1.58203	NQ	1	-1.58203	NQ	NQ	NQ
Solyc00g160170.1.1;Solyc00g160190.1.1	DNA-directed RNA polymerase subunit beta	ATCG00190.1	-1.13916	0.148	-0.144637	3	-0.3786	0.674724	0.971887	0.433624	-0.228969	-0.453765	-0.740875	3	-0.474536	0.256584	3.20332	0.0851862	-4.15111	-0.160932	-0.428464	3	-1.58017	2.23052	1.22704	0.344646
Solyc04g007890.3.1	Hmg-y-related protein a	AT1G14900.1	-0.054237	NQ	-0.103543	2	-0.07889	NQ	NQ	NQ	-0.664698	0.888927	-0.193268	3	0.0103203	0.79657	0.0224404	0.984134	-1.69911	NQ	-1.42539	2	-1.56225	NQ	NQ	NQ
Solyc02g068090.3.1	30S ribosomal protein S.1	AT3G27160.1	-0.200751	-0.004427	0.120816	3	-0.0281207	0.162088	0.300495	0.792158	0.132543	0.549434	-0.52576	3	0.0520723	0.542095	0.166377	0.88316	-1.00564	-2.36413	-1.3073	3	-1.55902	0.713369	3.78529	0.0632428
Solyc05g051000.3.1	40S ribosomal protein S13	AT4G00100.1	-0.273889	0.05068	0.018242	3	-0.0683223	0.178763	0.66198	0.576056	-0.054215	0.999777	-0.448486	3	0.165692	0.748756	0.383285	0.738414	-1.39706	-1.98852	-1.26461	3	-1.55006	0.385446	6.96539	0.0199954
Solyc07g006530.3.1	Adenylosuccinate lyase	AT1G36280.1	-0.120922	0.175188	0.212886	3	0.0890507	0.182816	0.843692	0.487665	-0.1025	-0.163603	-0.141295	3	-0.135799	0.03092	7.6071	0.0168453	-2.52207	-1.48572	-0.61633	3	-1.54137	0.954086	2.79821	0.107509
Solyc03g007760.3.1	P-loop containing nucleoside triphosphate hydrolases superfamily protein	AT4G28000.1	0.981651	-0.032142	NQ	2	0.474755	NQ	NQ	NQ	-0.048188	1.19149	-0.12531	3	0.339329	0.738996	0.795316	0.509822	0.446247	-3.50396	NQ	2	-1.52886	NQ	NQ	NQ
Solyc05g052170.5.1	Acyl-CoA N-acyltransferases (NAT) superfamily protein Chr4:10831169-10831711 REVERSE LENGTH=180 201606	AT4G19985.1	-0.197872	NQ	-0.085109	2	-0.14149	NQ	NQ	NQ	NQ	NQ	NQ	0	NQ	NQ	NQ	NQ	NQ	-1.51552	NQ	1	-1.51552	NQ	NQ	NQ
Solyc01g087780.2.1	serine protease SBT4A	AT5G67090.1	0.40814	-1.84216	0.594405	3	-0.279873	1.35619	0.35744	0.754958	-0.112808	0.0293	-0.1627	3	-0.0820693	0.0996225	1.42687	0.289751	0.015216	-2.54054	-1.99905	3	-1.50813	1.34675	1.9396	0.191977
Solyc08g042050.3.1	RNA helicase DEAD25	AT5G26742.2	0.071438	0.345002	-0.019885	3	0.132185	0.189877	1.20579	0.351195	0.017246	-1.29458	-0.982235	3	-0.75319	0.68525	1.90378	0.197252	-1.75743	-1.248	NQ	2	-1.50272	NQ	NQ	NQ
Solyc01g087270.3.1	Carotenoid cleavage dioxygenase.1	AT3G63520.1	0.083651	0.020997	0.197834	3	0.100827	0.089661	1.94776	0.190802	0.355964	0.904905	0.602122	3	0.620997	0.274957	3.91188	0.0595683	-1.06441	-4.55651	1.12218	3	-1.49958	2.86425	0.906816	0.460221
Solyc05g007970.5.1	Phytanoyl-CoA dioxygenase	AT2G01490.1	NQ	NQ	-0.99432	1	-0.99432	NQ	NQ	NQ	ND	ND	ND	0	ND	ND	ND	ND	NQ	NQ	-1.49465	1	-1.49465	NQ	NQ	NQ
Solyc09g064430.4.1	Tyrosine decarboxylase.1	AT2G20340.1	NQ	NQ	0.570656	1	0.570656	NQ	NQ	NQ	-4.71883	0.253848	0.926146	3	-1.17961	3.08343	0.662621	0.575719	-2.70942	NQ	-0.275079	2	-1.49225	NQ	NQ	NQ
Solyc02g022850.1.1	FAD-binding Berberine family protein	AT4G20840.1	NQ	-0.161965	NQ	1	-0.161965	NQ	NQ	NQ	NQ	NQ	-0.901579	1	-0.901579	NQ	NQ	NQ	NQ	NQ	-1.48691	1	-1.48691	NQ	NQ	NQ
Solyc11g066260.2.1	Vacuolar sorting-associated protein 24-like	AT5G22950.1	ND	ND	ND	0	ND	ND	ND	ND	ND	ND	ND	0	ND	ND	ND	ND	NQ	NQ	-1.48642	1	-1.48642	NQ	NQ	NQ
Solyc02g088350.5.1	glutamate NMDA receptor subunit epsilon-1%2C putative (DUF3598) Chr3:11155092-11157207 REVERSE LENGTH=396 201606	AT3G29185.2	0.075429	0.039793	0.869209	3	0.328144	0.468915	1.21208	0.349241	2.18169	-0.441067	0.417062	3	0.719228	1.33723	0.93158	0.449899	-1.41853	-1.50534	NQ	2	-1.46194	NQ	NQ	NQ
Solyc06g008170.3.1;Solyc06g083780.3.1;Solyc09g072865.1.1;Solyc09g090610.3.1	Ribosomal protein L17	AT3G04400.1	-0.119527	0.100545	0.262611	3	0.0812097	0.191801	0.733359	0.539652	0.459174	-0.623815	-0.111258	3	-0.0919663	0.541752	0.294028	0.796444	-1.69621	-1.69281	-0.993761	3	-1.46093	0.404583	6.25435	0.0246241
Solyc06g074850.3.1	Carboxypeptidase	AT3G45010.1	-0.029272	-0.11986	0.238499	3	0.029789	0.186337	0.276897	0.807853	1.15353	-1.36154	0.078169	3	-0.0432813	1.26192	0.0594057	0.958031	-2.43512	-1.22934	-0.698963	3	-1.45448	0.889703	2.83153	0.105377
Solyc12g049370.2.1	Nucleoside diphosphate kinase	AT1G17410.1	NQ	NQ	NQ	0	NQ	NQ	NQ	NQ	-2.67914	NQ	-0.239749	2	-1.45944	NQ	NQ	NQ	-1.44751	NQ	NQ	1	-1.44751	NQ	NQ	NQ
Solyc01g107590.3.1	Cinnamyl alcohol dehydrogenase	AT3G19450.1	0.143789	0.894698	-0.000555	3	0.345977	0.480655	1.24674	0.338706	-0.885651	0.02311	-0.354444	3	-0.405662	0.45654	1.53902	0.263667	-1.44282	NQ	NQ	1	-1.44282	NQ	NQ	NQ
Solyc09g073000.3.1	Elongation factor Tu	AT4G02930.1	-1.08769	0.339593	3.01183	3	0.754576	2.08103	0.628038	0.594132	-0.139497	-2.79115	-0.2878	3	-1.07282	1.48997	1.24712	0.338591	-4.04859	-0.101615	-0.173653	3	-1.44129	2.25828	1.10543	0.384155
Solyc09g014450.4.1	Clathrin light chain	AT2G40060.1	NQ	NQ	NQ	0	NQ	NQ	NQ	NQ	-1.60988	NQ	-0.309186	2	-0.959534	NQ	NQ	NQ	-1.2987	-1.57032	NQ	2	-1.43451	NQ	NQ	NQ
Solyc09g083380.5.1	Histone H1	AT2G30620.1	NQ	NQ	NQ	0	NQ	NQ	NQ	NQ	ND	ND	ND	0	ND	ND	ND	ND	NQ	NQ	-1.43335	1	-1.43335	NQ	NQ	NQ
Solyc01g111600.3.1	Heavy metal-associated isoprenylated plant protein	AT4G38580.1	NQ	NQ	NQ	0	NQ	NQ	NQ	NQ	NQ	0.755511	-0.812323	2	-0.028406	NQ	NQ	NQ	NQ	-1.4297	NQ	1	-1.4297	NQ	NQ	NQ
Solyc10g080680.3.1	Adenylyl-sulfate kinase	AT3G03900.1	NQ	NQ	NQ	0	NQ	NQ	NQ	NQ	0.364401	NQ	-2.10048	2	-0.86804	NQ	NQ	NQ	NQ	NQ	-1.42621	1	-1.42621	NQ	NQ	NQ
Solyc10g083760.3.1	chloroplast threonine deaminase.1	AT3G10050.1	-0.039341	-0.075253	-0.099852	3	-0.071482	0.0304312	4.06853	0.0554364	0.409258	-1.62773	0.099775	3	-0.372899	1.09768	0.588406	0.615857	NQ	-1.9695	-0.860195	2	-1.41485	NQ	NQ	NQ
Solyc09g091590.3.1	Alba DNA/RNA-binding protein	AT3G07030.1	-0.074283	-0.285242	-0.275917	3	-0.211814	0.119197	3.07788	0.0913291	-0.263974	0.517273	-0.321206	3	-0.0226357	0.468449	0.0836934	0.940923	-1.28798	-1.71094	-1.24272	3	-1.41388	0.258258	9.48245	0.0109392
Solyc02g030170.4.1	DWARF1/DIMINUTO	AT3G19820.1	0.080363	0.427149	0.292479	3	0.266664	0.174828	2.64188	0.11837	0.104288	0.050964	-0.059313	3	0.0319797	0.0834364	0.663864	0.575067	-1.56098	-2.03424	-0.621046	3	-1.40542	0.719325	3.3841	0.0773276
Solyc00g160110.1.1	30S ribosomal protein S2, chloroplastic	ATCG00160.1	0.105606	0.38287	0.304953	3	0.264476	0.142995	3.20351	0.0851771	0.316619	-1.13082	-0.373091	3	-0.395766	0.723988	0.946819	0.44367	-1.29912	-1.67037	-1.23063	3	-1.40004	0.236607	10.2488	0.00938647
Solyc02g079360.3.1	Phox/Bem1p	AT4G05150.1	0.029004	-0.049358	0.253056	3	0.0775673	0.156947	0.856025	0.482174	0.066764	-0.553606	-1.10479	3	-0.530543	0.586116	1.56783	0.257453	-1.3501	NQ	-1.4426	2	-1.39635	NQ	NQ	NQ
Solyc08g076140.3.1	Phosphomevalonate kinase	AT1G31910.1	0.619478	0.135099	-0.028816	3	0.24192	0.33709	1.24305	0.339809	-0.343591	0.959062	0.167098	3	0.260856	0.656368	0.688358	0.562348	-1.7946	-2.66513	0.28656	3	-1.39106	1.51666	1.58861	0.253085
Solyc03g097900.3.1	40S ribosomal protein S3a	AT4G34670.1	-0.104773	-0.05844	0.280236	3	0.0390077	0.21019	0.321438	0.778362	-0.033809	0.430221	-0.062202	3	0.111403	0.276469	0.697931	0.557447	-0.871118	-1.56705	-1.72442	3	-1.38753	0.454094	5.29245	0.0338967
Solyc01g110270.3.1	RNA-binding CR.1	AT2G21350.1	-0.449055	-0.04709	-0.216043	3	-0.237396	0.201831	2.03725	0.178527	NQ	NQ	NQ	0	NQ	NQ	NQ	NQ	NQ	-1.37946	NQ	1	-1.37946	NQ	NQ	NQ
Solyc01g086920.3.1	Leucine-rich repeat receptor-like protein	AT3G20820.1	-0.440849	0.511282	-0.171299	3	-0.033622	0.490769	0.118661	0.916388	-0.299285	-0.237241	0.256581	3	-0.093315	0.304603	0.530614	0.648712	-0.752127	-1.58633	-1.79041	3	-1.37629	0.550089	4.33349	0.0493425
Solyc03g123710.3.1	Unknown protein	NA	-0.208837	0.622144	-0.165601	3	0.0825687	0.467786	0.305724	0.788702	-0.930379	0.61663	0.597035	3	0.0944287	0.887564	0.184274	0.870791	NQ	-1.36847	NQ	1	-1.36847	NQ	NQ	NQ
Solyc01g091780.5.1	Protein-ribulosamine 3-kinase, chloroplastic	AT3G61080.1	-0.069004	-0.274803	0.050931	3	-0.0976253	0.164742	1.0264	0.412621	-0.870238	0.623145	-0.005663	3	-0.084252	0.749787	0.194627	0.863663	-0.984926	NQ	-1.7349	2	-1.35991	NQ	NQ	NQ
Solyc11g065240.2.1	Saccharopine dehydrogenase	AT1G50450.1	NQ	NQ	NQ	0	NQ	NQ	NQ	NQ	NQ	-1.26997	0.607236	2	-0.331369	NQ	NQ	NQ	-1.35912	NQ	NQ	1	-1.35912	NQ	NQ	NQ
Solyc12g006180.2.1	RNA-binding (RRM/RBD/RNP motifs) family protein	AT3G07810.2	0.850349	NQ	NQ	1	0.850349	NQ	NQ	NQ	0.188277	NQ	NQ	1	0.188277	NQ	NQ	NQ	-1.33898	NQ	NQ	1	-1.33898	NQ	NQ	NQ
Solyc06g073430.4.1;Solyc11g020877.1.1	40S ribosomal protein S29-like	AT4G33865.1	-0.066786	0.134689	0.320672	3	0.129525	0.193781	1.15772	0.366553	-0.183869	1.34468	-0.337182	3	0.274543	0.929931	0.511353	0.659965	-1.09565	-1.5956	-1.3151	3	-1.33545	0.250594	9.23032	0.0115346
Solyc07g061990.3.1	Solanesyl diphosphate synthase	AT1G78510.1	0.280979	-0.15066	NQ	2	0.0651595	NQ	NQ	NQ	0.513327	2.43792	-0.212446	3	0.912934	1.36963	1.15451	0.367607	-0.675713	-1.77852	-1.51672	3	-1.32365	0.576198	3.9789	0.0577475
Solyc01g098990.5.1	DUF1995 domain protein%2C putative (DUF1995) Chr5:9731758-9733644 FORWARD LENGTH=341 201606	AT5G27560.1	NQ	1.27654	0.303851	2	0.790194	NQ	NQ	NQ	0.452003	-1.86895	-0.268196	3	-0.561714	1.18799	0.818961	0.498869	-1.02543	-1.58876	NQ	2	-1.3071	NQ	NQ	NQ
Solyc08g008460.2.1;Solyc08g008470.3.1	kinesin light chain-like	AT4G10840.1	NQ	-0.068132	NQ	1	-0.068132	NQ	NQ	NQ	1.16557	NQ	0.18592	2	0.675747	NQ	NQ	NQ	-0.995893	NQ	-1.61634	2	-1.30612	NQ	NQ	NQ
Solyc06g083770.5.1	Glutathione S-transferase	AT5G44000.1	-0.342403	0.089364	0.229145	3	-0.00796467	0.297945	0.0463011	0.967278	0.126224	-0.651273	-0.256059	3	-0.260369	0.388766	1.16001	0.365804	-1.05164	-1.62028	-1.22887	3	-1.30026	0.290967	7.74011	0.0162853
Solyc06g063310.2.1	ATP-dependent RNA helicase	AT4G30010.1	0.015329	NQ	NQ	1	0.015329	NQ	NQ	NQ	NQ	NQ	NQ	0	NQ	NQ	NQ	NQ	NQ	NQ	-1.29906	1	-1.29906	NQ	NQ	NQ
Solyc12g013550.2.1	hypothetical protein	AT2G20820.2	-0.016486	-0.098356	-0.38348	3	-0.166107	0.19265	1.49342	0.273901	-0.124929	-1.32498	0.027532	3	-0.474126	0.740795	1.10855	0.383079	-1.5577	-1.94378	-0.391824	3	-1.29777	0.807969	2.78204	0.108565
Solyc04g051190.3.1	CYP97A29	AT1G31800.1	NQ	0.480523	0.101369	2	0.290946	NQ	NQ	NQ	NQ	NQ	NQ	0	NQ	NQ	NQ	NQ	-1.14817	-1.41445	NQ	2	-1.28131	NQ	NQ	NQ
Solyc05g012370.3.1	Alpha/beta-Hydrolases superfamily protein	AT1G13820.1	NQ	NQ	0.165294	1	0.165294	NQ	NQ	NQ	-0.43943	0.810386	0.323549	3	0.231502	0.629972	0.636493	0.589583	NQ	NQ	-1.2787	1	-1.2787	NQ	NQ	NQ
Solyc04g008800.4.1	protein translocase subunit Chr3:18946880-18948048 REVERSE LENGTH=188 201606	AT3G51010.1	0.029161	NQ	-0.050112	2	-0.0104755	NQ	NQ	NQ	-1.07184	0.964442	-0.728136	3	-0.278511	1.09006	0.44254	0.701357	-0.592865	-1.94113	NQ	2	-1.267	NQ	NQ	NQ
Solyc08g068200.5.1;Solyc09g008730.3.1	GTP-binding protein	AT5G11480.1	NQ	NQ	NQ	0	NQ	NQ	NQ	NQ	NQ	-0.783397	-0.008367	2	-0.395882	NQ	NQ	NQ	-1.26193	NQ	NQ	1	-1.26193	NQ	NQ	NQ
Solyc03g098760.3.1	Serine protease inhibitor.1	NA	NQ	-1.90725	0.669813	2	-0.618721	NQ	NQ	NQ	0.504691	-1.43299	-0.993556	3	-0.640618	1.01591	1.09221	0.388761	0.115884	-5.10832	1.22129	3	-1.25705	3.38079	0.644014	0.585563
Solyc05g012600.3.1	hypothetical protein	AT2G03420.1	0.152698	0.201718	0.114144	3	0.156187	0.0438911	6.16351	0.0253277	-0.408922	0.28822	-0.195294	3	-0.105332	0.357172	0.510792	0.660295	-1.23737	-1.97249	-0.55062	3	-1.25349	0.711072	3.0533	0.0926067
Solyc06g061027.1.1	Cytochrome P450	AT3G14690.1	-0.072217	0.341212	-0.590173	3	-0.107059	0.466669	0.397353	0.729504	0.240377	0.199611	-0.078466	3	0.120507	0.173517	1.2029	0.352094	-1.97545	-1.02132	-0.755827	3	-1.25086	0.641393	3.3779	0.0775795
Solyc08g007110.4.1	Regulator of nonsense transcripts.1	AT5G47010.1	0.274767	-0.463452	0.530775	3	0.11403	0.516236	0.382588	0.738857	0.395254	-0.76088	-0.063628	3	-0.143085	0.582148	0.425716	0.71175	0.337372	-0.195486	-3.89339	3	-1.2505	2.30427	0.939967	0.446459
Solyc01g087210.3.1	Cellulose synthase	AT5G05170.1	0.185082	-0.424015	0.217924	3	-0.007003	0.361516	0.0335519	0.976282	1.20268	0.936552	0.081759	3	0.740329	0.585655	2.18949	0.15999	NQ	-1.24544	NQ	1	-1.24544	NQ	NQ	NQ
Solyc04g015750.3.1	CobN/magnesium chelatase	AT5G13630.1	0.634096	0.857056	0.395266	3	0.628806	0.23094	4.71604	0.0421403	0.011481	0.677014	-0.224917	3	0.154526	0.467671	0.572297	0.624876	-1.67125	-1.11254	-0.932208	3	-1.23867	0.38533	5.56778	0.0307765
Solyc06g009210.5.1	Ribosomal protein L19	AT3G16780.1	-0.288537	-0.144101	0.159271	3	-0.0911223	0.228556	0.690545	0.561225	-0.16201	0.66722	-0.505903	3	-0.000231	0.603062	0.000663454	0.999531	-0.755617	-1.95905	-0.988273	3	-1.23431	0.638331	3.34919	0.0787612
Solyc02g091460.3.1	Double-stranded RNA-binding	AT1G09700.1	-0.252113	NQ	0.289459	2	0.018673	NQ	NQ	NQ	NQ	1.08454	0.781259	2	0.9329	NQ	NQ	NQ	NQ	-1.22518	NQ	1	-1.22518	NQ	NQ	NQ
Solyc07g006340.4.1	Acyl-CoA N-acyltransferases (NAT) superfamily protein	AT4G28030.1	-0.093808	-0.074737	0.15176	3	-0.005595	0.136607	0.0709396	0.949901	-0.276414	0.083011	0.468877	3	0.0918247	0.372724	0.42671	0.711133	-1.86027	-0.964733	-0.839799	3	-1.2216	0.556621	3.80128	0.0627606
Solyc01g006010.3.1	Branchpoint-bridging protein	AT3G32940.1	NQ	NQ	NQ	0	NQ	NQ	NQ	NQ	NQ	NQ	-0.051695	1	-0.051695	NQ	NQ	NQ	-0.770895	-1.66995	NQ	2	-1.22042	NQ	NQ	NQ
Solyc08g023440.3.1	Early-responsive to dehydration stress protein (ERD4)	AT1G30360.1	NQ	NQ	NQ	0	NQ	NQ	NQ	NQ	0.106315	-0.490086	-1.83515	3	-0.73964	0.994499	1.28818	0.326603	NQ	NQ	-1.21982	1	-1.21982	NQ	NQ	NQ
Solyc03g082940.3.1	Importin subunit beta.1	AT5G53480.1	1.35989	0.964476	0.096965	3	0.80711	0.646001	2.16401	0.162903	-1.18856	-2.02673	-0.002057	3	-1.07245	1.01732	1.82592	0.209402	-2.12167	1.03324	-2.56549	3	-1.21797	1.9622	1.07512	0.394804
Solyc03g096360.5.1	60S ribosomal protein L35a-3	AT1G74270.1	0.035304	-0.166014	0.239038	3	0.0361093	0.202527	0.308814	0.786663	0.143699	-0.941433	-0.168941	3	-0.322225	0.558569	0.999178	0.422966	-0.652898	-1.64073	-1.35371	3	-1.21578	0.508156	4.14399	0.0535937
Solyc01g096040.5.1	Eukaryotic aspartyl protease family protein	AT1G01300.1	0.129234	0.644883	0.144232	3	0.306116	0.293476	1.80665	0.212561	-0.440431	0.140402	-0.274936	3	-0.191655	0.299238	1.10934	0.382808	-0.835694	-1.54335	-1.26748	3	-1.21551	0.35668	5.90255	0.0275231
Solyc02g082350.3.1	Plant intracellular Ras-group-related LRR protein	AT4G35470.1	ND	ND	ND	0	ND	ND	ND	ND	ND	ND	ND	0	ND	ND	ND	ND	-1.21521	NQ	NQ	1	-1.21521	NQ	NQ	NQ
Solyc12g011450.2.1	Chlorophyll a-b binding protein, chloroplastic	AT5G54270.1	NQ	NQ	NQ	0	NQ	NQ	NQ	NQ	NQ	1.80061	NQ	1	1.80061	NQ	NQ	NQ	NQ	NQ	-1.21401	1	-1.21401	NQ	NQ	NQ
Solyc04g072400.4.1	hypothetical protein	AT1G36320.1	0.360166	0.454964	-0.184649	3	0.21016	0.345185	1.05453	0.402225	-0.492384	0.183477	-0.11821	3	-0.142372	0.338578	0.728329	0.542145	-1.53899	-0.784723	-1.29207	3	-1.20526	0.384554	5.42855	0.0322987
Solyc06g050170.4.1	Potassium transporter	AT2G40540.1	-0.415211	NQ	NQ	1	-0.415211	NQ	NQ	NQ	NQ	NQ	NQ	0	NQ	NQ	NQ	NQ	NQ	-1.20448	NQ	1	-1.20448	NQ	NQ	NQ
Solyc06g083540.4.1	Alba DNA/RNA-binding protein	AT3G07030.1	0.410806	1.50853	-0.087175	3	0.610719	0.816419	1.29565	0.324476	NQ	NQ	NQ	0	NQ	NQ	NQ	NQ	-1.8486	-1.76333	0.01786	3	-1.19802	1.05385	1.96901	0.187787
Solyc04g014720.5.1	60S ribosomal protein L6	AT1G74050.1	0.455007	-0.015875	0.847498	3	0.428877	0.432279	1.71842	0.22786	-0.077934	1.38048	-0.407596	3	0.298317	0.951566	0.542999	0.641555	-0.636711	-2.03393	-0.903605	3	-1.19142	0.741744	2.78208	0.108562
Solyc03g078610.3.1	Alpha-ketoglutarate-dependent dioxygenase alkB-like protein 2	AT4G39860.1	0.059769	-0.3213	-0.01948	3	-0.0936703	0.201076	0.806868	0.504442	NQ	NQ	NQ	0	NQ	NQ	NQ	NQ	NQ	-0.490196	-1.88905	2	-1.18963	NQ	NQ	NQ
Solyc11g012670.1.1	Pentatricopeptide repeat-containing protein	AT4G16390.1	0.267006	0.566718	-0.523737	3	0.103329	0.563352	0.31769	0.780822	-0.249444	0.199191	-0.186934	3	-0.0790623	0.242993	0.563555	0.629816	-0.484273	-1.23403	-1.82589	3	-1.1814	0.672354	3.0434	0.0931284
Solyc00g500035.1.1;Solyc00g500079.1.1;Solyc00g500297.1.1	50S ribosomal protein L2	ATCG01310.1	-0.266073	0.020713	0.014267	3	-0.077031	0.163747	0.814804	0.500778	-0.16317	0.496382	-0.74398	3	-0.136923	0.620597	0.382143	0.73914	-0.764229	-1.93983	-0.829786	3	-1.17795	0.660622	3.0884	0.0907899
Solyc03g122340.3.1	lipoxygenase D	AT1G17420.1	-0.36917	-0.627649	-0.835989	3	-0.610936	0.233858	4.52485	0.0455319	-0.11159	-1.28965	0.041653	3	-0.453197	0.728434	1.0776	0.39392	-1.17747	NQ	NQ	1	-1.17747	NQ	NQ	NQ
Solyc01g101020.4.1	FACT complex subunit SPT16	AT4G10710.1	ND	ND	ND	0	ND	ND	ND	ND	ND	ND	ND	0	ND	ND	ND	ND	NQ	-1.1769	NQ	1	-1.1769	NQ	NQ	NQ
Solyc04g078480.3.1	DNA-directed RNA polymerase subunit	AT3G46630.1	-0.208824	NQ	NQ	1	-0.208824	NQ	NQ	NQ	NQ	NQ	NQ	0	NQ	NQ	NQ	NQ	-2.2246	-0.443191	-0.831191	3	-1.16633	0.9368	2.15643	0.163785
Solyc02g077410.3.1	28 kDa heat-and acid-stable phosphoprotein	AT5G46020.1	0.096604	0.451293	0.030805	3	0.192901	0.22618	1.4772	0.27766	-0.042196	0.105386	0.417521	3	0.160237	0.234716	1.18245	0.358557	-0.533699	-0.346939	-2.61549	3	-1.16538	1.2593	1.60286	0.250144
Solyc11g011240.1.1	geranylgeranyl pyrophosphate synthase 1	AT4G36810.1	0.188373	-0.350346	0.38211	3	0.073379	0.379527	0.334881	0.769576	2.4601	0.201765	2.84872	3	1.83686	1.42931	2.22593	0.155945	-1.16532	NQ	NQ	1	-1.16532	NQ	NQ	NQ
Solyc05g017860.3.1	Protein VAC14-like protein	AT2G01690.2	NQ	0.414982	NQ	1	0.414982	NQ	NQ	NQ	NQ	NQ	NQ	0	NQ	NQ	NQ	NQ	NQ	-0.685589	-1.63869	2	-1.16214	NQ	NQ	NQ
Solyc08g066350.2.1	Histidine-containing phosphotransfer protein 4	AT3G16360.2	NQ	NQ	NQ	0	NQ	NQ	NQ	NQ	NQ	NQ	NQ	0	NQ	NQ	NQ	NQ	NQ	-1.15929	NQ	1	-1.15929	NQ	NQ	NQ
Solyc11g009090.2.1	Polyadenylate-binding protein	AT5G10350.1	-1.22946	-0.085536	NQ	2	-0.657497	NQ	NQ	NQ	-0.665534	NQ	-0.034197	2	-0.349865	NQ	NQ	NQ	NQ	-1.15009	NQ	1	-1.15009	NQ	NQ	NQ
Solyc02g078920.4.1	Endonuclease 3	AT4G21585.1	-0.035185	-0.086983	0.248648	3	0.04216	0.18069	0.404137	0.725231	-0.869995	0.693023	0.117203	3	-0.019923	0.79048	0.043654	0.969147	-2.62262	-0.639639	-0.18398	3	-1.14874	1.29658	1.53456	0.264647
Solyc01g098180.3.1	translation initiation factor eIF-2B subunit epsilon isoform .1	AT2G34970.1	NQ	NQ	NQ	0	NQ	NQ	NQ	NQ	0.374196	-0.767104	-0.047944	3	-0.146951	0.577056	0.441077	0.702257	NQ	-1.14085	NQ	1	-1.14085	NQ	NQ	NQ
Solyc07g066460.3.1	Protein Iojap/ribosomal silencing factor RsfS	AT3G12930.1	NQ	NQ	NQ	0	NQ	NQ	NQ	NQ	NQ	NQ	NQ	0	NQ	NQ	NQ	NQ	NQ	NQ	-1.13483	1	-1.13483	NQ	NQ	NQ
Solyc08g075210.2.1	HXXXD-type acyl-transferase family protein	AT3G30280.1	-1.01587	-0.587238	0.235111	3	-0.455999	0.635732	1.24237	0.340013	0.014566	0.452331	0.443266	3	0.303388	0.250168	2.10052	0.170486	-0.708617	NQ	-1.55428	2	-1.13145	NQ	NQ	NQ
Solyc04g015450.3.1	extensin X55684	AT5G08650.1	-0.039683	-0.781559	0.177715	3	-0.214509	0.502966	0.738699	0.537016	-0.582239	0.890933	-0.181247	3	0.0424823	0.761643	0.096609	0.931846	-1.23794	NQ	-1.01569	2	-1.12682	NQ	NQ	NQ
Solyc02g083280.5.1	Rhodanese-like domain	AT4G35770.1	0.16364	0.173425	0.221385	3	0.18615	0.0309041	10.4329	0.00906256	-0.575738	0.709968	-0.195204	3	-0.0203247	0.660452	0.0533019	0.962337	-0.647724	-1.82125	-0.901448	3	-1.12347	0.617462	3.15147	0.0876515
Solyc05g056050.3.1	Chlorophyll a-b binding protein, chloroplastic	AT3G54890.1	-0.235891	0.05794	-0.379317	3	-0.185756	0.222898	1.44343	0.2857	0.626033	-0.334728	-0.573131	3	-0.093942	0.634809	0.256317	0.821662	-0.4845	-1.7053	-1.17407	3	-1.12129	0.612109	3.17285	0.0866226
Solyc03g006980.5.1	Alpha-L-fucosidase 1	AT2G28100.1	-0.20674	-0.03488	0.154681	3	-0.0289797	0.180783	0.27765	0.80735	-0.089736	-0.233545	0.149202	3	-0.0580263	0.193334	0.51985	0.654982	-0.634661	-0.917893	-1.78818	3	-1.11358	0.60114	3.20852	0.0849441
Solyc05g005880.2.1	30S ribosomal protein S13, putative, expressed	AT5G14320.1	-0.126347	0.259888	0.266541	3	0.133361	0.224938	1.02689	0.412437	0.332032	0.013776	-0.615857	3	-0.0900163	0.482393	0.323207	0.777203	-0.654877	-1.55714	-1.12628	3	-1.11276	0.451282	4.27086	0.0506913
Solyc01g097870.3.1	40S ribosomal protein S24	AT5G28060.1	-0.238292	0.195606	0.240671	3	0.065995	0.264482	0.432191	0.707738	-0.126983	-0.971098	-0.085101	3	-0.394394	0.499879	1.36655	0.305115	-0.430091	-1.49372	-1.41342	3	-1.11241	0.592269	3.25317	0.0829084
Solyc05g050980.3.1	3-phosphoshikimate 1-carboxyvinyltransferase	AT2G45300.1	-0.176411	0.065659	0.00223	3	-0.036174	0.125521	0.49916	0.667165	0.70877	-0.254645	-0.229709	3	0.0748053	0.549171	0.235931	0.835446	-1.0294	-1.38009	-0.924764	3	-1.11142	0.238488	8.07185	0.0150035
Solyc01g068480.4.1	P-loop containing nucleoside triphosphate hydrolases superfamily protein	AT2G38770.1	-0.437273	1.03039	0.838207	3	0.477109	0.797687	1.03597	0.409053	-0.411632	0.080712	0.574316	3	0.081132	0.492974	0.285055	0.80241	NQ	NQ	-1.11093	1	-1.11093	NQ	NQ	NQ
Solyc01g089870.3.1	Pentatricopeptide repeat-containing protein	AT1G02150.1	0.133974	0.916077	0.177942	3	0.409331	0.439405	1.6135	0.247977	0.216383	-0.322509	-0.343227	3	-0.149784	0.317279	0.817683	0.499455	-1.22901	-1.24313	-0.858888	3	-1.11034	0.217879	8.82675	0.0125931
Solyc11g030380.2.1;Solyc11g030390.2.1	Elongation factor	AT1G44770.1	0.772994	NQ	NQ	1	0.772994	NQ	NQ	NQ	-1.93329	NQ	NQ	1	-1.93329	NQ	NQ	NQ	NQ	-2.44951	0.235032	2	-1.10724	NQ	NQ	NQ
Solyc08g075100.4.1	Initiation factor 4F subunit (DUF1350)	AT3G43540.1	NQ	NQ	-0.086531	1	-0.086531	NQ	NQ	NQ	0.289214	NQ	NQ	1	0.289214	NQ	NQ	NQ	-1.10464	NQ	NQ	1	-1.10464	NQ	NQ	NQ
Solyc03g007540.3.1	tRNA dimethylallyltransferase	AT5G52960.1	NQ	1.21427	NQ	1	1.21427	NQ	NQ	NQ	0.028842	NQ	NQ	1	0.028842	NQ	NQ	NQ	-0.527821	-1.67847	NQ	2	-1.10314	NQ	NQ	NQ
Solyc09g075430.3.1	Ribosomal protein L19	AT3G16780.1	-0.22804	0.012704	0.228334	3	0.00433267	0.228302	0.0328705	0.976763	-0.895766	0.393098	-0.797456	3	-0.433375	0.717432	1.04627	0.405249	-0.768786	-1.74603	-0.77805	3	-1.09762	0.561559	3.38547	0.077272
Solyc02g079770.3.1	Multiple organellar RNA editing factor 9, chloroplastic	AT1G11430.1	-0.009798	-0.380032	0.452781	3	0.0209837	0.417259	0.0871037	0.938525	0.369442	-0.648337	-0.793717	3	-0.357537	0.633765	0.977133	0.431552	-0.825657	-1.21817	-1.22875	3	-1.09086	0.229733	8.22443	0.0144639
Solyc12g008650.2.1	Inositol oxygenase	AT4G26260.2	-1.72064	-0.68886	-4.03048	3	-2.14666	1.71106	2.17299	0.161868	-0.648447	0.955907	-1.04139	3	-0.244644	1.05811	0.400466	0.727541	0.532381	-2.93823	-0.86603	3	-1.09062	1.74617	1.08181	0.392426
Solyc06g034220.3.1	Vesicle-associated protein 1.1	AT3G60600.1	ND	ND	ND	0	ND	ND	ND	ND	NQ	NQ	NQ	0	NQ	NQ	NQ	NQ	0.042488	NQ	-2.22104	2	-1.08927	NQ	NQ	NQ
Solyc04g081970.3.1	Thioredoxin	AT1G76080.1	-0.129591	0.09198	0.101261	3	0.0212167	0.130686	0.281196	0.804982	0.720455	-0.471053	-0.248633	3	0.000256333	0.633547	0.000700788	0.999504	-1.10825	-1.26983	-0.882526	3	-1.08687	0.194533	9.67705	0.0105105
Solyc10g084160.2.1	Small RNA degrading nuclease 3	AT5G67240.1	0.036265	NQ	NQ	1	0.036265	NQ	NQ	NQ	0.072247	NQ	0.583484	2	0.327866	NQ	NQ	NQ	-1.08628	NQ	NQ	1	-1.08628	NQ	NQ	NQ
Solyc04g026100.1.1	40S ribosomal protein S16	AT2G09990.1	0.090883	0.092598	0.345765	3	0.176415	0.146664	2.08341	0.172611	0.06779	-1.0215	-0.393231	3	-0.448981	0.546782	1.42225	0.290894	-0.918725	-1.29226	-1.02504	3	-1.07867	0.192457	9.70774	0.0104452
Solyc06g069210.3.1	protein CASP	AT3G18480.1	-0.589799	NQ	0.589589	2	-0.000105	NQ	NQ	NQ	NQ	-0.118181	NQ	1	-0.118181	NQ	NQ	NQ	-2.43757	NQ	0.287499	2	-1.07504	NQ	NQ	NQ
Solyc02g066920.3.1	Chlororespiratory reduction 7	AT5G39210.1	-0.239096	0.820553	NQ	2	0.290729	NQ	NQ	NQ	1.59384	NQ	NQ	1	1.59384	NQ	NQ	NQ	-0.546739	-1.14257	-1.53479	3	-1.0747	0.497507	3.74151	0.0645902
Solyc01g067100.4.1	Cullin	AT4G02570.1	1.67944	0.060407	-0.112225	3	0.54254	0.988359	0.950775	0.442068	0.187226	-0.904459	1.03705	3	0.106606	0.973263	0.18972	0.867039	0.485872	-2.63477	NQ	2	-1.07445	NQ	NQ	NQ
Solyc02g070640.3.1;Solyc02g070650.2.1	60S ribosomal protein L18a	AT2G34480.1	NQ	0.10462	-0.058277	2	0.0231715	NQ	NQ	NQ	ND	ND	ND	0	ND	ND	ND	ND	NQ	NQ	-1.0737	1	-1.0737	NQ	NQ	NQ
Solyc01g098100.3.1	60S ribosome subunit biogenesis protein NIP7 homolog	AT4G15770.1	3.44871	-0.902465	NQ	2	1.27312	NQ	NQ	NQ	0.895224	-0.012968	-0.002609	3	0.293216	0.52138	0.974077	0.432758	-1.29689	0.288098	-2.20157	3	-1.07012	1.26023	1.47077	0.279171
Solyc11g072510.3.1	NAD(P)-binding Rossmann-fold superfamily protein	AT5G58490.1	0.670325	0.461611	-0.854612	3	0.0924413	0.826785	0.193658	0.86433	-0.182418	-0.459945	-0.174895	3	-0.272419	0.162446	2.90463	0.100905	0.246475	-0.679827	-2.77127	3	-1.06821	1.54591	1.19683	0.353998
Solyc10g150146.1.1	40S ribosomal protein S17	AT5G04800.1	-0.146969	-0.138904	0.335537	3	0.0165547	0.276276	0.103786	0.926809	-0.612665	1.13764	0.290189	3	0.27172	0.875297	0.537684	0.644619	-2.94077	-0.772646	0.510752	3	-1.06755	1.74456	1.0599	0.400275
Solyc06g066000.3.1	ATP synthase subunit b', chloroplastic	AT4G32260.1	NQ	NQ	NQ	0	NQ	NQ	NQ	NQ	1.23791	NQ	NQ	1	1.23791	NQ	NQ	NQ	-0.682368	-0.904714	-1.60814	3	-1.06507	0.483269	3.81725	0.0622846
Solyc09g055910.3.1	D-amino acid dehydrogenase	AT5G48440.1	-0.337616	0.869245	-0.026955	3	0.168225	0.626658	0.464965	0.687668	NQ	-0.792364	-0.106666	2	-0.449515	NQ	NQ	NQ	NQ	NQ	-1.06487	1	-1.06487	NQ	NQ	NQ
Solyc05g052800.3.1;Solyc05g052810.4.1	60S ribosomal protein L35a-3	AT1G74270.1	-0.051505	-0.203212	NQ	2	-0.127359	NQ	NQ	NQ	ND	ND	ND	0	ND	ND	ND	ND	NQ	NQ	-1.06445	1	-1.06445	NQ	NQ	NQ
Solyc03g116870.3.1	NAD(P)H dehydrogenase subunit 48	AT1G15980.1	0.747616	NQ	-0.074154	2	0.336731	NQ	NQ	NQ	-0.753467	0.058964	-0.098352	3	-0.264285	0.430884	1.06236	0.399385	NQ	-0.89767	-1.22617	2	-1.06192	NQ	NQ	NQ
Solyc01g009180.4.1	5-methyltetrahydropteroyltriglutamate--homocysteine methyltransferase	AT5G17920.1	0.043808	-0.217726	0.000489	3	-0.0578097	0.140175	0.714316	0.54915	0.430284	-0.637079	0.138594	3	-0.0227337	0.551666	0.0713762	0.949594	0.06113	0.145416	-3.37582	3	-1.05642	2.0091	0.910748	0.458565
Solyc00g500054.1.1;Solyc00g500136.1.1;Solyc00g500206.1.1	Photosystem II CP43 reaction center protein	ATCG00280.1	0.278299	-0.258597	-0.140862	3	-0.0403867	0.282198	0.247882	0.827353	0.478775	-0.220867	0.159278	3	0.139062	0.350259	0.68767	0.562702	-0.980218	-0.853066	-1.32118	3	-1.05149	0.242058	7.52393	0.0172102
Solyc12g006550.2.1	Ribosome biogenesis regulatory protein	AT2G37990.1	0.082645	0.054343	0.349144	3	0.162044	0.16265	1.7256	0.226562	-0.104563	NQ	-0.144472	2	-0.124518	NQ	NQ	NQ	NQ	-1.1407	-0.958585	2	-1.04964	NQ	NQ	NQ
Solyc07g008660.3.1	30S ribosomal protein S16	AT5G56940.1	-0.64022	0.052071	-0.198698	3	-0.262282	0.350498	1.29612	0.324345	0.694718	-1.05019	0.496419	3	0.046983	0.955337	0.0851814	0.939877	-0.970442	-0.125666	-2.04807	3	-1.04806	0.963548	1.88396	0.200253
Solyc06g066100.3.1	DNA/RNA-binding protein Alba-like	AT2G34160.1	-0.054267	0.058824	0.193044	3	0.065867	0.123806	0.921483	0.454077	0.495548	0.087638	0.046734	3	0.209973	0.248159	1.46553	0.280407	NQ	NQ	-1.04562	1	-1.04562	NQ	NQ	NQ
Solyc03g059310.3.1	Transducin/WD40 repeat-like superfamily protein	AT3G18140.1	0.044243	0.039906	0.055178	3	0.0464423	0.00786996	10.2212	0.00943658	-1.09216	-0.298525	-0.477097	3	-0.622593	0.41634	2.5901	0.122309	-0.729457	-1.45958	-0.936903	3	-1.04198	0.376235	4.79691	0.0408165
Solyc10g008650.3.1;Solyc10g008660.3.1	HXXXD-type acyl-transferase family protein	AT3G29635.1	0.133554	0.924645	0.624879	3	0.561026	0.399392	2.43301	0.135442	0.032415	-1.59229	-0.228507	3	-0.596127	0.87251	1.18339	0.358255	NQ	-1.28086	-0.802062	2	-1.04146	NQ	NQ	NQ
Solyc01g111020.3.1	Pentatricopeptide repeat-containing protein MRL1, chloroplastic	AT4G34830.1	NQ	NQ	NQ	0	NQ	NQ	NQ	NQ	NQ	0.764674	-0.852089	2	-0.0437075	NQ	NQ	NQ	NQ	-1.03237	NQ	1	-1.03237	NQ	NQ	NQ
Solyc10g080180.3.1	U3 small nucleolar RNA-associated protein 18-like protein	AT5G14050.1	0.902963	-1.65024	1.46758	3	0.240101	1.66124	0.250335	0.825696	-0.048868	0.024576	1.18242	3	0.386043	0.690661	0.968126	0.435115	-0.679953	-2.22251	-0.189735	3	-1.03073	1.06082	1.68293	0.234418
Solyc02g082280.3.1	Trafficking protein particle complex subunit .1	AT5G65950.1	-0.618563	-0.327719	NQ	2	-0.473141	NQ	NQ	NQ	0.020707	NQ	NQ	1	0.020707	NQ	NQ	NQ	-2.04903	-0.006882	NQ	2	-1.02796	NQ	NQ	NQ
Solyc10g081380.2.1	DnaJ/Hsp40 cysteine-rich domain superfamily protein	AT5G17840.1	NQ	NQ	NQ	0	NQ	NQ	NQ	NQ	NQ	0.33644	NQ	1	0.33644	NQ	NQ	NQ	NQ	NQ	-1.02351	1	-1.02351	NQ	NQ	NQ
Solyc08g005220.5.1	Plastid lipid-associated protein chloroplastic-like	AT2G35490.1	-0.168984	NQ	NQ	1	-0.168984	NQ	NQ	NQ	0.251648	-1.15792	0.006196	3	-0.300026	0.753028	0.690094	0.561456	-0.096012	-1.94662	NQ	2	-1.02132	NQ	NQ	NQ
Solyc06g068440.5.1	Cinnamoyl-CoA reductase 1	AT1G15950.1	NQ	NQ	-0.404446	1	-0.404446	NQ	NQ	NQ	0.591542	0.18545	NQ	2	0.388496	NQ	NQ	NQ	NQ	NQ	-1.01985	1	-1.01985	NQ	NQ	NQ
Solyc02g091920.3.1	xyloglucan endotransglucosylase-hydrolase 7	AT4G37800.1	-0.067591	0.232924	-0.320726	3	-0.0517977	0.277163	0.323695	0.776883	-0.065532	0.339517	0.122179	3	0.132055	0.202705	1.12837	0.376318	-0.713894	-2.16483	-0.174033	3	-1.01759	1.02956	1.71191	0.229044
Solyc10g081100.3.1	50S ribosomal protein 5, chloroplastic	AT3G56910.1	-0.045409	0.234983	0.312827	3	0.167467	0.18842	1.53944	0.263575	-0.83918	0.898851	-0.458907	3	-0.133079	0.91368	0.252275	0.824387	-0.397828	-1.62539	-1.0271	3	-1.01677	0.613847	2.86896	0.103053
Solyc08g067880.4.1;Solyc08g150138.1.1	hypothetical protein	AT4G32610.1	0.753264	NQ	NQ	1	0.753264	NQ	NQ	NQ	-0.190727	-1.02702	NQ	2	-0.608874	NQ	NQ	NQ	-0.471886	-0.24792	-2.3251	3	-1.01497	1.14012	1.54192	0.263032
Solyc07g055320.4.1	ATP-dependent zinc metalloprotease ftsh chloroplastic-like	AT2G30950.1	0.113176	0.380564	0.360914	3	0.284885	0.149028	3.31101	0.0803737	0.716341	-1.09693	-0.183049	3	-0.187879	0.906645	0.358924	0.754002	-1.47046	-0.658835	-0.914897	3	-1.01473	0.41492	4.23591	0.0514675
Solyc09g008490.4.1	Protein SHOOT GRAVITROPISM 6	AT2G36810.1	NQ	NQ	NQ	0	NQ	NQ	NQ	NQ	-2.55734	NQ	NQ	1	-2.55734	NQ	NQ	NQ	NQ	-1.01429	NQ	1	-1.01429	NQ	NQ	NQ
Solyc04g077390.3.1	G-type lectin S-receptor-like serine/threonine-protein kinase	AT4G27290.1	0.397365	0.233999	0.703204	3	0.444856	0.23818	3.235	0.0837284	-0.5836	0.623321	0.768125	3	0.269282	0.742158	0.628452	0.593909	NQ	-1.01364	NQ	1	-1.01364	NQ	NQ	NQ
Solyc03g013615.2.1	NAD(P)H-quinone oxidoreductase subunit I, chloroplastic	ATCG01090.1	ND	ND	ND	0	ND	ND	ND	ND	ND	ND	ND	0	ND	ND	ND	ND	-1.01253	NQ	NQ	1	-1.01253	NQ	NQ	NQ
Solyc09g089690.3.1	2-oxoglutarate (2OG) and Fe(II)-dependent oxygenase superfamily protein	AT1G06620.1	0.302059	-0.33734	NQ	2	-0.0176405	NQ	NQ	NQ	NQ	NQ	NQ	0	NQ	NQ	NQ	NQ	NQ	NQ	-1.01226	1	-1.01226	NQ	NQ	NQ
Solyc01g091360.5.1	DUF1499 family protein Chr3:22470579-22471756 FORWARD LENGTH=214 201606	AT3G60810.1	-0.008671	0.030653	0.038895	3	0.0202923	0.0254193	1.38271	0.300903	0.305145	-0.572183	-0.017221	3	-0.094753	0.443773	0.369822	0.747004	-1.4126	-0.844958	-0.758111	3	-1.00522	0.355459	4.89816	0.0392434
Solyc09g097770.3.1	Cell wall protein	NA	-0.417181	-0.342032	-0.278188	3	-0.3458	0.0695731	8.60884	0.013226	-0.669035	0.526104	-1.11327	3	-0.418733	0.847864	0.855405	0.482448	-0.547649	-1.98975	-0.474341	3	-1.00391	0.854543	2.0348	0.178849
Solyc11g018560.2.1	50S ribosomal protein L25	AT4G23620.2	NQ	NQ	NQ	0	NQ	NQ	NQ	NQ	NQ	NQ	-0.056538	1	-0.056538	NQ	NQ	NQ	NQ	-2.3356	0.332468	2	-1.00157	NQ	NQ	NQ
Solyc09g066470.4.1	ABC transporter-like	AT1G03905.1	-0.532329	NQ	NQ	1	-0.532329	NQ	NQ	NQ	NQ	NQ	NQ	0	NQ	NQ	NQ	NQ	NQ	NQ	-0.99212	1	-0.99212	NQ	NQ	NQ
Solyc02g080670.3.1	L-ascorbate oxidase-like protein	AT4G22010.1	-0.110844	-0.186792	0.141669	3	-0.051989	0.171958	0.52366	0.652757	-0.745826	0.706034	0.114234	3	0.024814	0.730049	0.0588716	0.958408	0.426556	-2.28595	-1.11427	3	-0.991222	1.36043	1.26199	0.334191
Solyc08g077140.1.1	Pentatricopeptide repeat-containing protein, chloroplastic	AT5G46580.1	-0.071642	0.117609	0.278026	3	0.107998	0.175032	1.0687	0.3971	-0.376798	-0.17113	-0.139138	3	-0.229022	0.128974	3.07565	0.0914438	-1.03691	-1.51918	-0.412799	3	-0.989629	0.554704	3.09009	0.0907036
Solyc01g094500.3.1	Riboflavin biosynthesis protein RibD	AT4G20960.1	1.12618	0.905015	NQ	2	1.0156	NQ	NQ	NQ	-0.607907	-1.07174	-0.078073	3	-0.585906	0.497197	2.04108	0.178026	-0.762911	-1.38876	-0.815007	3	-0.988892	0.347273	4.93218	0.0387349
Solyc00g500087.1.1;Solyc00g500124.1.1;Solyc00g500192.1.1	NAD(P)H-quinone oxidoreductase subunit H, chloroplastic	ATCG01110.1	0.411206	0.05593	-0.366624	3	0.033504	0.3894	0.149026	0.895203	0.157649	-0.899537	-0.173747	3	-0.305212	0.540715	0.977672	0.43134	NQ	-0.707825	-1.26947	2	-0.988646	NQ	NQ	NQ
Solyc02g081810.5.1	H/ACA ribonucleoprotein complex subunit 4	AT3G57150.1	-0.099387	-0.041542	-0.621114	3	-0.254014	0.319231	1.37821	0.302069	-0.372334	-0.039241	-0.27361	3	-0.228395	0.171088	2.31221	0.146914	-0.92291	-1.27332	-0.768399	3	-0.988211	0.258718	6.61581	0.0220929
Solyc09g010120.2.1	hypothetical protein	AT2G36145.1	-0.063198	-0.170869	0.124872	3	-0.0363983	0.149681	0.421188	0.714565	0.283469	0.303577	0.158703	3	0.248583	0.078485	5.48587	0.0316589	-1.17304	-0.710855	-1.08056	3	-0.988149	0.244555	6.99854	0.019812
Solyc02g080320.4.1	RNA pseudouridine synthase 6, chloroplastic	AT4G21770.1	NQ	NQ	NQ	0	NQ	NQ	NQ	NQ	ND	ND	ND	0	ND	ND	ND	ND	NQ	NQ	-0.987657	1	-0.987657	NQ	NQ	NQ
Solyc05g052710.3.1	30S ribosomal protein S31, chloroplastic	AT2G38140.1	-0.347671	-0.008627	0.156418	3	-0.0666267	0.257001	0.449029	0.697377	-0.473263	NQ	NQ	1	-0.473263	NQ	NQ	NQ	-0.603176	-1.96808	-0.382457	3	-0.984572	0.858865	1.98556	0.185483
Solyc05g013690.5.1	GDSL esterase/lipase	AT3G26430.1	0.147154	-0.116312	0.315909	3	0.115584	0.217833	0.919037	0.455096	-0.644006	-0.657469	-0.295601	3	-0.532359	0.205149	4.49465	0.0461039	-1.49784	-0.899185	-0.556488	3	-0.984504	0.47644	3.57907	0.0699711
Solyc07g007280.4.1	Chlororespiratory reduction 6	AT2G47910.1	0.05611	0.305087	0.158315	3	0.173171	0.125152	2.39662	0.138764	0.645149	-0.667344	-0.151363	3	-0.0578527	0.661224	0.151543	0.893453	-0.624594	-1.12588	-1.20085	3	-0.983775	0.31331	5.43853	0.032186
Solyc02g071330.4.1	SH3 domain-containing protein	AT4G18060.1	0.309734	NQ	NQ	1	0.309734	NQ	NQ	NQ	-0.750968	0.612813	-0.232624	3	-0.123593	0.688397	0.310968	0.785243	NQ	-0.982004	NQ	1	-0.982004	NQ	NQ	NQ
Solyc07g042680.3.1;Solyc07g042890.3.1	MAP kinase kinase kinase 46	AT4G31170.1	NQ	0.21299	NQ	1	0.21299	NQ	NQ	NQ	ND	ND	ND	0	ND	ND	ND	ND	NQ	NQ	-0.981797	1	-0.981797	NQ	NQ	NQ
Solyc03g111700.3.1	Metallo-hydrolase/oxidoreductase superfamily protein	AT1G29700.1	0.589269	0.153693	0.224124	3	0.322362	0.233815	2.38798	0.139568	-0.157471	-0.601089	0.188501	3	-0.19002	0.3958	0.83154	0.493138	-1.57561	-0.871774	-0.497221	3	-0.981535	0.54751	3.10509	0.0899437
Solyc04g057980.3.1	Orange Ripening	AT4G37925.1	-0.172945	-0.294858	0.190262	3	-0.0925137	0.252363	0.634951	0.590411	0.109191	-0.047202	-0.494899	3	-0.144303	0.313533	0.797176	0.508952	-1.08219	-0.910871	-0.946145	3	-0.979735	0.0904631	18.7585	0.00282982
Solyc00g500036.1.1;Solyc00g500080.1.1;Solyc00g500298.1.1;Solyc10g012217.1.1	Ycf15	ATCG01310.1	-0.1659	-0.01288	0.210428	3	0.0105493	0.189255	0.096547	0.93189	-0.426808	0.335099	-0.432207	3	-0.174639	0.441454	0.685197	0.563975	-0.61424	-1.77607	-0.544364	3	-0.978226	0.691839	2.44903	0.134015
Solyc02g092380.4.1	Peptidyl-prolyl cis-trans isomerase-like protein	AT5G67530.1	ND	ND	ND	0	ND	ND	ND	ND	2.08746	NQ	NQ	1	2.08746	NQ	NQ	NQ	-0.326671	-1.62759	NQ	2	-0.977133	NQ	NQ	NQ
Solyc10g083600.2.1	Ribosome production factor 2-like protein	AT3G23620.1	ND	ND	ND	0	ND	ND	ND	ND	NQ	NQ	NQ	0	NQ	NQ	NQ	NQ	-0.973086	NQ	NQ	1	-0.973086	NQ	NQ	NQ
Solyc08g077280.1.1	Allyl alcohol dehydrogenase-like protein	AT3G59840.1	0.203965	-0.118646	-0.041648	3	0.014557	0.16849	0.149644	0.894773	0.290529	-0.278347	0.149878	3	0.05402	0.296305	0.315774	0.78208	-0.255689	-1.7823	-0.877513	3	-0.971833	0.767663	2.19271	0.159626
Solyc07g043460.3.1	Cytochrome P450	AT3G14610.1	-0.02936	0.084545	0.580949	3	0.212045	0.324517	1.13175	0.375178	0.946536	0.130632	0.588873	3	0.555347	0.408984	2.3519	0.143002	-1.32203	-0.193745	-1.39423	3	-0.970002	0.673227	2.49558	0.129985
Solyc01g090670.3.1	nuclear pore complex protein NUP62	AT2G45000.1	NQ	-0.697908	NQ	1	-0.697908	NQ	NQ	NQ	NQ	0.261749	0.026162	2	0.143956	NQ	NQ	NQ	-1.86153	-1.24535	0.201913	3	-0.968322	1.05925	1.58337	0.254177
Solyc08g068010.2.1	zinc finger FYVE domain protein	AT2G25730.2	NQ	-0.538244	NQ	1	-0.538244	NQ	NQ	NQ	-0.949819	NQ	-0.492538	2	-0.721178	NQ	NQ	NQ	NQ	NQ	-0.965325	1	-0.965325	NQ	NQ	NQ
Solyc02g091870.3.1	Tubulin alpha chain	AT4G14960.2	-0.316136	-2.33209	-0.234104	3	-0.960777	1.1883	1.40042	0.296368	0.484399	-0.184122	NQ	2	0.150139	NQ	NQ	NQ	NQ	-0.963204	NQ	1	-0.963204	NQ	NQ	NQ
Solyc01g104840.4.1	RNA-binding protein	AT3G26420.1	NQ	NQ	0.232008	1	0.232008	NQ	NQ	NQ	-0.132816	-0.940137	-0.233958	3	-0.435637	0.439827	1.71555	0.22838	-0.588015	-1.33639	NQ	2	-0.962202	NQ	NQ	NQ
Solyc03g095990.1.1	transmembrane protein	AT3G56010.1	-0.260496	-0.743934	0.500097	3	-0.168111	0.62714	0.464293	0.688075	-0.435721	-0.127289	0.074506	3	-0.162835	0.256964	1.09758	0.386883	-0.884022	-1.039	NQ	2	-0.96151	NQ	NQ	NQ
Solyc08g066840.3.1	tonoplast intrinsic protein 4.1	AT2G25810.1	0.152206	-0.201133	-0.051044	3	-0.0333237	0.177335	0.325476	0.775717	-2.54221	1.31407	-4.08866	3	-1.77227	2.78244	1.10322	0.384921	-1.23361	0.019853	-1.66748	3	-0.960412	0.876213	1.89849	0.198047
Solyc07g065310.3.1	CBS domain-containing protein / transporter associated domain-containing protein	AT1G55930.1	NQ	-0.452781	NQ	1	-0.452781	NQ	NQ	NQ	NQ	NQ	NQ	0	NQ	NQ	NQ	NQ	NQ	-0.958481	NQ	1	-0.958481	NQ	NQ	NQ
Solyc11g010813.1.1	UDP-glycosyltransferase 91.1	AT2G22590.1	0.301222	-0.621608	0.605258	3	0.0949573	0.638912	0.257423	0.820917	-0.52827	NQ	-0.201857	2	-0.365063	NQ	NQ	NQ	-1.76228	-0.495045	-0.611344	3	-0.956221	0.700481	2.36441	0.141798
Solyc08g075490.5.1	9-cis-epoxycarotenoid dioxygenase	AT4G19170.1	0.292962	NQ	NQ	1	0.292962	NQ	NQ	NQ	-0.449825	NQ	-0.363742	2	-0.406783	NQ	NQ	NQ	NQ	-0.954311	NQ	1	-0.954311	NQ	NQ	NQ
Solyc08g006900.3.1	60S ribosomal protein L32	AT4G18100.1	-0.147789	0.067885	0.393522	3	0.104539	0.272511	0.664442	0.574764	-0.614515	1.38986	-0.085674	3	0.229892	1.03878	0.383318	0.738393	-0.743549	-1.18063	-0.931863	3	-0.952013	0.219235	7.52131	0.0172219
Solyc01g105680.4.1	Phototropic-responsive NPH3 family protein	AT5G64330.1	-0.08869	0.771536	0.126849	3	0.269898	0.447599	1.04441	0.405931	0.400967	-1.62234	-1.66916	3	-0.963513	1.18191	1.412	0.293447	NQ	-0.951459	NQ	1	-0.951459	NQ	NQ	NQ
Solyc02g086710.3.1	Monodehydroascorbate reductase	AT3G27820.1	-1.38001	NQ	0.690804	2	-0.344605	NQ	NQ	NQ	0.569975	0.017046	-0.033703	3	0.184439	0.334846	0.954044	0.440749	NQ	-2.13851	0.24479	2	-0.946858	NQ	NQ	NQ
Solyc05g013050.3.1	Vesicle transport v-SNARE protein	AT1G26670.1	0.989981	NQ	NQ	1	0.989981	NQ	NQ	NQ	NQ	NQ	NQ	0	NQ	NQ	NQ	NQ	NQ	NQ	-0.94675	1	-0.94675	NQ	NQ	NQ
Solyc03g118240.5.1	Magnesium-protoporphyrin IX methyltransferase	AT4G25080.3	-1.77539	-0.065255	0.459338	3	-0.460435	1.1686	0.682438	0.565399	-0.311993	0.519768	-0.572717	3	-0.121647	0.570574	0.369276	0.747353	-0.890596	-0.967883	-0.971479	3	-0.943319	0.0456951	35.756	0.000781254
Solyc12g094500.3.1	Alcohol dehydrogenase-like 7	AT5G42250.1	0.240041	-0.042805	0.798236	3	0.331824	0.427967	1.34295	0.311401	0.921336	-0.801625	-0.020056	3	0.0332183	0.862715	0.0666916	0.952894	NQ	-0.015801	-1.85892	2	-0.937358	NQ	NQ	NQ
Solyc01g096900.3.1	DNA gyrase subunit A	AT3G10690.1	-0.01656	NQ	-0.028071	2	-0.0223155	NQ	NQ	NQ	-0.309954	-1.62695	-0.614211	3	-0.850372	0.689528	2.13608	0.166181	-0.74105	-1.13337	NQ	2	-0.937208	NQ	NQ	NQ
Solyc04g079060.3.1	Serine carboxypeptidase	AT3G12203.1	-0.208399	0.14165	0.033657	3	-0.0110307	0.179252	0.106586	0.924846	-0.239932	-0.395977	0.406166	3	-0.076581	0.425289	0.311887	0.784638	-1.63078	NQ	-0.239774	2	-0.935277	NQ	NQ	NQ
Solyc10g051373.1.1	RNA-binding protein	AT2G21660.1	-0.201273	-0.307208	0.019048	3	-0.163144	0.166436	1.69779	0.231642	-0.06056	-0.685581	0.253709	3	-0.164144	0.478136	0.594613	0.612411	-0.533743	-1.47233	-0.796451	3	-0.934176	0.484216	3.34157	0.0790795
Solyc05g008260.3.1	Peptidyl serine alpha-galactosyltransferase	AT3G01720.1	NQ	-0.02113	NQ	1	-0.02113	NQ	NQ	NQ	NQ	NQ	NQ	0	NQ	NQ	NQ	NQ	NQ	NQ	-0.932162	1	-0.932162	NQ	NQ	NQ
Solyc11g065180.2.1	THUMP domain-containing protein	AT5G12410.1	-0.209679	0.866549	NQ	2	0.328435	NQ	NQ	NQ	-0.044634	1.40091	-0.001816	3	0.451487	0.822503	0.950753	0.442077	-0.280437	0.212349	-2.72059	3	-0.929559	1.57053	1.02516	0.413086
Solyc00g500150.1.1;Solyc05g023730.1.1	50S ribosomal protein L2, chloroplastic	ATCG01310.1	-0.192927	-0.019146	0.18806	3	-0.00800433	0.190738	0.0726857	0.948671	-0.522636	0.703301	-0.43894	3	-0.0860917	0.684914	0.217714	0.847846	-0.555517	-1.6601	-0.538234	3	-0.917952	0.642781	2.47353	0.131873
Solyc10g074560.2.1	nucleolar complex protein 4 homolog	AT2G17250.1	ND	ND	ND	0	ND	ND	ND	ND	ND	ND	ND	0	ND	ND	ND	ND	NQ	-1.37426	-0.461388	2	-0.917822	NQ	NQ	NQ
Solyc08g079310.5.1	Cytochrome P450	AT4G12320.1	ND	ND	ND	0	ND	ND	ND	ND	ND	ND	ND	0	ND	ND	ND	ND	NQ	NQ	-0.915628	1	-0.915628	NQ	NQ	NQ
Solyc08g076410.5.1	Shikimate kinase-like protein	AT2G35500.1	-0.217711	-0.600889	0.248453	3	-0.190049	0.425346	0.773898	0.519949	0.520316	-0.9996	-0.501817	3	-0.327034	0.774886	0.730997	0.540821	-0.385158	-1.41905	-0.928705	3	-0.910972	0.517176	3.0509	0.0927328
Solyc01g009610.3.1	Protein phosphatase inhibitor 2-like	AT5G52200.2	-0.458346	NQ	NQ	1	-0.458346	NQ	NQ	NQ	NQ	-0.074435	0.655689	2	0.290627	NQ	NQ	NQ	-0.910822	NQ	NQ	1	-0.910822	NQ	NQ	NQ
Solyc07g019440.3.1	ADP-glucose pyrophosphorylase large subunit 2	AT1G27680.1	-0.089704	-0.002879	-0.420011	3	-0.170865	0.220091	1.34465	0.310941	-0.73671	-0.523728	-0.18382	3	-0.481419	0.278863	2.99016	0.0960078	-0.050151	-1.34505	-1.33582	3	-0.910342	0.744962	2.11656	0.168525
Solyc06g060340.3.1	Photosystem II 22 kDa protein, chloroplastic	AT1G44575.1	0.055001	-0.171212	-0.158145	3	-0.091452	0.127	1.24724	0.338556	0.207812	0.142479	0.35164	3	0.233977	0.107007	3.78722	0.0631842	-0.999264	-0.741393	-0.989609	3	-0.910089	0.146174	10.7838	0.00848978
Solyc05g056150.4.1	1-(5-phosphoribosyl)-5-[(5-phosphoribosylamino)methylideneamino] imidazole-4-carboxamide isomerase, chloroplastic	AT2G36230.1	NQ	NQ	NQ	0	NQ	NQ	NQ	NQ	-0.204924	0.453036	-0.351607	3	-0.0344983	0.42854	0.139434	0.901881	NQ	-0.501468	-1.31466	2	-0.908066	NQ	NQ	NQ
Solyc10g008760.3.1	Nudix hydrolase 22, chloroplastic	AT1G28960.1	-0.315917	NQ	NQ	1	-0.315917	NQ	NQ	NQ	NQ	NQ	NQ	0	NQ	NQ	NQ	NQ	-0.907996	NQ	NQ	1	-0.907996	NQ	NQ	NQ
Solyc07g066420.4.1	Peptidyl-prolyl cis-trans isomerase-like 4	AT1G53720.1	ND	ND	ND	0	ND	ND	ND	ND	NQ	-0.33218	-0.041616	2	-0.186898	NQ	NQ	NQ	NQ	-0.906582	NQ	1	-0.906582	NQ	NQ	NQ
Solyc05g014310.3.1	multidrug resistance protein	AT1G67700.2	0.084951	0.16078	-0.07984	3	0.055297	0.12302	0.778547	0.517734	-0.302405	0.255624	-0.316061	3	-0.120947	0.326192	0.64222	0.58652	-0.470969	-1.2986	-0.949351	3	-0.906308	0.415493	3.77809	0.0634614
Solyc10g047130.2.1	RNA-binding protein	AT3G26420.1	-0.253696	-0.567693	-0.73341	3	-0.518266	0.243647	3.68429	0.0664152	-1.3021	-0.457668	-0.80203	3	-0.853932	0.424601	3.48339	0.0734485	NQ	-0.748514	-1.05951	2	-0.90401	NQ	NQ	NQ
Solyc08g079180.3.1	Elongation factor G	AT1G62750.1	-0.087382	-0.086018	-0.008839	3	-0.0607463	0.0449582	2.3403	0.14413	-0.031194	-0.024736	-0.214973	3	-0.090301	0.108017	1.44797	0.284603	-0.810227	-1.1689	-0.728558	3	-0.902563	0.234244	6.67374	0.0217234
Solyc03g114450.3.1	Calcium sensing receptor, chloroplastic	AT5G23060.1	-0.00871	-0.181068	-0.293149	3	-0.160976	0.14328	1.94597	0.191059	0.942685	-0.205009	0.056726	3	0.264801	0.601475	0.76254	0.525398	-1.27576	-0.724202	-0.677892	3	-0.892617	0.332615	4.64818	0.0433003
Solyc04g074580.1.1;Solyc04g081145.2.1;Solyc05g051500.4.1;Solyc11g010230.2.1	Histone H3	AT5G10980.1	0.039731	-0.144315	-0.321837	3	-0.14214	0.180794	1.36174	0.306383	0.020141	0.348129	-0.27336	3	0.0316367	0.310904	0.176248	0.87633	NQ	NQ	-0.889896	1	-0.889896	NQ	NQ	NQ
Solyc02g092560.3.1	BTB/POZ domain-containing protein	AT5G67385.1	0.039777	-0.362484	0.108868	3	-0.0712797	0.254545	0.485022	0.675587	-0.4279	0.77308	-0.474566	3	-0.0431287	0.707242	0.105623	0.925521	-1.40879	-0.360665	NQ	2	-0.884729	NQ	NQ	NQ
Solyc02g063150.3.1	RuBP carboxylase small subunit	AT5G38430.1	5.45979	-0.156273	-0.375173	3	1.64278	3.30744	0.860298	0.480286	3.2238	-0.287917	-0.159447	3	0.925479	1.99144	0.804933	0.505339	-1.1641	-1.28144	-0.206301	3	-0.883948	0.589785	2.59593	0.121856
Solyc04g017690.3.1	Protein EARLY RESPONSIVE TO DEHYDRATION 15	AT2G41430.1	ND	ND	ND	0	ND	ND	ND	ND	ND	ND	ND	0	ND	ND	ND	ND	NQ	NQ	-0.883817	1	-0.883817	NQ	NQ	NQ
Solyc06g007520.4.1	60S ribosomal protein L10	AT1G26910.1	NQ	0.522019	0.342638	2	0.432329	NQ	NQ	NQ	-0.332813	1.08382	-0.548923	3	0.0673617	0.886887	0.131554	0.907377	-0.570237	-1.04293	-1.03665	3	-0.883273	0.271116	5.64289	0.0299989
Solyc07g007300.3.1	Methyltransferase-like	AT2G41040.1	0.176832	0.093157	0.380021	3	0.21667	0.147523	2.5439	0.125979	-0.172416	-0.322655	0.152415	3	-0.114219	0.242823	0.814719	0.500817	-0.773597	-0.676148	-1.19782	3	-0.882523	0.277372	5.51092	0.0313851
Solyc09g014520.3.1	Chlorophyll a-b binding protein, chloroplastic	AT3G08940.2	0.261276	-0.215436	-0.00243	3	0.01447	0.238805	0.104951	0.925992	1.31061	-0.702025	-0.426193	3	0.0607973	1.09112	0.09651	0.931915	-0.635356	-0.698474	-1.31002	3	-0.881283	0.372635	4.09631	0.0547476
Solyc04g063290.3.1;Solyc04g074300.3.1	40S ribosomal protein S2	AT1G58684.1	-0.05085	0.137394	0.24549	3	0.110678	0.149966	1.27829	0.329442	-0.428444	0.007543	-0.201659	3	-0.20752	0.218053	1.64839	0.241041	-0.672934	-1.2364	-0.731702	3	-0.880346	0.309751	4.92268	0.0388759
Solyc11g045390.3.1	D-lactate dehydrogenase	AT5G06580.1	-0.081481	0.812923	0.019032	3	0.250158	0.489953	0.884343	0.469803	NQ	NQ	NQ	0	NQ	NQ	NQ	NQ	-0.980045	-0.776235	NQ	2	-0.87814	NQ	NQ	NQ
Solyc12g044720.2.1	60S ribosomal protein L28	AT2G19730.1	-0.015059	0.034577	-0.060708	3	-0.01373	0.0476564	0.499011	0.667253	-0.269203	0.741057	-0.060104	3	0.13725	0.533261	0.445793	0.69936	-0.833885	-1.21025	-0.589176	3	-0.877769	0.312852	4.85962	0.0398316
Solyc06g082940.3.1;Solyc06g082950.5.1	Photosystem I reaction center subunit XI protein	AT4G12800.1	0.245498	-0.11498	0.064083	3	0.064867	0.18024	0.623351	0.596667	-0.037311	0.626277	0.357185	3	0.315384	0.333763	1.63667	0.243343	-0.875867	NQ	NQ	1	-0.875867	NQ	NQ	NQ
Solyc12g096900.2.1	Disease resistance protein (TIR-NBS-LRR class) family	AT1G72920.1	-0.630642	0.209285	-1.28217	3	-0.567844	0.74771	1.3154	0.318938	-0.365767	0.377266	-0.159587	3	-0.0493627	0.383584	0.222894	0.844312	-0.466284	-1.27414	NQ	2	-0.870209	NQ	NQ	NQ
Solyc03g044000.1.1	60S ribosomal protein L26	AT3G49910.1	-0.239718	0.062093	0.123805	3	-0.01794	0.194528	0.159735	0.887764	-0.299938	0.534432	-0.401689	3	-0.0557317	0.513623	0.18794	0.868265	-0.122383	-1.82566	-0.657516	3	-0.86852	0.871022	1.72707	0.226296
Solyc07g005210.3.1	Outer membrane lipoprotein blc-like	AT5G58070.1	NQ	NQ	NQ	0	NQ	NQ	NQ	NQ	NQ	NQ	NQ	0	NQ	NQ	NQ	NQ	-0.308664	-1.14635	-1.13568	3	-0.863565	0.480588	3.11231	0.0895815
Solyc12g013710.2.1	light dependent NADH:protochlorophyllide oxidoreductase 1	AT5G54190.1	-0.567179	0.098413	0.441452	3	-0.00910467	0.512839	0.0307499	0.978262	2.46499	-0.020978	NQ	2	1.22201	NQ	NQ	NQ	-0.729936	-1.48308	-0.36518	3	-0.859399	0.570084	2.61106	0.120693
Solyc09g007640.4.1	Serine carboxypeptidase-like 50	AT1G15000.1	0.210233	NQ	0.382305	2	0.296269	NQ	NQ	NQ	NQ	NQ	NQ	0	NQ	NQ	NQ	NQ	NQ	NQ	-0.858739	1	-0.858739	NQ	NQ	NQ
Solyc11g018550.5.1	Stromal ascorbate peroxidase	AT1G77490.1	0.269767	-0.133892	0.254388	3	0.130088	0.228742	0.985031	0.428454	-0.241265	-0.987505	0.811961	3	-0.138936	0.904087	0.266174	0.815034	-0.320903	-1.42193	-0.830138	3	-0.857658	0.551031	2.69587	0.114451
Solyc12g009400.2.1	Pyruvate dehydrogenase .1	AT1G01090.1	-0.33289	-0.237698	0.167508	3	-0.13436	0.265723	0.875794	0.473503	0.286833	-1.18523	-0.207614	3	-0.368671	0.749132	0.852396	0.483783	-1.25594	0.066228	-1.37626	3	-0.855323	0.800351	1.85102	0.205379
Solyc03g120630.5.1	30S ribosomal protein S17, chloroplastic	AT1G79850.1	0.062286	-0.167236	0.415947	3	0.103666	0.293785	0.611175	0.603295	0.195581	-0.769382	0.291839	3	-0.0939873	0.586886	0.277381	0.807529	-0.537277	-1.4762	-0.551311	3	-0.854931	0.538084	2.75195	0.110571
Solyc08g013670.3.1	Photosystem I reaction center subunit N, chloroplastic	AT5G64040.2	0.289616	0.905187	0.051843	3	0.415549	0.44039	1.63435	0.243802	-0.213601	1.40288	0.045985	3	0.411753	0.868095	0.821543	0.497688	-0.713034	-1.17197	-0.676872	3	-0.853958	0.275998	5.3591	0.0330999
Solyc09g064410.1.1	50S ribosomal protein L33, chloroplastic	ATCG00640.1	-0.215115	0.102472	0.402638	3	0.096665	0.308917	0.541985	0.642139	-0.653677	1.08877	-0.500532	3	-0.021814	0.964835	0.03916	0.97232	-0.853516	NQ	NQ	1	-0.853516	NQ	NQ	NQ
Solyc06g062765.1.1	DEAD-box ATP-dependent RNA helicase	AT1G72690.1	NQ	NQ	NQ	0	NQ	NQ	NQ	NQ	NQ	NQ	NQ	0	NQ	NQ	NQ	NQ	NQ	NQ	-0.851727	1	-0.851727	NQ	NQ	NQ
Solyc12g010380.3.1	Adenylate kinase	AT5G35170.1	0.038961	0.206229	0.093793	3	0.112994	0.0852711	2.29517	0.14864	-0.09676	0.069626	-0.583012	3	-0.203382	0.339132	1.03874	0.408027	-0.898056	-0.876191	-0.776722	3	-0.850323	0.0646711	22.7737	0.00192255
Solyc02g021240.3.1	oligopeptide transporter 1	AT2G02040.1	0.247997	0.083494	0.316983	3	0.216158	0.119957	3.1211	0.0891428	-0.470842	-0.126184	0.251381	3	-0.115215	0.361236	0.552431	0.636147	-0.261673	-1.0833	-1.20009	3	-0.848355	0.511426	2.87313	0.102798
Solyc02g011780.3.1	NAD(P)H-quinone oxidoreductase subunit I, chloroplastic	ATCG01090.1	NQ	-0.612469	NQ	1	-0.612469	NQ	NQ	NQ	0.604179	NQ	NQ	1	0.604179	NQ	NQ	NQ	-1.51835	-0.175889	NQ	2	-0.84712	NQ	NQ	NQ
Solyc10g084280.2.1	SUN-like protein 29	AT5G03040.1	-0.240057	NQ	-0.539818	2	-0.389937	NQ	NQ	NQ	0.13187	0.743327	-0.439347	3	0.145283	0.591451	0.425459	0.71191	-0.36387	-1.53453	-0.641544	3	-0.846648	0.611687	2.39736	0.138694
Solyc01g111530.3.1	E3 ubiquitin-protein ligase UPL3	AT4G38600.1	-1.51199	0.415609	NQ	2	-0.548193	NQ	NQ	NQ	NQ	-0.308899	-0.205858	2	-0.257379	NQ	NQ	NQ	-1.50925	-0.259825	-0.766221	3	-0.845098	0.628436	2.3292	0.145222
Solyc04g082460.4.1	Catalase	AT4G35090.1	0.059852	0.350607	0.257333	3	0.222597	0.148457	2.59704	0.12177	0.498177	-1.0314	-0.014245	3	-0.182488	0.778541	0.405987	0.724069	-0.481745	-1.11252	-0.940404	3	-0.844888	0.326053	4.4882	0.0462276
Solyc09g084450.3.1	Protease inhibitor I	AT2G38870.1	0.368063	NQ	NQ	1	0.368063	NQ	NQ	NQ	0.24789	-1.45692	-0.838684	3	-0.682572	0.863061	1.36983	0.304254	-0.278259	-1.09582	-1.15769	3	-0.843923	0.490856	2.9779	0.0966887
Solyc01g005380.4.1	Histone-lysine N-methyltransferase setd3	AT1G24610.1	NQ	0.059248	-0.629966	2	-0.285359	NQ	NQ	NQ	-1.07	-0.391015	-0.293596	3	-0.58487	0.422949	2.39515	0.1389	NQ	-0.986465	-0.69326	2	-0.839862	NQ	NQ	NQ
Solyc09g008260.3.1	5'-AMP-activated protein kinase-like protein	AT5G03420.1	NQ	NQ	NQ	0	NQ	NQ	NQ	NQ	NQ	0.270201	1.34517	2	0.807683	NQ	NQ	NQ	-0.771781	-0.926021	-0.820507	3	-0.839436	0.0788431	18.441	0.00292766
Solyc03g080090.4.1	NAC domain-containing protein 86	AT5G24590.2	NQ	1.35148	NQ	1	1.35148	NQ	NQ	NQ	-0.342974	NQ	NQ	1	-0.342974	NQ	NQ	NQ	NQ	-2.35617	0.67847	2	-0.838851	NQ	NQ	NQ
Solyc11g006170.3.1	Chaperone dnaJ-domain containing protein	AT5G64360.3	NQ	NQ	NQ	0	NQ	NQ	NQ	NQ	NQ	NQ	NQ	0	NQ	NQ	NQ	NQ	NQ	-0.837225	NQ	1	-0.837225	NQ	NQ	NQ
Solyc03g013615.2.1;Solyc11g021220.2.1	NAD(P)H-quinone oxidoreductase subunit I, chloroplastic	ATCG01090.1	0.123739	-0.166564	0.07015	3	0.00910833	0.154478	0.102125	0.927974	0.360006	-1.31702	NQ	2	-0.478506	NQ	NQ	NQ	NQ	-0.813882	-0.859296	2	-0.836589	NQ	NQ	NQ
Solyc06g009940.1.1	Photosystem I P700 chlorophyll a apoprotein .1	ATCG00350.1	0.239837	-0.114088	-0.037567	3	0.029394	0.186222	0.273394	0.810195	0.784074	-1.37702	0.228909	3	-0.121345	1.12231	0.18727	0.868726	-0.658765	-0.825965	-1.02255	3	-0.83576	0.18209	7.94979	0.0154571
Solyc06g072490.3.1	40S ribosomal protein S3a	AT4G34670.1	0.203624	-0.516617	0.149046	3	-0.054649	0.401006	0.236044	0.835369	-0.07733	-0.36394	-0.143395	3	-0.194888	0.150083	2.24913	0.153444	-0.303987	NQ	-1.36634	2	-0.835161	NQ	NQ	NQ
Solyc11g066410.2.1	50S ribosomal protein L9	AT3G44890.1	-0.045098	-0.173647	0.219357	3	0.000204	0.20038	0.00176334	0.998753	0.380813	0.46519	-0.580209	3	0.088598	0.580738	0.264243	0.81633	-0.144676	-1.29919	-1.06036	3	-0.834741	0.609428	2.37241	0.141036
Solyc02g093940.3.1	Transcription termination factor	AT4G14605.1	0.597835	0.409181	0.116181	3	0.374399	0.242703	2.67189	0.116168	0.342021	-0.87172	-0.213066	3	-0.247588	0.607606	0.705778	0.553459	-0.258981	-1.09668	-1.14106	3	-0.832241	0.496953	2.90064	0.101142
Solyc04g071960.3.1	NAD(P)-binding Rossmann-fold superfamily protein	AT1G52340.1	-0.073724	-0.256163	0.322806	3	-0.00236033	0.296008	0.0138112	0.990234	0.629291	-0.633083	0.251802	3	0.08267	0.647959	0.220984	0.845614	-0.83449	-1.79316	0.145878	3	-0.827258	0.96954	1.47787	0.277505
Solyc02g069460.3.1	Photosystem I reaction center subunit III, chloroplastic	AT1G31330.1	0.454338	0.098217	-0.146566	3	0.13533	0.302166	0.775725	0.519078	0.831251	-0.595184	0.226804	3	0.15429	0.715977	0.37325	0.74481	-0.512432	-0.712709	-1.23552	3	-0.82022	0.373339	3.80528	0.0626409
Solyc09g072620.4.1	Glutathione gamma-glutamylcysteinyltransferase.1	AT5G44070.1	ND	ND	ND	0	ND	ND	ND	ND	-1.16534	NQ	NQ	1	-1.16534	NQ	NQ	NQ	NQ	NQ	-0.819499	1	-0.819499	NQ	NQ	NQ
Solyc07g055740.1.1	strictosidine synthase	AT3G57030.1	-0.332428	0.033574	NQ	2	-0.149427	NQ	NQ	NQ	-0.141058	0.036083	0.172519	3	0.0225147	0.157228	0.248025	0.827256	-0.819498	NQ	NQ	1	-0.819498	NQ	NQ	NQ
Solyc01g097530.3.1;Solyc02g011990.1.1;Solyc02g021290.1.1	Photosystem II protein .1	ATCG00020.1	0.426131	-0.251239	-0.068584	3	0.035436	0.350461	0.175132	0.877102	0.922996	-0.852002	0.388297	3	0.153097	0.910573	0.291214	0.798312	-0.754678	-0.5734	-1.12255	3	-0.816875	0.279807	5.05659	0.0369554
Solyc09g091170.4.1	NADH dehydrogenase [ubiquinone].1	AT2G33220.1	0.424967	-0.119905	-0.658383	3	-0.117774	0.541678	0.376589	0.742678	-0.297961	-0.818204	0.111547	3	-0.334873	0.465973	1.24474	0.339302	-1.20442	-0.610339	-0.634812	3	-0.816524	0.336151	4.20722	0.0521178
Solyc02g086820.3.1	chloroplast carbonic anhydrase	AT3G01500.2	-0.020123	-0.012968	0.091036	3	0.019315	0.0622151	0.537724	0.644596	-0.370317	0.206457	-0.040873	3	-0.0682443	0.28936	0.408497	0.722494	0.498492	-0.180119	-2.76399	3	-0.815206	1.72147	0.820218	0.498294
Solyc01g091580.3.1	Signal recognition particle receptor FtsY	AT2G45770.2	0.76434	0.404933	-0.499504	3	0.223256	0.651214	0.5938	0.612861	-1.37861	-0.25072	0.210577	3	-0.472918	0.817563	1.0019	0.421918	-0.679097	-0.510833	-1.25201	3	-0.813981	0.388564	3.62837	0.0682714
Solyc06g083380.3.1	Acyl-[acyl-carrier-protein] hydrolase	AT4G13050.1	-0.136336	0.189042	-0.27574	3	-0.0743447	0.238512	0.539885	0.643349	-0.381963	0.889979	-0.252318	3	0.0852327	0.699939	0.210915	0.852492	0.827544	-2.45474	NQ	2	-0.813598	NQ	NQ	NQ
Solyc07g056170.4.1	Subtilisin-like protease	AT2G04160.1	NQ	NQ	NQ	0	NQ	NQ	NQ	NQ	NQ	NQ	NQ	0	NQ	NQ	NQ	NQ	NQ	0.536157	-2.16324	2	-0.813541	NQ	NQ	NQ
Solyc02g077430.5.1	Phospholipase A1-II 1	AT4G18550.1	-0.199473	-0.811031	0.232073	3	-0.259477	0.524134	0.857466	0.481536	0.7008	-0.651295	0.03499	3	0.028165	0.676073	0.0721567	0.949044	-0.918081	-1.43007	-0.089456	3	-0.812537	0.676512	2.08031	0.173
Solyc03g006970.1.1	serine protease SBT2	AT5G51750.1	-0.279815	0.086611	0.312288	3	0.0396947	0.298827	0.230077	0.839422	0.249473	-0.874969	-0.008087	3	-0.211194	0.589094	0.620952	0.597968	-0.521999	-1.02406	-0.890489	3	-0.812184	0.26003	5.40992	0.0325109
Solyc08g083350.5.1	50S ribosomal protein L11, chloroplastic	AT1G32990.1	-0.21675	0.035146	0.136411	3	-0.0150643	0.181856	0.143477	0.899064	0.297838	-0.898866	-0.749023	3	-0.450017	0.65198	1.19551	0.354413	-0.390135	-1.09533	-0.945236	3	-0.810235	0.371477	3.77781	0.0634702
Solyc06g068140.3.1	Methyl-CpG-binding domain-containing protein .1	AT1G15340.1	0.001892	-0.167475	-0.016052	3	-0.060545	0.0930377	1.12715	0.376731	-1.25127	0.434823	-0.345543	3	-0.387331	0.843824	0.795043	0.50995	-0.729169	-0.926832	-0.774339	3	-0.810113	0.103574	13.5474	0.00540449
Solyc01g090965.1.1	Bifunctional inhibitor/lipid-transfer protein/seed storage 2S albumin superfamily protein	AT4G00165.1	0.164072	0.746649	0.076925	3	0.329215	0.364125	1.566	0.257842	0.246821	-0.701768	-1.42849	3	-0.627811	0.840099	1.29437	0.32484	-0.189425	-0.803011	-1.43104	3	-0.807825	0.620822	2.25378	0.152949
Solyc05g015390.3.1;Solyc05g160260.1.1	REF/SRPP-like protein	AT1G67360.2	0.197815	0.080319	0.136599	3	0.138244	0.0587653	4.07462	0.0552843	-0.626081	0.568665	0.206484	3	0.0496893	0.612612	0.140488	0.901147	-0.663823	-0.943139	-0.812014	3	-0.806325	0.139745	9.9939	0.00986431
Solyc06g072050.4.1	CBS domain containing protein	AT5G50530.1	0.583719	1.23286	0.059975	3	0.625519	0.587561	1.84395	0.206502	-0.799316	-0.966832	-0.619086	3	-0.795078	0.173912	7.91847	0.0155767	-0.54863	-1.0203	-0.849271	3	-0.806066	0.238783	5.84693	0.0280273
Solyc02g090670.3.1	Methionine aminopeptidase	AT4G37040.1	-0.013643	-0.098784	-0.014711	3	-0.0423793	0.0488508	1.5026	0.271801	0.355538	0.330682	-0.314953	3	0.123756	0.380136	0.56388	0.629632	-0.430602	-1.0188	-0.968204	3	-0.805869	0.325974	4.28195	0.0504485
Solyc10g080150.2.1	Methyltransferase	AT5G13710.1	NQ	NQ	-0.023523	1	-0.023523	NQ	NQ	NQ	NQ	NQ	NQ	0	NQ	NQ	NQ	NQ	NQ	NQ	-0.804084	1	-0.804084	NQ	NQ	NQ
Solyc01g066590.3.1	Dynein light chain	AT4G15930.1	-0.505364	-0.067663	-0.699595	3	-0.424207	0.323689	2.26992	0.151248	0.431675	0.266559	-0.107188	3	0.197015	0.276081	1.23602	0.341924	0.165621	-0.270759	-2.29794	3	-0.801027	1.3146	1.05539	0.401912
Solyc01g110160.5.1	hypothetical protein Chr2:9150162-9151752 FORWARD LENGTH=252 201606	AT2G21385.4	-0.165428	0.183007	-0.072542	3	-0.018321	0.180435	0.175869	0.876592	0.168968	-1.17878	0.052029	3	-0.31926	0.746656	0.740601	0.53608	-0.655445	-0.921264	-0.821128	3	-0.799279	0.13425	10.3121	0.0092733
Solyc04g081880.4.1	DNA/RNA-binding protein Alba-like protein	AT1G76010.1	-0.026047	-0.09674	-0.001161	3	-0.041316	0.0495852	1.4432	0.285757	-0.498143	0.327585	-0.165789	3	-0.112116	0.415472	0.467396	0.686196	-0.471419	-1.69982	-0.226036	3	-0.79909	0.789641	1.75278	0.221735
Solyc05g023720.1.1;Solyc10g045220.1.1	Cytochrome f	ATCG00540.1	0.119152	-0.088142	0.012598	3	0.014536	0.103661	0.24288	0.830736	0.126764	0.500659	0.211478	3	0.279634	0.196044	2.47057	0.13213	-0.688706	-0.905634	NQ	2	-0.79717	NQ	NQ	NQ
Solyc02g064670.1.1	60S ribosomal protein L26	AT3G49910.1	-0.060937	0.050673	0.392356	3	0.127364	0.236177	0.934048	0.448884	-0.821641	-1.02379	-0.125782	3	-0.65707	0.47108	2.41589	0.13699	-0.60224	-1.09816	-0.68796	3	-0.796121	0.265064	5.20222	0.0350211
Solyc04g079040.4.1	Serine carboxypeptidase	AT5G09640.1	-0.079256	-0.247201	0.130511	3	-0.0653153	0.189242	0.597805	0.610645	-0.066284	0.129504	0.105575	3	0.056265	0.106803	0.912465	0.457844	-0.374829	-1.76184	-0.248351	3	-0.795005	0.839684	1.63989	0.242708
Solyc05g009780.4.1	Methionine aminopeptidase	AT1G13270.1	-0.219848	-0.004826	0.3428	3	0.0393753	0.283916	0.240212	0.832543	0.142173	-0.333852	-0.422531	3	-0.204737	0.303687	1.1677	0.363302	-0.606932	-0.808957	-0.960262	3	-0.79205	0.177271	7.73885	0.0162904
Solyc10g086150.2.1	RNA-binding protein	AT2G37220.1	-0.273888	0.095953	0.443834	3	0.088633	0.358917	0.427722	0.710505	0.826298	-0.230638	-0.287981	3	0.10256	0.627431	0.28312	0.803699	-0.694214	-1.03526	-0.64577	3	-0.791748	0.212275	6.46026	0.0231326
Solyc02g081430.3.1	Microsomal glutathione s-transferase	AT1G65820.3	0.132947	0.136809	-0.024279	3	0.0818257	0.0919096	1.54202	0.263012	0.008235	0.920637	-0.326293	3	0.20086	0.645397	0.539047	0.643832	-0.911914	-0.707179	-0.750688	3	-0.789927	0.10786	12.6848	0.00615749
Solyc10g006980.3.1	3-deoxy-manno-octulosonate cytidylyltransferase	AT1G53000.1	NQ	NQ	0.256999	1	0.256999	NQ	NQ	NQ	-0.25891	0.592561	-0.04807	3	0.0951937	0.443446	0.371816	0.745728	-1.15353	-0.424157	NQ	2	-0.788845	NQ	NQ	NQ
Solyc09g011300.3.1	Uracil phosphoribosyltransferase	AT3G53900.2	-0.107665	0.033425	-0.059292	3	-0.0445107	0.071697	1.07529	0.394745	0.310253	-0.12899	-0.137423	3	0.0146133	0.256066	0.0988457	0.930276	-0.82654	-1.01947	-0.515271	3	-0.787095	0.254405	5.35873	0.0331043
Solyc06g073870.5.1	DNA-directed RNA polymerase II subunit 4	AT5G09920.1	-0.108013	-0.224269	NQ	2	-0.166141	NQ	NQ	NQ	0.26462	0.226968	-0.431563	3	0.0200083	0.391525	0.088514	0.937533	NQ	NQ	-0.786618	1	-0.786618	NQ	NQ	NQ
Solyc04g011640.4.1;Solyc05g053090.2.1	Transcription factor GRAS	AT1G07530.1	ND	ND	ND	0	ND	ND	ND	ND	ND	ND	ND	0	ND	ND	ND	ND	NQ	NQ	-0.78635	1	-0.78635	NQ	NQ	NQ
Solyc11g019950.2.1	Long chain base biosynthesis protein.1	AT4G36480.1	NQ	NQ	NQ	0	NQ	NQ	NQ	NQ	-0.114795	NQ	NQ	1	-0.114795	NQ	NQ	NQ	NQ	NQ	-0.783766	1	-0.783766	NQ	NQ	NQ
Solyc03g110880.4.1	RNA polymerase 4 second largest subunit (RPD2)	AT3G23780.1	NQ	NQ	NQ	0	NQ	NQ	NQ	NQ	0.106543	-1.21586	0.126413	3	-0.327633	0.769288	0.737666	0.537525	NQ	-0.782042	NQ	1	-0.782042	NQ	NQ	NQ
Solyc12g015910.1.1	SufE-like protein chloroplastic-like	AT4G26500.1	NQ	NQ	0.219556	1	0.219556	NQ	NQ	NQ	0.876748	-1.43333	0.650876	3	0.03143	1.27354	0.0427457	0.969788	-0.124872	-0.691831	-1.52104	3	-0.779247	0.702176	1.92216	0.194521
Solyc01g111690.3.1	trafficking protein particle complex subunit 2-like protein	AT2G20930.1	ND	ND	ND	0	ND	ND	ND	ND	ND	ND	ND	0	ND	ND	ND	ND	NQ	NQ	-0.779004	1	-0.779004	NQ	NQ	NQ
Solyc02g036350.3.1	1-aminocyclopropane-1-carboxylate oxidase EF501822	AT1G05010.1	-0.011144	0.012605	0.094561	3	0.0320073	0.0554592	0.999623	0.422795	0.081536	-0.523531	-0.5047	3	-0.315565	0.344028	1.58875	0.253056	-0.974208	-0.873161	-0.486581	3	-0.777983	0.25737	5.23569	0.0345977
Solyc09g010180.3.1	SPINDLY	AT3G11540.1	NQ	NQ	NQ	0	NQ	NQ	NQ	NQ	NQ	NQ	NQ	0	NQ	NQ	NQ	NQ	NQ	NQ	-0.776962	1	-0.776962	NQ	NQ	NQ
Solyc09g007700.3.1	RING/U-box superfamily protein	AT3G09770.1	NQ	NQ	NQ	0	NQ	NQ	NQ	NQ	0.338009	NQ	NQ	1	0.338009	NQ	NQ	NQ	-0.161422	-1.39158	NQ	2	-0.776502	NQ	NQ	NQ
Solyc09g092270.3.1	Transferase	AT4G13840.1	0.274535	0.830493	-0.099149	3	0.335293	0.46779	1.24146	0.340284	-0.426927	-1.17321	-0.31622	3	-0.638787	0.466125	2.37364	0.14092	-0.091021	-1.09243	-1.14575	3	-0.776402	0.594155	2.26333	0.15194
Solyc05g053670.3.1	60S ribosomal protein L13a	AT5G48760.1	0.028685	0.474305	0.290427	3	0.264472	0.223941	2.04554	0.177445	-0.465003	-0.645838	0.505164	3	-0.201892	0.618968	0.564953	0.629024	-0.529621	-1.15649	-0.642618	3	-0.776244	0.334117	4.02402	0.0565668
Solyc03g007980.1.1	Site-determining protein	AT5G24020.1	0.10268	0.973017	0.306068	3	0.460588	0.455279	1.75225	0.221828	0.434685	-0.559664	0.574704	3	0.149908	0.618483	0.419816	0.71542	-0.542307	-0.669535	-1.11617	3	-0.776003	0.301381	4.45972	0.0467789
Solyc02g068730.3.1	60 kDa chaperonin	AT5G18820.1	NQ	NQ	NQ	0	NQ	NQ	NQ	NQ	NQ	NQ	NQ	0	NQ	NQ	NQ	NQ	NQ	-0.761679	-0.78738	2	-0.774529	NQ	NQ	NQ
Solyc10g006900.3.1	light dependent NADH:protochlorophyllide oxidoreductase 3 s2	AT5G54190.1	-0.41761	-0.528494	0.570776	3	-0.125109	0.605199	0.358057	0.75456	1.2453	-0.365806	-0.30378	3	0.191904	0.912793	0.364143	0.750645	-0.844806	-0.675191	-0.801616	3	-0.773871	0.0881456	15.2065	0.00429672
Solyc09g011080.3.1	Ribulose bisphosphate carboxylase/oxygenase activase, chloroplastic	AT2G39730.1	-0.038975	0.420357	0.282642	3	0.221341	0.235722	1.62638	0.245387	0.323044	-0.137798	NQ	2	0.092623	NQ	NQ	NQ	-0.617048	NQ	-0.919502	2	-0.768275	NQ	NQ	NQ
Solyc09g090960.4.1	RNA-binding (RRM/RBD/RNP motifs) family protein	AT1G60000.1	-0.170802	-0.038964	0.130454	3	-0.0264373	0.151018	0.303214	0.79036	0.469665	-0.57063	-0.3337	3	-0.144888	0.545244	0.46026	0.690524	-0.516663	-1.19948	-0.582214	3	-0.766121	0.376733	3.52228	0.0720056
Solyc05g006080.1.1	Oligosaccharyltransferase complex subunit OSTC-like	AT4G29870.1	-0.062197	0.456655	NQ	2	0.197229	NQ	NQ	NQ	0.136466	-1.46413	1.75275	3	0.141695	1.60844	0.152584	0.892729	-0.659003	-0.953755	-0.68491	3	-0.765889	0.163211	8.12786	0.014802
Solyc03g078520.4.1;Solyc11g008960.3.1	LRR receptor-like kinase	AT5G10290.1	NQ	NQ	NQ	0	NQ	NQ	NQ	NQ	0.135518	1.26668	0.163101	3	0.521766	0.645261	1.40056	0.296332	NQ	-0.7657	NQ	1	-0.7657	NQ	NQ	NQ
Solyc08g080170.3.1	3-hydroxy-3-methylglutaryl coenzyme A synthase	AT4G11820.2	0.188001	1.60622	0.284031	3	0.69275	0.792542	1.51396	0.26923	0.262588	0.067541	0.373654	3	0.234594	0.154965	2.62208	0.119855	NQ	NQ	-0.765019	1	-0.765019	NQ	NQ	NQ
Solyc03g116270.3.1	2-oxoglutarate (2OG) and Fe(II)-dependent oxygenase superfamily protein	AT3G11180.2	NQ	NQ	NQ	0	NQ	NQ	NQ	NQ	-0.148663	-0.954764	NQ	2	-0.551713	NQ	NQ	NQ	NQ	-0.957698	-0.569125	2	-0.763412	NQ	NQ	NQ
Solyc07g062870.3.1	30S ribosomal protein S20, chloroplastic	AT3G15190.1	0.082649	0.317771	0.074856	3	0.158425	0.138052	1.98766	0.185194	-0.126608	0.026024	-0.413455	3	-0.171346	0.223129	1.33008	0.314892	-0.316569	-1.474	-0.498925	3	-0.763165	0.622317	2.12406	0.167619
Solyc11g012110.2.1	60S ribosomal protein L6	AT1G74050.1	-0.189042	-0.324645	-0.090801	3	-0.201496	0.117418	2.97229	0.0970025	-0.230139	0.553386	-0.208897	3	0.0381167	0.446363	0.147907	0.895982	-0.241897	-1.02849	-1.01732	3	-0.76257	0.450951	2.92895	0.0994773
Solyc09g075290.3.1	60S ribosomal protein L18	AT3G05590.1	-0.228738	0.78622	0.104898	3	0.220793	0.517309	0.739259	0.536741	-0.640655	1.04147	-0.062337	3	0.112827	0.854634	0.228661	0.840385	-0.447677	-1.13054	-0.705959	3	-0.761392	0.34479	3.82485	0.06206
Solyc08g076450.3.1	NAD(P)-binding Rossmann-fold superfamily protein	AT1G32220.1	0.188703	0.024266	-0.114019	3	0.0329833	0.151549	0.376966	0.742438	-0.200563	-0.241301	-0.162378	3	-0.201414	0.0394684	8.83896	0.012559	-0.700456	-0.912071	-0.668344	3	-0.76029	0.132423	9.94436	0.00996136
Solyc03g121180.4.1	GDSL esterase/lipase	AT3G16370.1	-0.417073	0.674836	0.572975	3	0.276913	0.603163	0.795186	0.509884	-0.504156	-0.501782	0.219773	3	-0.262055	0.417277	1.08775	0.390327	NQ	-1.29865	-0.221259	2	-0.759957	NQ	NQ	NQ
Solyc05g055550.3.1	vacuolar acid trehalase	AT3G10405.1	-0.214847	0.369914	-1.66571	3	-0.503548	1.04807	0.832167	0.492854	1.38323	0.009666	-0.357105	3	0.345265	0.917423	0.651844	0.581403	-0.86832	-0.793347	-0.617302	3	-0.759656	0.128856	10.2111	0.00945493
Solyc02g077600.3.1	Guanylate-binding protein	AT5G46070.1	0.322987	-0.308729	-0.282204	3	-0.0893153	0.357311	0.432953	0.707267	-1.29719	1.01381	-0.101679	3	-0.128354	1.15573	0.192359	0.865223	-0.534964	-1.06534	-0.677698	3	-0.759336	0.274453	4.7921	0.0408934
Solyc03g111550.4.1	GDSL esterase/lipase	AT3G48460.1	-0.077606	-2.49972	NQ	2	-1.28866	NQ	NQ	NQ	0.913634	-0.057245	-0.572003	3	0.0947953	0.754398	0.217644	0.847893	-0.750199	-0.648796	-0.877475	3	-0.758823	0.114583	11.4704	0.00751488
Solyc00g277510.2.1;Solyc00g500130.1.1;Solyc00g500200.1.1;Solyc00g500296.1.1;Solyc00g500329.1.1	Photosystem II protein D1	ATCG00020.1	0.386835	-0.208611	-0.13356	3	0.014888	0.324294	0.0795167	0.943862	0.788912	-0.835117	0.227584	3	0.0604597	0.824812	0.126961	0.910584	-0.654233	-0.62856	-0.993072	3	-0.758622	0.203445	6.4586	0.0231441
Solyc05g052600.4.1	Sedoheptulose-1,7-bisphosphatase, chloroplastic	AT3G55800.1	0.079352	0.071466	0.079624	3	0.076814	0.0046335	28.7139	0.00121067	0.639012	-1.12641	-0.389245	3	-0.292213	0.8867	0.5708	0.62572	-0.559855	-1.06223	-0.652992	3	-0.758359	0.267249	4.91496	0.0389911
Solyc00g500024.1.1;Solyc00g500071.1.1	Photosystem II CP47 reaction center protein	ATCG00680.1	0.345269	-0.154104	-0.023624	3	0.055847	0.258998	0.373477	0.744666	0.871274	-0.781458	0.182633	3	0.0908163	0.830183	0.189475	0.867208	-0.705224	-0.719104	-0.849092	3	-0.757807	0.0793595	16.5394	0.00363568
Solyc08g045850.3.1	Pentatricopeptide repeat	AT5G42310.1	0.036814	0.450945	0.443973	3	0.310577	0.237112	2.2687	0.151376	0.8025	-1.50966	NQ	2	-0.353579	NQ	NQ	NQ	-1.4748	-0.794819	-0.001122	3	-0.756914	0.73757	1.77748	0.217466
Solyc10g074910.2.1	Acetyltransferase NSI	AT1G32070.2	-0.054173	0.051819	-0.115384	3	-0.039246	0.084595	0.803547	0.505983	-0.665223	-0.207191	-0.176414	3	-0.349609	0.273762	2.21192	0.157484	-0.544018	-1.32	-0.405947	3	-0.756656	0.492732	2.65979	0.117049
Solyc07g005370.5.1	Norcoclaurine Synthase (Pathogenesis-Related 10/Bet v1 Protein Family)	AT2G26040.1	0.10583	-0.280641	0.580028	3	0.135072	0.431079	0.542713	0.64172	0.465113	0.606483	0.052966	3	0.374854	0.287585	2.25765	0.152539	-0.527548	-1.01154	-0.727636	3	-0.755575	0.243203	5.38108	0.0328433
Solyc11g009080.2.1	DAHP synthase.1	AT4G39980.1	-0.554883	0.084535	0.298898	3	-0.05715	0.444175	0.222855	0.844338	1.07619	-0.915419	-0.106681	3	0.018029	1.00164	0.0311759	0.977961	-0.795925	-0.846006	-0.622612	3	-0.754848	0.117225	11.1532	0.00794333
Solyc04g071420.3.1	Thioredoxin superfamily protein	AT2G31840.1	NQ	NQ	NQ	0	NQ	NQ	NQ	NQ	0.527718	-0.622819	0.081824	3	-0.00442567	0.580097	0.0132141	0.990657	-0.454087	-1.05472	NQ	2	-0.754402	NQ	NQ	NQ
Solyc10g086780.2.1	2-oxoglutarate (2OG) and Fe(II)-dependent oxygenase superfamily protein	AT5G20400.1	0.053446	-0.297142	-0.682075	3	-0.30859	0.367894	1.45285	0.28343	-0.129639	0.802592	1.73297	3	0.801973	0.931302	1.49152	0.274337	0.752863	1.76765	-4.78116	3	-0.753546	3.52472	0.370293	0.746702
Solyc08g077680.3.1	KIP1-like protein	AT5G58320.2	-0.376997	NQ	NQ	1	-0.376997	NQ	NQ	NQ	NQ	NQ	NQ	0	NQ	NQ	NQ	NQ	NQ	-0.098235	-1.4078	2	-0.75302	NQ	NQ	NQ
Solyc07g007310.3.1	Methyltransferase-like	AT2G41040.1	0.866184	-0.053868	-0.122179	3	0.230046	0.55197	0.721871	0.545363	-0.922901	0.386892	-0.134387	3	-0.223465	0.659424	0.586956	0.616665	-0.342123	-1.16111	NQ	2	-0.751617	NQ	NQ	NQ
Solyc07g006030.4.1	Tetratricopeptide repeat (TPR)-like superfamily protein	AT4G28080.1	-0.327621	-0.010707	0.357649	3	0.00644033	0.342957	0.0325259	0.977007	0.332087	0.707291	-0.191788	3	0.28253	0.451584	1.08365	0.391775	-0.432902	-0.778928	-1.04064	3	-0.750822	0.304841	4.26604	0.0507974
Solyc07g042830.4.1	Starch synthase, chloroplastic/amyloplastic	AT4G18240.1	0.070559	-0.03115	-0.126963	3	-0.0291847	0.0987757	0.511759	0.659726	0.438573	-0.294878	-0.334466	3	-0.0635903	0.435336	0.253004	0.823895	-0.374905	0.096622	-1.9682	3	-0.748826	1.082	1.19871	0.353409
Solyc08g076470.5.1	Glycerol-3-phosphate acyltransferase, chloroplastic	AT1G32200.1	-0.273152	0.277436	0.308014	3	0.104099	0.327067	0.55128	0.636805	0.227788	-0.53901	-0.36838	3	-0.226534	0.402598	0.974591	0.432554	-0.456748	-1.1458	-0.6421	3	-0.748217	0.356574	3.63445	0.068066
Solyc10g083520.2.1	Transcriptional activator (DUF662)	AT3G52920.1	-0.729866	NQ	NQ	1	-0.729866	NQ	NQ	NQ	-0.53091	0.325866	NQ	2	-0.102522	NQ	NQ	NQ	-0.646816	-0.847995	NQ	2	-0.747405	NQ	NQ	NQ
Solyc07g052980.3.1	xyloglucan endotransglycosylase/hydrolase 16	AT4G03210.1	0.217584	0.359713	-0.428023	3	0.049758	0.419829	0.205282	0.856349	-0.118215	-0.847525	0.023085	3	-0.314218	0.46723	1.16483	0.364234	-1.38723	-0.106478	NQ	2	-0.746853	NQ	NQ	NQ
Solyc10g007690.3.1;Solyc12g011280.2.1	Chlorophyll a-b binding protein, chloroplastic	AT1G61520.1	ND	ND	ND	0	ND	ND	ND	ND	0.660648	NQ	NQ	1	0.660648	NQ	NQ	NQ	NQ	NQ	-0.746479	1	-0.746479	NQ	NQ	NQ
Solyc07g045290.3.1	Long chain acyl-CoA synthetase	AT2G04350.1	NQ	NQ	0.994328	1	0.994328	NQ	NQ	NQ	-0.41774	NQ	-0.613475	2	-0.515607	NQ	NQ	NQ	-0.438588	NQ	-1.05322	2	-0.745903	NQ	NQ	NQ
Solyc09g083435.1.1	Proteinase inhibitor.1	AT2G38870.1	-0.228638	0.253007	0.351243	3	0.125204	0.310348	0.698764	0.557023	1.13967	-2.34882	0.361849	3	-0.282433	1.83132	0.267124	0.814397	-0.261754	-1.61183	-0.363602	3	-0.745729	0.751793	1.71808	0.227921
Solyc00g500322.1.1;Solyc00g500333.1.1	ATP synthase subunit b, chloroplastic	ATCG00130.1	0.03564	-0.189261	0.087913	3	-0.0219027	0.147274	0.257591	0.820804	0.669415	-0.437606	0.091639	3	0.107816	0.553688	0.337271	0.768019	-0.541086	-0.979827	-0.715885	3	-0.745599	0.220875	5.84683	0.0280283
Solyc09g007850.3.1	RNA-binding protein	AT2G37220.1	-0.360307	-0.018863	0.138641	3	-0.0801763	0.255062	0.544453	0.640719	1.04368	-0.200528	-0.349816	3	0.164445	0.765089	0.37228	0.745431	-0.743383	-0.863168	-0.623463	3	-0.743338	0.119853	10.7424	0.0085546
Solyc09g011670.4.1	Adenine nucleotide alpha hydrolases-like superfamily protein	AT3G53990.1	NQ	NQ	NQ	0	NQ	NQ	NQ	NQ	NQ	0.412651	-1.23447	2	-0.410911	NQ	NQ	NQ	NQ	-1.88636	0.399688	2	-0.743335	NQ	NQ	NQ
Solyc12g100160.3.1	50S ribosomal protein L6	AT1G05190.1	-0.167271	-0.0077	0.132094	3	-0.0142923	0.149791	0.165264	0.883931	-0.06721	0.219542	-0.178632	3	-0.00876667	0.20542	0.0739184	0.947803	-0.552365	-1.23743	-0.436398	3	-0.742064	0.432899	2.96903	0.0971854
Solyc08g023660.3.1	Kirola	AT1G70840.1	0.120328	-0.766306	-0.020821	3	-0.222266	0.476409	0.808081	0.50388	-0.312131	-0.201798	-0.741105	3	-0.418345	0.284911	2.54323	0.126033	0.094428	-0.833409	-1.48614	3	-0.741708	0.794265	1.61744	0.247182
Solyc07g049230.1.1	RmlC-like cupins superfamily protein	AT2G32650.1	ND	ND	ND	0	ND	ND	ND	ND	0.335948	-0.867128	-0.402547	3	-0.311242	0.606713	0.888538	0.467998	NQ	NQ	-0.739953	1	-0.739953	NQ	NQ	NQ
Solyc03g119010.4.1	Pre-mRNA-splicing factor SPF27-like protein	AT3G18165.1	ND	ND	ND	0	ND	ND	ND	ND	NQ	NQ	NQ	0	NQ	NQ	NQ	NQ	NQ	NQ	-0.739148	1	-0.739148	NQ	NQ	NQ
Solyc12g005630.2.1	Cytochrome b6-f complex iron-sulfur subunit	AT4G03280.1	-0.521218	-0.424311	-0.157882	3	-0.367804	0.188144	3.386	0.0772505	0.642238	-0.740695	0.095102	3	-0.00111833	0.696469	0.00278118	0.998033	-0.701532	-0.76592	-0.749821	3	-0.739091	0.0335083	38.2038	0.000684448
Solyc08g076650.3.1	Trehalose-6-phosphate synthase	AT4G17770.1	-0.09095	0.201049	0.181625	3	0.0972413	0.163268	1.0316	0.410678	-0.415969	-1.00236	0.198566	3	-0.406589	0.600519	1.17271	0.361683	-0.511443	-0.611295	-1.09102	3	-0.737918	0.309841	4.12505	0.0540477
Solyc01g100930.3.1	GDSL esterase/lipase	AT1G09390.1	-0.122326	0.195556	0.319069	3	0.130766	0.227718	0.994623	0.424725	-0.625016	0.385686	-0.025787	3	-0.0883723	0.508249	0.301162	0.791717	-0.762522	-0.552257	-0.895865	3	-0.736881	0.173233	7.36762	0.0179284
Solyc07g047970.5.1	SEC12-like protein 2	AT2G01470.1	-1.26033	NQ	NQ	1	-1.26033	NQ	NQ	NQ	NQ	NQ	NQ	0	NQ	NQ	NQ	NQ	NQ	-0.735702	NQ	1	-0.735702	NQ	NQ	NQ
Solyc07g056030.3.1	Nuclear-interacting partner of ALK	AT1G17210.1	0.220993	0.029682	1.36907	3	0.539914	0.724411	1.29092	0.325821	NQ	-0.046097	0.326006	2	0.139955	NQ	NQ	NQ	-1.06374	NQ	-0.405657	2	-0.734696	NQ	NQ	NQ
Solyc06g007350.4.1	Protein phosphatase 2C	AT2G30170.1	NQ	NQ	0.289653	1	0.289653	NQ	NQ	NQ	0.365974	-0.902172	-0.123853	3	-0.220017	0.639519	0.595887	0.611706	-0.752504	-1.02119	-0.429497	3	-0.734396	0.296261	4.29355	0.0501964
Solyc04g005630.3.1	Transcription termination factor 3, mitochondrial	AT4G02990.1	0.124548	0.673513	1.38824	3	0.728766	0.633654	1.99203	0.184592	0.119055	NQ	-0.396566	2	-0.138755	NQ	NQ	NQ	NQ	-0.734049	NQ	1	-0.734049	NQ	NQ	NQ
Solyc05g054240.3.1	Arginine methyltransferase	AT3G06930.2	-1.75751	0.155133	-3.08539	3	-1.56259	1.62903	1.66141	0.238517	0.060122	NQ	0.45663	2	0.258376	NQ	NQ	NQ	-0.732627	NQ	NQ	1	-0.732627	NQ	NQ	NQ
Solyc04g011560.5.1	RNA-binding (RRM/RBD/RNP motifs) family protein	AT2G41060.1	NQ	NQ	NQ	0	NQ	NQ	NQ	NQ	ND	ND	ND	0	ND	ND	ND	ND	-0.729831	NQ	NQ	1	-0.729831	NQ	NQ	NQ
Solyc11g008500.2.1	Actin-related protein	AT3G60830.1	NQ	NQ	NQ	0	NQ	NQ	NQ	NQ	-1.22925	NQ	NQ	1	-1.22925	NQ	NQ	NQ	NQ	-0.620766	-0.838242	2	-0.729504	NQ	NQ	NQ
Solyc02g077420.3.1	Phospholipase A1-II.1	AT4G18550.1	0.021773	-0.64353	0.084002	3	-0.179252	0.403279	0.769872	0.521874	-0.251418	-0.5606	-0.080469	3	-0.297496	0.243359	2.11735	0.16843	0.226777	-3.13487	0.722244	3	-0.728616	2.09855	0.601368	0.608679
Solyc01g107520.3.1	Basic secretory protease	AT2G15220.1	-0.287902	0.8694	0.756708	3	0.446069	0.63813	1.21075	0.349653	NQ	NQ	NQ	0	NQ	NQ	NQ	NQ	0.555543	-3.07441	0.339521	3	-0.726448	2.03626	0.61792	0.599616
Solyc04g008710.4.1	Arginine/serine-rich-like splicing factor	AT3G24506.1	0.576243	-0.936981	0.341674	3	-0.00635467	0.814435	0.0135144	0.990444	0.712595	-0.661467	-1.00957	3	-0.31948	0.910592	0.607688	0.605205	NQ	-1.03909	-0.41287	2	-0.725978	NQ	NQ	NQ
Solyc07g063960.3.1	50S ribosomal protein L24, chloroplastic	AT5G54600.1	-0.24071	-0.009874	0.352286	3	0.0339007	0.298912	0.196438	0.862418	0.130117	0.517826	-0.217647	3	0.143432	0.367917	0.675237	0.569129	-0.623331	-1.14605	-0.400475	3	-0.723284	0.382704	3.27346	0.0820065
Solyc03g120640.3.1;Solyc06g066640.3.1;Solyc12g044280.2.1	Photosystem I reaction center subunit VI, chloroplastic	AT3G16140.1	0.299635	-0.022857	0.012388	3	0.0963887	0.176896	0.943773	0.444907	0.80531	-0.969057	0.11801	3	-0.0152457	0.894658	0.0295155	0.979134	-0.508677	-0.624635	-1.03527	3	-0.722859	0.276695	4.52495	0.0455301
Solyc08g082530.4.1	ATP-dependent zinc metalloprotease FtsH	AT4G23940.1	-0.24666	-0.174673	NQ	2	-0.210666	NQ	NQ	NQ	2.49317	-1.1528	NQ	2	0.670187	NQ	NQ	NQ	-0.721907	NQ	NQ	1	-0.721907	NQ	NQ	NQ
Solyc12g006480.2.1	Nuclear pore complex protein	AT5G51200.1	0.112081	1.527	-0.501796	3	0.379095	1.04042	0.631102	0.59248	-0.218103	1.59267	-0.049399	3	0.441722	1.00031	0.764847	0.524287	-1.27885	-0.510167	-0.375927	3	-0.721649	0.487198	2.56555	0.12424
Solyc12g021230.2.1	DNA gyrase subunit B	AT5G04130.1	-0.422537	-0.143134	0.004551	3	-0.18704	0.216903	1.49358	0.273863	0.106925	0.001648	-0.089652	3	0.006307	0.0983713	0.111049	0.921717	-0.295315	-1.0748	-0.785063	3	-0.718392	0.393996	3.15814	0.0873286
Solyc07g054210.3.1	light dependent NADH:protochlorophyllide oxidoreductase 2	AT5G54190.1	-0.366635	0.097299	0.29601	3	0.00889133	0.340054	0.0452877	0.967993	1.52921	-0.440146	-0.505866	3	0.1944	1.15645	0.291159	0.798349	-0.600683	-0.936091	-0.61021	3	-0.715661	0.190957	6.49131	0.0229193
Solyc11g005340.3.1	Plastid-lipid associated protein PAP / fibrillin family protein	AT5G09820.2	0.413226	-0.972353	-0.167085	3	-0.242071	0.695826	0.602562	0.608021	0.46925	-0.251265	-0.220038	3	-0.000684333	0.407274	0.00291032	0.997942	-0.447818	-0.805343	-0.876748	3	-0.70997	0.22982	5.35072	0.0331986
Solyc07g047980.3.1	protein DGCR14	AT3G07790.1	NQ	NQ	NQ	0	NQ	NQ	NQ	NQ	ND	ND	ND	0	ND	ND	ND	ND	-0.708438	NQ	NQ	1	-0.708438	NQ	NQ	NQ
Solyc04g008590.3.1	Pyruvate dehydrogenase .1	AT2G34590.1	-0.784129	1.08204	0.106909	3	0.134939	0.933399	0.250398	0.825654	-0.07946	-1.62545	0.697169	3	-0.335915	1.18236	0.492086	0.671369	-1.25837	NQ	-0.152477	2	-0.705425	NQ	NQ	NQ
Solyc10g081310.2.1	Histidine triad (HIT) protein	AT3G56490.1	-0.281538	0.334358	0.270577	3	0.107799	0.33868	0.551296	0.636796	1.32067	-1.2378	0.322945	3	0.135272	1.28952	0.181694	0.87257	-0.772589	NQ	-0.635122	2	-0.703855	NQ	NQ	NQ
Solyc02g089065.1.1	Protein SPIRA.1	AT1G26355.1	0.853295	0.820644	-0.184167	3	0.496591	0.589779	1.45838	0.282107	0.771387	1.9664	0.246302	3	0.994697	0.881525	1.95442	0.189851	0.105246	-1.51135	NQ	2	-0.703052	NQ	NQ	NQ
Solyc01g096660.3.1	proline-rich family protein	AT5G07020.1	0.115165	-0.115757	0.222653	3	0.0740203	0.172916	0.74144	0.535668	-0.240847	-0.338185	-0.318878	3	-0.299303	0.0515369	10.059	0.00973892	-0.581978	-0.881638	-0.639495	3	-0.701037	0.159027	7.63538	0.0167239
Solyc02g086890.3.1	Calcium homeostasis regulator CHo.1	AT3G55250.1	0.237725	NQ	-0.165251	2	0.036237	NQ	NQ	NQ	0.636435	-0.409232	0.120394	3	0.115866	0.522848	0.383831	0.738067	-0.699616	NQ	NQ	1	-0.699616	NQ	NQ	NQ
Solyc09g010400.3.1	Histone H2A	AT5G02560.2	0.290792	-0.258453	-0.105783	3	-0.0244813	0.283505	0.149567	0.894827	-0.064996	-0.057981	-0.268656	3	-0.130544	0.11966	1.8896	0.199392	-0.000631	-0.836846	-1.25755	3	-0.698343	0.639804	1.89052	0.199253
Solyc06g069090.3.1	40S ribosomal protein S7	AT1G48830.1	-0.034612	-0.309111	-0.231019	3	-0.191581	0.141435	2.34614	0.14356	-0.609155	0.950525	-0.914325	3	-0.190985	1.00028	0.330702	0.772301	-1.86651	0.104419	-0.330167	3	-0.697419	1.03552	1.16653	0.363679
Solyc03g115980.1.1	Geranylgeranyl diphosphate reductase, chloroplastic	AT1G74470.1	-0.588277	-0.342284	-0.205217	3	-0.378593	0.194094	3.37848	0.0775559	0.421151	-0.399681	0.020627	3	0.0140323	0.410456	0.059214	0.958166	-0.909655	-0.85461	-0.325013	3	-0.696426	0.322828	3.73649	0.0647474
Solyc04g074750.3.1	RNA-binding protein CP33, chloroplastic	AT4G09040.1	0.061199	-0.07574	0.046154	3	0.0105377	0.0750964	0.243045	0.830625	-0.154035	-0.070016	-0.25398	3	-0.159344	0.0920968	2.99675	0.0956443	-0.604864	-0.966542	-0.516438	3	-0.695948	0.238476	5.05468	0.0369818
Solyc04g081310.3.1	Diphthine synthase	AT4G31790.1	0.181482	0.093433	-0.837455	3	-0.187513	0.564585	0.575259	0.62321	0.516468	0.951541	-0.571856	3	0.298718	0.784695	0.659357	0.577435	0.154305	0.043812	-2.28593	3	-0.695938	1.37808	0.874694	0.473981
Solyc08g082970.5.1	Plant ubx domain-containing protein 10	AT4G10790.1	-0.078215	0.242761	-0.414439	3	-0.0832977	0.328629	0.439023	0.703521	-0.512722	NQ	0.789191	2	0.138234	NQ	NQ	NQ	-0.694907	NQ	NQ	1	-0.694907	NQ	NQ	NQ
Solyc12g096870.1.1	Glycosyltransferase	AT4G15480.1	-1.00739	0.20945	-0.294675	3	-0.364206	0.611394	1.03178	0.410611	NQ	-0.803539	0.083121	2	-0.360209	NQ	NQ	NQ	0.214439	-1.35541	-0.943309	3	-0.694759	0.813902	1.4785	0.277356
Solyc04g015590.4.1	Bifunctional polymyxin resistance protein, ArnA	AT1G61720.1	0.002426	-0.06239	-0.070207	3	-0.0433903	0.0398701	1.88498	0.200098	-1.27447	1.31118	NQ	2	0.0183565	NQ	NQ	NQ	-0.694056	NQ	NQ	1	-0.694056	NQ	NQ	NQ
Solyc06g075080.4.1	NADH pyrophosphatase-like, NUDIX hydrolase domain-like protein	AT5G20070.1	NQ	NQ	NQ	0	NQ	NQ	NQ	NQ	-0.355313	0.789535	-0.613732	3	-0.0598367	0.74684	0.138772	0.902343	NQ	-0.692124	NQ	1	-0.692124	NQ	NQ	NQ
Solyc10g005470.3.1	receptor-interacting protein	AT4G21445.1	0.381017	0.384524	-0.037801	3	0.24258	0.242823	1.73031	0.225714	0.20549	-0.252141	0.161932	3	0.038427	0.25258	0.263511	0.816823	-0.349586	-1.03748	-0.688807	3	-0.691958	0.343958	3.48446	0.0734086
Solyc01g011510.4.1;Solyc01g012760.1.1	Aldehyde dehydrogenase	AT4G36250.1	NQ	NQ	NQ	0	NQ	NQ	NQ	NQ	ND	ND	ND	0	ND	ND	ND	ND	-1.47913	-0.811822	0.219875	3	-0.690357	0.855988	1.39691	0.29726
Solyc03g098590.3.1	RING/U-box superfamily protein	AT3G19950.1	NQ	0.63354	NQ	1	0.63354	NQ	NQ	NQ	NQ	0.384386	NQ	1	0.384386	NQ	NQ	NQ	-0.689489	NQ	NQ	1	-0.689489	NQ	NQ	NQ
Solyc12g055930.3.1	UDP-glucose 4-epimerase 4	AT4G10960.1	NQ	-1.44101	NQ	1	-1.44101	NQ	NQ	NQ	NQ	-0.075153	NQ	1	-0.075153	NQ	NQ	NQ	NQ	-1.28355	-0.093561	2	-0.688554	NQ	NQ	NQ
Solyc09g075000.3.1	WD40 repeat	AT2G47790.1	ND	ND	ND	0	ND	ND	ND	ND	ND	ND	ND	0	ND	ND	ND	ND	NQ	NQ	-0.6879	1	-0.6879	NQ	NQ	NQ
Solyc08g082690.2.1	Ribosomal protein S6	AT1G64510.1	-0.018305	-0.043648	0.220626	3	0.052891	0.145814	0.628264	0.59401	0.30671	-1.24033	-0.134773	3	-0.35613	0.79692	0.774025	0.519888	-0.013469	-1.21409	-0.83557	3	-0.687709	0.613814	1.94056	0.191838
Solyc05g012460.5.1	COBW domain-containing protein	AT1G26520.1	ND	ND	ND	0	ND	ND	ND	ND	NQ	-1.08019	-0.060553	2	-0.570371	NQ	NQ	NQ	NQ	NQ	-0.686947	1	-0.686947	NQ	NQ	NQ
Solyc11g062220.2.1	Zinc finger CCCH domain-containing protein 44	AT2G16485.1	0.267408	NQ	NQ	1	0.267408	NQ	NQ	NQ	NQ	NQ	NQ	0	NQ	NQ	NQ	NQ	-0.686467	NQ	NQ	1	-0.686467	NQ	NQ	NQ
Solyc04g056350.1.1	Zinc finger (C2H2 type) family protein	AT3G02790.1	0.057201	2.59141	0.879053	3	1.17589	1.29292	1.57527	0.255877	0.278753	1.305	0.62314	3	0.73563	0.522287	2.43955	0.134857	-0.929285	-0.978694	-0.151098	3	-0.686359	0.464207	2.56094	0.124607
Solyc02g064950.3.1	CBS domain-containing protein	AT4G36910.1	-0.037797	0.089165	-0.129306	3	-0.0259793	0.109714	0.410135	0.721467	0.110642	-0.065491	0.095613	3	0.0469213	0.0976415	0.832332	0.49278	-0.772822	-0.955343	-0.3291	3	-0.685755	0.322072	3.68788	0.0662986
Solyc07g056020.3.1	Translation initiation factor IF-2	AT1G17220.1	-0.185624	-0.089397	0.379942	3	0.0349737	0.302601	0.200185	0.859845	0.029726	-0.071174	-0.197167	3	-0.0795383	0.113678	1.21189	0.3493	-0.617733	-1.11572	-0.32017	3	-0.684542	0.401962	2.94968	0.0982821
Solyc01g102970.3.1	squamous cell carcinoma antigen recognized by T-cells 3-like	AT4G24270.2	-1.34256	-0.633569	NQ	2	-0.988063	NQ	NQ	NQ	0.32285	0.395419	-0.101814	3	0.205485	0.268591	1.3251	0.316257	NQ	-0.55815	-0.807358	2	-0.682754	NQ	NQ	NQ
Solyc07g056570.1.1	notabilis	AT3G14440.1	ND	ND	ND	0	ND	ND	ND	ND	ND	ND	ND	0	ND	ND	ND	ND	NQ	NQ	-0.682643	1	-0.682643	NQ	NQ	NQ
Solyc12g014460.2.1	EH domain-containing protein.1	AT3G20290.1	NQ	NQ	-0.311851	1	-0.311851	NQ	NQ	NQ	0.678287	NQ	NQ	1	0.678287	NQ	NQ	NQ	-0.951185	-1.54814	0.453765	3	-0.681853	1.02777	1.14909	0.369392
Solyc02g078240.4.1	Phosphoglycerate mutase	AT5G22620.1	0.348391	0.123058	0.028395	3	0.166615	0.164384	1.75555	0.221251	0.033432	0.000454	-0.144994	3	-0.037036	0.0949373	0.675691	0.568894	-0.172791	-1.28112	-0.587823	3	-0.680577	0.559955	2.10516	0.169916
Solyc10g006970.3.1	Thioredoxin	AT3G15360.1	0.072648	-0.002282	1.54571	3	0.538694	0.87291	1.06889	0.397033	0.026812	-0.977783	0.499165	3	-0.150602	0.754288	0.345823	0.762465	-0.201849	-1.00633	-0.828653	3	-0.678943	0.422618	2.78257	0.108531
Solyc04g074290.3.1	S-adenosyl-L-methionine-dependent methyltransferases superfamily protein	AT1G78240.1	0.49315	0.222053	1.2749	3	0.663368	0.546674	2.10178	0.170331	0.629115	NQ	0.45391	2	0.541512	NQ	NQ	NQ	NQ	-0.602955	-0.752938	2	-0.677947	NQ	NQ	NQ
Solyc09g025260.4.1	Rho termination factor	AT1G06190.1	-0.180941	-0.213525	0.250334	3	-0.048044	0.258916	0.321396	0.778389	NQ	NQ	NQ	0	NQ	NQ	NQ	NQ	NQ	-1.09586	-0.259969	2	-0.677912	NQ	NQ	NQ
Solyc12g007010.2.1	Iron-sulfur cluster carrier protein	AT3G24430.1	-0.32813	0.007488	-0.050407	3	-0.123683	0.179407	1.19407	0.354867	0.926223	-0.800015	-0.290225	3	-0.0546723	0.886898	0.106771	0.924716	NQ	-0.913614	-0.439043	2	-0.676328	NQ	NQ	NQ
Solyc09g097910.5.1	30S ribosomal protein s1-like	AT3G23700.1	-0.12378	0.009865	0.116186	3	0.000757	0.120242	0.0109044	0.99229	0.23445	-0.329961	-0.108507	3	-0.068006	0.284377	0.414203	0.718922	-0.667884	-1.0881	-0.26939	3	-0.675125	0.409404	2.85623	0.103835
Solyc06g076520.1.1	Class I heat shock protein	AT1G07400.1	1.90542	NQ	NQ	1	1.90542	NQ	NQ	NQ	NQ	-0.575941	-1.60066	2	-1.0883	NQ	NQ	NQ	-2.12356	NQ	0.775052	2	-0.674252	NQ	NQ	NQ
Solyc02g087710.3.1	FACT complex subunit SSR.1	AT3G28730.1	-0.066397	-2.52836	NQ	2	-1.29738	NQ	NQ	NQ	NQ	-0.317557	0.324229	2	0.003336	NQ	NQ	NQ	0.190783	-2.1774	-0.031392	3	-0.672671	1.30786	0.890843	0.46701
Solyc05g052760.4.1	Phosphoinositide phospholipase C	AT3G08510.1	0.172822	-0.363594	-0.010449	3	-0.0670737	0.272654	0.426089	0.711519	0.49971	-0.697436	0.00012	3	-0.0658687	0.601295	0.189737	0.867027	-0.73706	-0.931445	-0.34868	3	-0.672395	0.296715	3.92505	0.0592039
Solyc02g086740.1.1	50S ribosomal protein L12, chloroplastic	AT3G27830.1	-0.054442	0.252666	-0.197666	3	0.000186	0.230082	0.0014002	0.99901	0.524241	-0.859588	-0.072781	3	-0.136043	0.69408	0.339489	0.766576	-0.160302	-1.38568	-0.470334	3	-0.672104	0.637118	1.82716	0.2092
Solyc04g071580.3.1	Abscicic acid stress ripening 2	NA	-0.362222	0.011309	0.426528	3	0.025205	0.394559	0.110646	0.922	-0.037817	-1.64464	0.12627	3	-0.518731	0.978516	0.918194	0.455447	-0.678564	-0.874642	-0.461661	3	-0.671622	0.206578	5.63121	0.0301179
Solyc04g078050.3.1	TBP-associated factor 4B	AT5G43130.2	ND	ND	ND	0	ND	ND	ND	ND	ND	ND	ND	0	ND	ND	ND	ND	NQ	NQ	-0.670642	1	-0.670642	NQ	NQ	NQ
Solyc08g081570.3.1	2-C-methyl-D-erythritol 2,4-cyclodiphosphate synthase	AT1G63970.1	-0.397305	-0.189553	-0.197083	3	-0.261314	0.117832	3.84113	0.0615824	0.390891	-0.048764	-0.151891	3	0.063412	0.288255	0.381027	0.73985	-0.818345	-0.547327	-0.64575	3	-0.670474	0.13719	8.46486	0.0136705
Solyc03g118830.3.1	3-oxo-5-alpha-steroid 4-dehydrogenase (DUF1295)	AT1G18180.1	NQ	3.29255	NQ	1	3.29255	NQ	NQ	NQ	ND	ND	ND	0	ND	ND	ND	ND	NQ	NQ	-0.670469	1	-0.670469	NQ	NQ	NQ
Solyc07g062110.3.1	Protein FLX-like.1	AT3G14750.1	0.060424	1.91383	0.37801	3	0.784087	0.991186	1.37016	0.304169	-0.280151	NQ	NQ	1	-0.280151	NQ	NQ	NQ	-0.570198	-1.23448	-0.201532	3	-0.668736	0.523475	2.21268	0.1574
Solyc10g006400.3.1	Tryptophan synthase beta chain	AT4G27070.1	-0.185343	0.325655	0.52813	3	0.222814	0.367686	1.0496	0.404025	0.197559	-0.123548	-0.028882	3	0.015043	0.164998	0.157912	0.889029	-0.685904	-0.632439	-0.687583	3	-0.668642	0.031364	36.9253	0.000732615
Solyc08g076840.3.1	RNA-binding protein	AT2G35410.1	-0.095937	-0.17107	0.082931	3	-0.0613587	0.130483	0.814483	0.500926	-0.299841	0.103291	-0.173239	3	-0.123263	0.20616	1.03559	0.409192	-0.603238	-0.801465	-0.596282	3	-0.666995	0.116506	9.91593	0.0100177
Solyc02g070670.4.1	Urease accessory protein UreG-like	AT2G34470.2	0.272559	0.113083	-0.114272	3	0.0904567	0.194406	0.805921	0.504881	-0.246401	-0.240103	-0.027731	3	-0.171412	0.124471	2.38525	0.139825	-0.589882	-0.704808	-0.703605	3	-0.666098	0.066008	17.4784	0.00325739
Solyc12g095880.2.1	ATP-dependent 6-phosphofructokinase	AT4G26270.1	-0.1374	0.460086	-0.286962	3	0.011908	0.395272	0.0521799	0.963128	-0.627673	0.576824	0.745292	3	0.231481	0.748802	0.535438	0.645917	0.14685	-0.151114	-1.98943	3	-0.664566	1.157	0.994867	0.424631
Solyc09g083030.1.1	inactive protein RESTRICTED TEV MOVEMENT 1-like	AT1G05760.1	0.129409	0.176768	0.141112	3	0.149096	0.0246684	10.4685	0.00900186	NQ	NQ	0.872003	1	0.872003	NQ	NQ	NQ	-0.594936	-1.1158	-0.278092	3	-0.662941	0.422972	2.71471	0.113126
Solyc06g065390.5.1	50S ribosomal protein L21, chloroplastic	AT1G35680.1	-0.289449	-0.078296	0.111569	3	-0.085392	0.200603	0.737293	0.537709	0.474147	-1.0419	-0.159088	3	-0.24228	0.76144	0.551116	0.636899	-0.152406	-1.20915	-0.626482	3	-0.662678	0.5293	2.16851	0.162383
Solyc07g009330.5.1	60S acidic ribosomal protein P3	AT5G57290.1	NQ	-0.06109	0.120689	2	0.0297995	NQ	NQ	NQ	-0.569187	0.611376	0.043258	3	0.0284823	0.59042	0.0835555	0.94102	NQ	-1.95932	0.634965	2	-0.662178	NQ	NQ	NQ
Solyc02g070540.3.1	DUF642 domain-containing protein	AT2G34510.1	-0.068446	NQ	0.229222	2	0.080388	NQ	NQ	NQ	NQ	NQ	NQ	0	NQ	NQ	NQ	NQ	-0.897907	-0.426346	NQ	2	-0.662127	NQ	NQ	NQ
Solyc06g063370.3.1	Chlorophyll a-b binding protein, chloroplastic	AT4G10340.1	0.178122	-0.175648	-0.186572	3	-0.061366	0.207475	0.512299	0.659408	0.815136	0.111032	0.246333	3	0.390834	0.373632	1.81179	0.211712	-0.591296	-0.820056	-0.574707	3	-0.66202	0.137115	8.36273	0.0139994
Solyc02g071150.3.1	Double-stranded DNA-binding family protein	AT1G29850.3	0.023435	1.7629	NQ	2	0.89317	NQ	NQ	NQ	-0.507695	-0.462491	0.762457	3	-0.069243	0.720628	0.166428	0.883124	-0.164944	NQ	-1.15829	2	-0.661619	NQ	NQ	NQ
Solyc07g062070.3.1	Ribokinase	AT1G17160.1	NQ	NQ	-0.659587	1	-0.659587	NQ	NQ	NQ	NQ	NQ	0.048414	1	0.048414	NQ	NQ	NQ	NQ	NQ	-0.661432	1	-0.661432	NQ	NQ	NQ
Solyc02g069450.3.1	Photosystem I reaction center subunit III, chloroplastic	AT1G31330.1	0.439575	0.046053	-0.16341	3	0.107406	0.306139	0.607675	0.605212	0.825272	-0.844854	0.165007	3	0.048475	0.841139	0.0998184	0.929593	-0.497644	-0.562511	-0.924018	3	-0.661391	0.229743	4.98629	0.0379458
Solyc12g009030.2.1	WD40 repeat	AT4G29830.1	0.188474	-0.043572	-0.054553	3	0.0301163	0.137252	0.380054	0.74047	-0.252733	-0.749344	-0.396074	3	-0.46605	0.255594	3.15823	0.0873243	-0.389583	-0.80763	-0.784169	3	-0.660461	0.23488	4.87036	0.0396663
Solyc12g062860.2.1	Adenine nucleotide alpha hydrolases-like superfamily protein	AT5G14680.1	0.609296	-0.064673	1.59346	3	0.712696	0.833891	1.48032	0.276933	-0.344182	-0.211689	-0.086376	3	-0.214082	0.12892	2.87622	0.10261	-0.849539	-1.34874	0.21861	3	-0.659889	0.8007	1.42745	0.289607
Solyc12g096390.2.1	Peptidyl-tRNA hydrolase II (PTH2) family protein	AT5G10700.1	-1.05371	NQ	-0.402311	2	-0.728009	NQ	NQ	NQ	0.003888	0.898657	0.023437	3	0.308661	0.511045	1.04612	0.405302	-1.27594	-0.043389	NQ	2	-0.659662	NQ	NQ	NQ
Solyc06g075390.4.1	Exosome complex component RRP43	AT1G60080.1	1.00187	NQ	NQ	1	1.00187	NQ	NQ	NQ	0.60703	1.3311	0.350986	3	0.76304	0.508343	2.59987	0.121552	NQ	NQ	-0.656955	1	-0.656955	NQ	NQ	NQ
Solyc03g031800.3.1	Xyloglucan endotransglucosylase/hydrolase	AT1G11545.1	NQ	NQ	NQ	0	NQ	NQ	NQ	NQ	ND	ND	ND	0	ND	ND	ND	ND	-0.109799	-1.20359	NQ	2	-0.656694	NQ	NQ	NQ
Solyc02g079000.5.1	ATP-dependent zinc metalloprotease FTSH 12, chloroplastic	AT1G79560.1	NQ	NQ	2.10871	1	2.10871	NQ	NQ	NQ	NQ	NQ	NQ	0	NQ	NQ	NQ	NQ	-0.656157	NQ	NQ	1	-0.656157	NQ	NQ	NQ
Solyc10g006330.3.1	protein PLASTID MOVEMENT IMPAIRED.1	AT1G42550.1	0.186764	0.108956	0.122966	3	0.139562	0.041474	5.82844	0.028198	0.034619	-0.310454	-0.065369	3	-0.113735	0.177548	1.10953	0.382743	-0.29241	-0.692164	-0.981732	3	-0.655435	0.346126	3.27987	0.0817244
Solyc01g010270.3.1	Protein SPIRA.1	AT1G26355.1	-0.279641	-1.99028	-0.101987	3	-0.790636	1.04271	1.31333	0.319513	0.096763	0.534792	-0.038831	3	0.197575	0.299805	1.14144	0.371933	-1.40263	-0.997982	0.434972	3	-0.655212	0.965562	1.17534	0.360835
Solyc10g081190.2.1	Leucine-rich repeat receptor-like protein kinase family	AT5G21090.1	NQ	NQ	0.556259	1	0.556259	NQ	NQ	NQ	NQ	NQ	NQ	0	NQ	NQ	NQ	NQ	NQ	-0.654923	NQ	1	-0.654923	NQ	NQ	NQ
Solyc01g102330.3.1	Carbohydrate esterase, putative (DUF303)	AT3G53010.1	0.095901	0.231148	0.045297	3	0.124115	0.0960843	2.23735	0.154707	-0.391598	-0.269919	-0.130234	3	-0.263917	0.130785	3.49518	0.0730071	-0.270939	-1.38698	-0.3048	3	-0.654241	0.6348	1.7851	0.216171
Solyc02g087150.3.1	Heavy metal transport/detoxification superfamily protein	AT5G14910.1	-0.263892	0.001246	0.201992	3	-0.020218	0.233682	0.149855	0.894626	0.533599	-0.838959	-0.235193	3	-0.180184	0.68793	0.453663	0.694544	-0.605899	-1.01476	-0.333433	3	-0.651365	0.342933	3.28984	0.0812883
Solyc12g009060.2.1	Vacuolar sorting-associated protein 2-like	AT2G06530.1	0.624434	-0.537395	-0.558111	3	-0.157024	0.676842	0.401827	0.726684	-0.815507	0.562451	0.25059	3	-0.000822	0.722564	0.00197041	0.998607	0.301936	-2.66976	0.417577	3	-0.650083	1.75005	0.643397	0.585891
Solyc01g088600.5.1	protein TRIGALACTOSYLDIACYLGLYCEROL 4, chloroplastic	AT2G44640.1	NQ	NQ	NQ	0	NQ	NQ	NQ	NQ	0.769133	NQ	0.07636	2	0.422746	NQ	NQ	NQ	-0.538473	-0.757296	NQ	2	-0.647884	NQ	NQ	NQ
Solyc11g017270.2.1;Solyc11g017280.2.1	leucine-rich repeat receptor-like tyrosine-protein kinase PXC3	AT1G34420.1	NQ	NQ	NQ	0	NQ	NQ	NQ	NQ	NQ	NQ	NQ	0	NQ	NQ	NQ	NQ	-0.481251	0.240408	-1.69895	3	-0.646596	0.980193	1.14257	0.371557
Solyc03g113730.3.1	B12D protein	AT3G48140.1	0.063041	0.27574	-0.127127	3	0.0705513	0.201538	0.606328	0.605951	-0.818399	-0.226582	-0.38255	3	-0.475844	0.30674	2.68692	0.115088	-0.982908	-0.320302	-0.635263	3	-0.646158	0.331437	3.37674	0.0776266
Solyc02g090890.4.1	zeaxanthin epoxidase	AT5G67030.1	0.012776	-0.141919	-0.213582	3	-0.114242	0.115689	1.71038	0.229324	-0.025403	-0.455389	-0.44752	3	-0.309437	0.246012	2.17859	0.161227	-0.431519	-0.973601	-0.526227	3	-0.643782	0.28953	3.85129	0.0612872
Solyc05g012590.4.1	Ankyrin repeat	AT2G03430.1	NQ	-0.937158	NQ	1	-0.937158	NQ	NQ	NQ	0.013701	NQ	-0.195682	2	-0.0909905	NQ	NQ	NQ	-0.64325	NQ	NQ	1	-0.64325	NQ	NQ	NQ
Solyc01g073970.3.1;Solyc01g074000.4.1;Solyc01g086820.5.1;Solyc02g077480.1.1;Solyc10g008910.1.1;Solyc12g056540.1.1	Histone H3	AT5G65360.1	ND	ND	ND	0	ND	ND	ND	ND	ND	ND	ND	0	ND	ND	ND	ND	NQ	-0.642861	NQ	1	-0.642861	NQ	NQ	NQ
Solyc06g073540.4.1	Argonaute4b	AT2G27040.1	-0.180081	-0.058859	0.462802	3	0.0746207	0.341595	0.378362	0.741547	-0.706555	-0.124255	-0.402282	3	-0.411031	0.291249	2.44439	0.134426	-0.307021	-0.619155	-1.00033	3	-0.642169	0.347227	3.20329	0.0851876
Solyc01g099900.4.1	60S ribosomal protein L18, putative, expressed	AT3G05590.1	-0.1943	0.105485	0.222771	3	0.044652	0.215087	0.359573	0.753584	0.069547	0.221882	0.0256	3	0.105676	0.103008	1.77692	0.217561	-0.520388	-0.749633	-0.656332	3	-0.642118	0.115282	9.64751	0.010574
Solyc07g065130.3.1;Solyc09g090480.2.1	Mo25-like	AT5G47540.1	NQ	-0.695366	0.321405	2	-0.186981	NQ	NQ	NQ	NQ	NQ	NQ	0	NQ	NQ	NQ	NQ	0.615942	-1.33315	-1.20772	3	-0.641642	1.0909	1.01875	0.415501
Solyc03g096840.5.1	hypothetical protein Chr5:5643143-5647702 REVERSE LENGTH=116 201606	AT3G03150.1	-0.118584	0.083412	-0.196895	3	-0.0773557	0.14463	0.926391	0.452041	-0.911315	0.25873	-1.23742	3	-0.630001	0.786745	1.38697	0.299803	-0.431031	-0.95169	-0.540443	3	-0.641055	0.274524	4.0446	0.0560402
Solyc04g045620.3.1	NADH-ubiquinone oxidoreductase	AT1G67350.1	-0.314578	-0.623339	0.161304	3	-0.258871	0.395277	1.13434	0.374307	NQ	-0.372667	0.561891	2	0.094612	NQ	NQ	NQ	-0.927196	NQ	-0.352266	2	-0.639731	NQ	NQ	NQ
Solyc11g010960.2.1	Alcohol dehydrogenase	AT4G39330.1	0.059406	-0.207309	0.254775	3	0.035624	0.231958	0.266007	0.815146	-0.507716	-0.790122	0.059626	3	-0.412737	0.432763	1.6519	0.240357	-0.355928	-0.267167	-1.2865	3	-0.636531	0.564635	1.9526	0.19011
Solyc02g069850.3.1;Solyc10g052660.5.1	40S ribosomal protein S25	AT2G21580.1	-0.170792	0.136357	0.204006	3	0.0565237	0.199746	0.490132	0.672533	-0.558356	0.545354	-0.154382	3	-0.0557947	0.558421	0.173058	0.878536	-0.621018	-0.811752	-0.474795	3	-0.635855	0.168968	6.51801	0.0227383
Solyc10g075060.3.1;Solyc10g075090.3.1;Solyc10g075103.1.1;Solyc10g075110.2.1	Non-specific lipid-transfer protein	AT3G51590.1	ND	ND	ND	0	ND	ND	ND	ND	ND	ND	ND	0	ND	ND	ND	ND	-0.525736	-0.744697	NQ	2	-0.635217	NQ	NQ	NQ
Solyc06g007160.5.1	Alternative NAD(P)H dehydrogenase mitochondrial-like	AT2G29990.1	0.168983	-0.238932	-0.010001	3	-0.02665	0.204467	0.225754	0.842364	0.224272	-0.822139	-0.234652	3	-0.277506	0.52452	0.916371	0.456209	-0.394523	-0.695327	-0.800626	3	-0.630159	0.210749	5.17899	0.0353195
Solyc07g041720.1.1	Germin-like protein	AT5G20630.1	0.193112	0.301906	0.00125	3	0.165423	0.152229	1.88217	0.200527	0.032578	-0.707656	-0.166746	3	-0.280608	0.383027	1.26891	0.332165	-0.563733	-0.842368	-0.481753	3	-0.629285	0.189033	5.76593	0.0287863
Solyc05g015800.3.1	Alcohol acyl transferase	AT5G17540.1	-0.288586	0.294402	0.23613	3	0.0806487	0.321091	0.43504	0.705977	0.390442	-0.783286	0.398284	3	0.00181333	0.679927	0.0046193	0.996734	-0.990685	-0.102681	-0.78813	3	-0.627165	0.465371	2.33423	0.144726
Solyc09g082520.3.1	40S ribosomal protein S3a	AT3G04840.1	0.140992	NQ	3.21117	2	1.67608	NQ	NQ	NQ	-0.722191	NQ	-0.099497	2	-0.410844	NQ	NQ	NQ	-1.21174	-0.4557	-0.21347	3	-0.62697	0.520706	2.08552	0.172347
Solyc01g111510.3.1	Ascorbate peroxidase	AT4G35000.1	-0.262054	0.384475	0.284679	3	0.1357	0.34806	0.675283	0.569105	0.222449	0.422763	0.031159	3	0.225457	0.195819	1.9942	0.184295	-0.252367	-1.23677	-0.386121	3	-0.625087	0.53394	2.02772	0.179783
Solyc00g500061.1.1;Solyc00g500142.1.1	Photosystem I assembly protein Ycf4	ATCG00420.1	0.289795	0.536787	0.123376	3	0.316653	0.20801	2.63669	0.118757	NQ	NQ	-0.099721	1	-0.099721	NQ	NQ	NQ	-0.346806	-0.902507	NQ	2	-0.624656	NQ	NQ	NQ
Solyc01g111830.3.1	Methyltransferase	AT1G20330.1	0.050602	-0.185155	0.071697	3	-0.020952	0.142595	0.254497	0.822888	-0.050569	-0.382552	0.020111	3	-0.13767	0.214998	1.10908	0.382895	-0.54617	-0.472209	-0.854377	3	-0.624252	0.202696	5.33427	0.0333935
Solyc07g009000.1.1;Solyc08g065370.1.1	Photosystem II CP43 reaction center protein	ATCG00280.1	0.727956	-2.06331	-0.529034	3	-0.621461	1.39792	0.77	0.521813	0.742435	0.36564	0.162046	3	0.423374	0.29447	2.49025	0.130438	-0.075474	-1.17286	NQ	2	-0.624169	NQ	NQ	NQ
Solyc03g114470.2.1	Protein CHAPERONE-LIKE PROTEIN OF POR1, chloroplastic	AT5G23040.1	NQ	NQ	NQ	0	NQ	NQ	NQ	NQ	NQ	NQ	NQ	0	NQ	NQ	NQ	NQ	NQ	NQ	-0.623631	1	-0.623631	NQ	NQ	NQ
Solyc06g068950.4.1	Phosphoethanolamine N-methyltransferase	AT3G18000.1	0.093498	0.240959	0.244948	3	0.193135	0.0863112	3.87574	0.0605851	0.787338	-1.0023	0.008112	3	-0.0689507	0.897305	0.133094	0.906302	-0.811506	-0.478532	-0.578413	3	-0.622817	0.17087	6.31327	0.0241831
Solyc08g081930.3.1	Glucose-6-phosphate 1-epimerase	AT4G23730.1	-0.073472	-0.271277	0.177061	3	-0.055896	0.224685	0.430891	0.708543	0.926456	-0.601568	-0.018493	3	0.102132	0.771121	0.229403	0.839881	0.099199	-0.731493	-1.23234	3	-0.621544	0.672544	1.60071	0.250586
Solyc05g012120.3.1	Ribosome maturation factor RimP	AT1G69210.1	-0.405328	0.244007	-0.051038	3	-0.0707863	0.325118	0.377111	0.742345	0.076985	0.058683	-0.422224	3	-0.0955187	0.283083	0.584433	0.618071	-0.945946	-1.38265	0.464087	3	-0.621504	0.965173	1.11532	0.380754
Solyc03g025270.3.1	Fibrillarin	AT4G25630.1	-0.065382	0.004161	0.267771	3	0.06885	0.175745	0.67855	0.56741	-0.316482	-0.167685	0.255291	3	-0.076292	0.296641	0.44546	0.699564	-0.421644	-0.848051	-0.594642	3	-0.621446	0.214463	5.01892	0.0374812
Solyc09g083120.3.1	Acylamino-acid-releasing enzyme	AT4G14570.1	-0.078406	0.91532	0.196707	3	0.34454	0.513092	1.16307	0.364807	0.565773	-0.660073	-0.112766	3	-0.069022	0.614093	0.194677	0.863629	-0.390119	-1.10984	-0.360256	3	-0.620073	0.424417	2.53052	0.127071
Solyc06g082220.4.1	Transcription initiation factor TFIID subunit 15b	AT5G58470.1	-0.273419	-0.483037	0.077123	3	-0.226444	0.283019	1.38582	0.3001	0.108394	0.570829	-0.000219	3	0.226335	0.303243	1.29277	0.325295	-0.097491	-0.370846	-1.39019	3	-0.619509	0.681281	1.57501	0.255933
Solyc06g007470.3.1	40S ribosomal protein S26	AT2G40590.1	-0.463696	0.063671	0.096028	3	-0.101332	0.314233	0.558544	0.632662	-0.17444	0.515807	-0.608534	3	-0.0890557	0.567013	0.272038	0.811103	0.023213	-1.06205	-0.818118	3	-0.618987	0.569378	1.88296	0.200407
Solyc09g014525.1.1	MLP-like protein 43	AT5G28010.1	ND	ND	ND	0	ND	ND	ND	ND	ND	ND	ND	0	ND	ND	ND	ND	-0.618563	NQ	NQ	1	-0.618563	NQ	NQ	NQ
Solyc02g021470.4.1	cullin	AT5G46210.1	0.438789	0.207751	NQ	2	0.32327	NQ	NQ	NQ	0.935474	0.30086	-0.008136	3	0.409399	0.481077	1.47398	0.278414	-0.614982	-0.620935	NQ	2	-0.617959	NQ	NQ	NQ
Solyc03g113780.3.1	NAD(P)H-hydrate epimerase	AT5G49970.1	-0.168456	-6.6e-05	0.347598	3	0.059692	0.263166	0.392869	0.732336	0.179277	-0.77962	-0.364729	3	-0.321691	0.480895	1.15864	0.366252	-0.878688	-0.763795	-0.210595	3	-0.617693	0.357206	2.99512	0.0957342
Solyc10g081650.2.1	carotenoid isomerase	AT1G06820.1	NQ	NQ	NQ	0	NQ	NQ	NQ	NQ	NQ	NQ	NQ	0	NQ	NQ	NQ	NQ	-0.617649	NQ	NQ	1	-0.617649	NQ	NQ	NQ
Solyc04g078850.4.1	defective chloroplasts and leaves	AT1G45230.1	0.180258	NQ	0.741239	2	0.460749	NQ	NQ	NQ	NQ	NQ	NQ	0	NQ	NQ	NQ	NQ	-0.654797	-0.77416	-0.42201	3	-0.616989	0.179094	5.96703	0.0269552
Solyc11g073280.2.1	THO complex subunit 4A-like	AT5G59950.5	-0.047273	-0.321867	0.058599	3	-0.103514	0.196369	0.91303	0.457607	-0.032885	0.062496	-0.022043	3	0.00252267	0.0522206	0.0836718	0.940938	-1.1689	-0.732504	0.052852	3	-0.616184	0.619126	1.72382	0.226882
Solyc03g031990.4.1	Auxin efflux carrier	AT1G76520.1	-0.479101	0.532296	0.096528	3	0.0499077	0.507308	0.170395	0.880378	0.180376	1.42144	0.039596	3	0.547138	0.760435	1.24622	0.33886	NQ	0.258775	-1.49107	2	-0.616145	NQ	NQ	NQ
Solyc06g076790.1.1	Thylakoid soluble phosphoprotein TSP9	AT3G47070.1	0.406974	0.00979	-0.19018	3	0.075528	0.303956	0.430386	0.708855	0.143666	-0.830854	-0.193463	3	-0.29355	0.49491	1.02735	0.412267	-0.009041	-0.826284	-1.01167	3	-0.615665	0.533467	1.99893	0.183649
Solyc07g025200.1.1;Solyc07g025230.2.1	Pentatricopeptide repeat-containing protein	AT1G19520.1	NQ	NQ	NQ	0	NQ	NQ	NQ	NQ	NQ	0.410632	NQ	1	0.410632	NQ	NQ	NQ	NQ	-0.188871	-1.0422	2	-0.615536	NQ	NQ	NQ
Solyc01g106220.5.1	DNA polymerase V	AT5G64420.1	1.77358	1.17649	0.275017	3	1.07503	0.754417	2.46814	0.13234	0.292747	-0.551696	0.665334	3	0.135462	0.623574	0.376261	0.742888	-0.363733	-0.328975	-1.15059	3	-0.614433	0.464652	2.29038	0.14913
Solyc06g083730.3.1	Nuclear transport factor 2 (NTF2) family protein with RNA binding (RRM-RBD-RNP motifs) domain-containing protein	AT5G43960.1	2.41137	-0.204424	NQ	2	1.10347	NQ	NQ	NQ	NQ	NQ	NQ	0	NQ	NQ	NQ	NQ	-1.43325	0.204797	NQ	2	-0.614227	NQ	NQ	NQ
Solyc05g024235.1.1	Enoyl CoA hydratase-like protein	AT5G43280.1	-0.208485	-0.137864	0.061329	3	-0.0950067	0.139919	1.17608	0.360596	-0.061372	-0.747824	0.115412	3	-0.231261	0.456005	0.878403	0.47237	-0.001187	-0.353918	-1.48008	3	-0.611728	0.772418	1.37172	0.303759
Solyc07g041310.3.1	40S ribosomal protein S3, putative, expressed	AT5G35530.1	-0.964023	1.8412	1.26311	3	0.713432	1.4812	0.834259	0.491908	-0.763053	-1.01048	-0.460336	3	-0.744623	0.275535	4.68081	0.0427368	-1.92336	0.055255	0.035903	3	-0.610735	1.13681	0.930519	0.450336
Solyc05g026510.4.1	Sister-chromatid cohesion protein 3	AT2G47980.1	NQ	0.256987	0.021445	2	0.139216	NQ	NQ	NQ	NQ	NQ	NQ	0	NQ	NQ	NQ	NQ	-0.60983	NQ	NQ	1	-0.60983	NQ	NQ	NQ
Solyc04g063230.3.1	S-adenosyl-L-methionine-dependent methyltransferases superfamily protein	AT5G64030.1	-0.271092	0.076248	0.68676	3	0.163972	0.484914	0.585687	0.617372	0.264898	-0.164391	0.319441	3	0.139983	0.265002	0.914924	0.456814	-0.714343	-0.471332	-0.642162	3	-0.609279	0.124798	8.45608	0.0136983
Solyc00g500056.1.1;Solyc00g500138.1.1;Solyc00g500208.1.1	DNA-directed RNA polymerase subunit alpha	ATCG00340.1	0.217371	-0.06719	0.189802	3	0.113328	0.156939	1.25073	0.337516	0.735575	0.255095	0.264196	3	0.418289	0.274816	2.6363	0.118786	-0.482826	-0.534042	-0.810341	3	-0.60907	0.176177	5.98795	0.0267747
Solyc10g006030.3.1	30S ribosomal protein S10, chloroplastic	AT3G13120.1	-0.054454	0.335869	0.336785	3	0.206067	0.225618	1.58196	0.254473	0.242575	-0.838958	-0.221447	3	-0.27261	0.542579	0.870241	0.475922	-0.273838	-0.966095	-0.584974	3	-0.608302	0.346718	3.03881	0.0933715
Solyc01g105030.3.1;Solyc01g105050.3.1	Chlorophyll a-b binding protein, chloroplastic	AT1G15820.1	NQ	NQ	-0.174071	1	-0.174071	NQ	NQ	NQ	0.197207	0.561422	NQ	2	0.379314	NQ	NQ	NQ	NQ	-0.607655	NQ	1	-0.607655	NQ	NQ	NQ
Solyc01g079110.5.1;Solyc01g086800.4.1	Histone H3	AT5G65360.1	ND	ND	ND	0	ND	ND	ND	ND	ND	ND	ND	0	ND	ND	ND	ND	NQ	-0.604765	NQ	1	-0.604765	NQ	NQ	NQ
Solyc03g121170.3.1	GDSL esterase/lipase	AT3G16370.1	NQ	NQ	NQ	0	NQ	NQ	NQ	NQ	0.148503	NQ	NQ	1	0.148503	NQ	NQ	NQ	NQ	-0.604607	NQ	1	-0.604607	NQ	NQ	NQ
Solyc02g064940.1.1	Leucine-rich repeat family protein	AT3G19320.1	0.145312	0.127157	-0.06084	3	0.070543	0.114143	1.07045	0.396473	-0.164188	-0.040633	-0.173036	3	-0.125952	0.074021	2.94721	0.0984233	-0.384076	-0.611139	-0.811248	3	-0.602154	0.213728	4.87986	0.039521
Solyc07g062430.3.1	Polynucleotide 3'-phosphatase ZDP	AT3G14890.1	ND	ND	ND	0	ND	ND	ND	ND	NQ	NQ	NQ	0	NQ	NQ	NQ	NQ	-0.601747	NQ	NQ	1	-0.601747	NQ	NQ	NQ
Solyc04g054480.3.1	U-box domain-containing protein	AT2G22125.1	0.102925	0.148855	-0.167955	3	0.0279417	0.171199	0.282691	0.803985	0.164564	0.48748	-0.09918	3	0.184288	0.293827	1.08634	0.390823	-0.542236	-0.463496	-0.797982	3	-0.601238	0.174875	5.95498	0.02706
Solyc01g096090.5.1	Fiber protein Fb11	AT2G46540.1	0.177869	0.458179	0.156033	3	0.264027	0.168495	2.71408	0.11317	0.537152	-0.861542	-0.632851	3	-0.31908	0.750283	0.736606	0.538048	-0.633193	-0.876102	-0.291614	3	-0.600303	0.293629	3.54105	0.0713238
Solyc10g047650.4.1	CHCH domain containing protein, expressed	AT5G09570.1	-0.453262	-0.274693	0.050306	3	-0.225883	0.255308	1.53243	0.265116	-0.616894	0.435838	-0.851634	3	-0.34423	0.685679	0.869538	0.476229	-0.757142	-0.822458	-0.2177	3	-0.5991	0.331913	3.12634	0.088883
Solyc01g105160.4.1	Copper-transporting ATPase PAA1, chloroplastic	AT4G33520.2	-0.297657	0.497309	0.006937	3	0.068863	0.401085	0.297379	0.794221	0.570461	-0.037416	-0.307118	3	0.075309	0.449518	0.290175	0.799003	-0.528307	-0.749982	-0.518278	3	-0.598856	0.130975	7.91942	0.0155731
Solyc05g150152.1.1	Photosystem I reaction centre subunit N protein	AT1G49975.1	0.347533	NQ	-0.200915	2	0.073309	NQ	NQ	NQ	0.58451	-0.80568	-0.615799	3	-0.27899	0.753815	0.641038	0.587151	-0.369236	-0.584618	-0.841693	3	-0.598516	0.236535	4.38269	0.0483194
Solyc01g094210.2.1;Solyc01g099560.3.1	NAD(P)-binding Rossmann-fold superfamily protein	AT3G61220.2	0.354166	0.002825	NQ	2	0.178496	NQ	NQ	NQ	ND	ND	ND	0	ND	ND	ND	ND	-0.775042	-0.42121	NQ	2	-0.598126	NQ	NQ	NQ
Solyc12g062250.2.1	Phosphoglucan phosphatase LSF1, chloroplastic	AT3G01510.1	0.106595	0.056859	1.06335	3	0.408934	0.567284	1.24857	0.338159	0.179015	-0.541044	-0.091732	3	-0.151254	0.363701	0.720314	0.546141	-0.353744	-0.968249	-0.467066	3	-0.596353	0.327017	3.15859	0.0873068
Solyc05g054130.5.1;Solyc11g012400.2.1	Mo25-like	AT5G47540.1	0.488714	-0.695366	0.321405	3	0.038251	0.640815	0.103388	0.927088	NQ	-1.07293	NQ	1	-1.07293	NQ	NQ	NQ	0.58855	-1.33315	-1.04429	3	-0.596295	1.03622	0.996712	0.423917
Solyc02g087400.1.1	Ankyrin repeat-containing protein	AT2G47450.1	-0.423307	0.368028	-0.017234	3	-0.024171	0.395713	0.105797	0.925398	1.06217	0.571868	-0.238351	3	0.465228	0.656784	1.22688	0.344694	-0.965541	NQ	-0.224499	2	-0.59502	NQ	NQ	NQ
Solyc10g078540.3.1	H/ACA ribonucleoprotein complex subunit	AT3G03920.1	0.382011	-0.420491	-0.09459	3	-0.0443567	0.403602	0.190356	0.866601	-0.077404	-0.91456	0.334807	3	-0.219052	0.636614	0.595981	0.611654	-0.286741	-0.897969	-0.590579	3	-0.591763	0.305616	3.35377	0.0785713
Solyc12g096540.2.1	40S ribosomal protein S10	AT4G25740.1	-0.09072	0.236098	-0.086606	3	0.0195907	0.187512	0.180959	0.873077	-0.082317	-0.89433	-0.869248	3	-0.615298	0.461746	2.30804	0.147334	-0.597004	-0.984168	-0.191027	3	-0.590733	0.396608	2.57983	0.123112
Solyc03g025800.3.1	Heavy metal-associated isoprenylated plant protein	AT5G23760.1	0.078255	0.146122	0.149153	3	0.12451	0.0400867	5.37979	0.0328583	-0.522879	0.936478	0.02339	3	0.145663	0.737322	0.342178	0.764829	-0.624615	-0.551165	-0.595441	3	-0.590407	0.0369829	27.6511	0.00130535
Solyc01g111990.3.1	Alanine--tRNA ligase	AT5G22800.1	0.009282	-0.045928	0.192099	3	0.0518177	0.124584	0.720404	0.546096	0.295946	-0.121299	-0.369284	3	-0.064879	0.336185	0.334262	0.769979	-0.508729	-0.742041	-0.516902	3	-0.589224	0.132406	7.70782	0.0164186
Solyc03g082560.3.1	Aldo-keto reductase/ oxidoreductase	AT5G53580.1	NQ	-2.94977	-0.181514	2	-1.56564	NQ	NQ	NQ	-0.129172	-1.69001	-0.010835	3	-0.610007	0.937183	1.12738	0.376651	NQ	-0.296622	-0.880846	2	-0.588734	NQ	NQ	NQ
Solyc01g096550.3.1	Protein arginine N-methyltransferase	AT3G12270.1	NQ	1.05926	0.266246	2	0.662755	NQ	NQ	NQ	NQ	NQ	0.358894	1	0.358894	NQ	NQ	NQ	NQ	-0.592883	-0.581941	2	-0.587412	NQ	NQ	NQ
Solyc02g086240.3.1;Solyc07g055230.4.1;Solyc10g007980.3.1;Solyc12g010930.2.1	60S ribosomal protein L.1	AT5G45775.2	-0.13568	-0.146971	0.127442	3	-0.0517363	0.155276	0.577102	0.622175	-0.254285	-0.390474	0.118734	3	-0.175342	0.263623	1.15203	0.368425	-0.328652	-0.783247	-0.650042	3	-0.587314	0.233699	4.35285	0.0489362
Solyc02g014380.3.1	protein odr-4 homolog	AT3G28670.1	ND	ND	ND	0	ND	ND	ND	ND	ND	ND	ND	0	ND	ND	ND	ND	-0.259501	-0.912933	NQ	2	-0.586217	NQ	NQ	NQ
Solyc12g098350.1.1	Translation initiation factor IF-1, chloroplastic	AT4G11175.1	-0.086201	0.041225	0.385834	3	0.113619	0.244203	0.805865	0.504907	0.287445	-0.668294	-0.119736	3	-0.166862	0.479609	0.602601	0.608	-0.407501	-1.01019	-0.336387	3	-0.584692	0.370202	2.73558	0.111684
Solyc07g042910.4.1	transmembrane protein	AT5G58100.1	0.335114	-0.114778	-0.071969	3	0.0494557	0.248312	0.344969	0.763019	0.298852	0.139411	-0.414921	3	0.00778067	0.37465	0.0359709	0.974573	-0.021161	-0.921847	-0.802665	3	-0.581891	0.489249	2.06002	0.175575
Solyc09g092160.2.1	beta-galactosidase 2	AT2G32810.1	-0.024938	-0.171589	-0.036986	3	-0.0778377	0.0814142	1.65596	0.239569	-0.473597	0.432538	-0.154921	3	-0.0653267	0.459663	0.246156	0.828519	0.080451	-2.01145	0.188654	3	-0.580782	1.24018	0.81113	0.502471
Solyc07g005830.3.1	Translation initiation factor IF-3	AT4G30690.1	-0.239881	-0.010815	0.445014	3	0.0647727	0.348648	0.321785	0.778135	-0.030505	-0.390304	-0.52375	3	-0.314853	0.255132	2.13749	0.166014	-0.399038	-0.933987	-0.407094	3	-0.58004	0.306554	3.27726	0.0818389
Solyc02g080470.3.1	Heat shock protein 70 family	AT1G11660.1	-0.681098	-0.058455	0.250626	3	-0.162976	0.474574	0.594811	0.612301	-0.516865	0.129208	-0.168215	3	-0.185291	0.323375	0.992449	0.425567	0.244782	-1.40294	NQ	2	-0.579079	NQ	NQ	NQ
Solyc04g015480.3.1	BTB/POZ domain protein TNFAIP protein	AT4G33480.1	0.822727	0.276623	-1.95774	3	-0.286128	1.47318	0.336408	0.768581	-0.449316	-1.01041	-0.198862	3	-0.552862	0.415564	2.3043	0.147712	-0.721426	-0.436105	NQ	2	-0.578766	NQ	NQ	NQ
Solyc03g096910.3.1;Solyc06g072800.4.1	ADP-ribosylation factor	AT3G03120.1	7.06805	-0.403144	-0.49859	3	2.05544	4.34131	0.820057	0.498367	0.47295	-0.870674	-0.094215	3	-0.16398	0.674523	0.421069	0.714639	-1.09284	-0.06168	NQ	2	-0.577258	NQ	NQ	NQ
Solyc04g050540.4.1	Pentatricopeptide repeat	AT3G04260.1	-0.317564	-0.724875	0.127163	3	-0.305092	0.426156	1.24	0.340723	-1.29207	-0.86929	0.302392	3	-0.619656	0.826023	1.29933	0.323437	-0.272647	-1.05197	-0.400883	3	-0.575168	0.417874	2.38402	0.13994
Solyc01g094220.3.1	NAD(P)-binding Rossmann-fold superfamily protein	AT3G61220.2	-0.242094	-0.361668	-0.148301	3	-0.250688	0.106943	4.06015	0.0556467	-0.790324	-0.95297	0.06488	3	-0.559471	0.546785	1.77224	0.218363	0.36463	-1.52003	-0.568966	3	-0.574789	0.942344	1.05648	0.401518
Solyc03g065250.4.1	Fatty acid hydroxylase superfamily	AT1G02205.3	NQ	NQ	NQ	0	NQ	NQ	NQ	NQ	NQ	1.18309	NQ	1	1.18309	NQ	NQ	NQ	NQ	-1.01856	-0.129712	2	-0.574137	NQ	NQ	NQ
Solyc04g081870.5.1	Expansin	AT1G20190.1	-0.177348	0.304046	0.179698	3	0.102132	0.249895	0.707889	0.552391	-0.251913	-0.199307	-0.282995	3	-0.244738	0.0423028	10.0206	0.0098126	-0.271717	-0.784209	-0.666206	3	-0.574044	0.268389	3.7046	0.0657588
Solyc01g108840.3.1	Receptor protein kinase	AT1G66150.1	-0.173564	NQ	NQ	1	-0.173564	NQ	NQ	NQ	-0.686948	NQ	0.014027	2	-0.33646	NQ	NQ	NQ	NQ	-1.69328	0.545278	2	-0.573999	NQ	NQ	NQ
Solyc05g005180.3.1	1,4-dihydroxy-2-naphthoyl-CoA synthase	AT1G60550.1	-0.354216	-0.026014	0.208107	3	-0.0573743	0.28247	0.351808	0.758592	1.25222	-0.273139	-0.472948	3	0.168711	0.943649	0.309665	0.786101	-0.190831	-1.00039	-0.530448	3	-0.57389	0.406525	2.44513	0.134361
Solyc04g082640.3.1	inner membrane localized protein	AT1G42960.1	-0.148179	NQ	0.350424	2	0.101123	NQ	NQ	NQ	0.737536	-0.077321	-0.208962	3	0.150418	0.512702	0.508153	0.661848	-0.520971	-0.165612	-1.03479	3	-0.573789	0.436987	2.27428	0.150793
Solyc11g072010.3.1	Homoserine dehydrogenase	AT5G21060.2	0.246111	-0.196483	0.200164	3	0.083264	0.243355	0.592622	0.613515	-0.891337	-0.11823	0.081271	3	-0.309432	0.513722	1.04327	0.406351	-0.043923	-0.801978	-0.87507	3	-0.573657	0.460216	2.15899	0.163486
Solyc01g109890.3.1	Chaperone protein dnaJ 10	AT4G39150.1	0.189299	NQ	1.36145	2	0.775373	NQ	NQ	NQ	NQ	-0.520489	0.116927	2	-0.201781	NQ	NQ	NQ	-0.600613	-0.544507	NQ	2	-0.57256	NQ	NQ	NQ
Solyc03g031940.5.1	AMP-dependent synthetase/ligase	AT1G21540.1	NQ	NQ	NQ	0	NQ	NQ	NQ	NQ	NQ	NQ	NQ	0	NQ	NQ	NQ	NQ	-0.571771	NQ	NQ	1	-0.571771	NQ	NQ	NQ
Solyc04g015620.3.1	DUF642 domain-containing protein	AT2G41810.1	-0.017223	0.399058	0.660669	3	0.347501	0.341874	1.76056	0.220378	-0.447148	1.19081	NQ	2	0.371832	NQ	NQ	NQ	0.228052	-2.48091	0.538573	3	-0.571427	1.66093	0.595895	0.611701
Solyc01g008250.3.1	Thioredoxin	AT1G50320.1	0.016666	0.21569	0.122537	3	0.118298	0.0995797	2.05762	0.175883	0.452573	-1.02533	-0.027244	3	-0.200002	0.753947	0.459466	0.691007	-0.394423	-0.720609	-0.598695	3	-0.571242	0.164817	6.00316	0.0266445
Solyc10g080520.3.1	E3 ubiquitin-protein ligase CHFR	AT3G54360.1	-0.007744	0.525079	0.011105	3	0.176147	0.302331	1.00914	0.419147	-0.657158	0.650143	-0.238991	3	-0.082002	0.66764	0.212737	0.851246	-0.558962	-0.427419	-0.721607	3	-0.569329	0.147368	6.69147	0.0216121
Solyc05g018810.5.1;Solyc12g008940.2.1	Nucleosome assembly protein family	AT2G19480.1	ND	ND	ND	0	ND	ND	ND	ND	ND	ND	ND	0	ND	ND	ND	ND	NQ	-0.568752	NQ	1	-0.568752	NQ	NQ	NQ
Solyc08g006780.3.1	Nucleoid-associated protein	AT4G30620.1	-0.007695	0.350134	-0.078551	3	0.0879627	0.229794	0.663009	0.575516	0.139259	0.297859	-0.134215	3	0.100968	0.218567	0.800125	0.507576	-0.394822	-0.879929	-0.431207	3	-0.568653	0.270186	3.64539	0.0676985
Solyc12g099650.2.1	Photosystem II 5 kDa protein, chloroplastic	AT3G21055.1	-0.086257	0.336747	-0.098692	3	0.0505993	0.247889	0.353548	0.757468	-0.357938	0.684503	-0.442564	3	-0.0386663	0.627711	0.106693	0.924771	0.014222	-1.26664	-0.446589	3	-0.566335	0.648771	1.51197	0.269679
Solyc03g112900.3.1	Iron-sulfur cluster assembly scaffold protein IscU	AT4G22220.1	-3.06586	-0.202824	NQ	2	-1.63434	NQ	NQ	NQ	0.223656	-0.997998	-0.580918	3	-0.451753	0.620985	1.26003	0.334766	-0.363554	NQ	-0.768625	2	-0.56609	NQ	NQ	NQ
Solyc02g032480.4.1	Nuclear pore complex protein NUP214	AT1G55540.2	0.114865	NQ	-0.031315	2	0.041775	NQ	NQ	NQ	-0.863624	0.984033	-0.138535	3	-0.006042	0.930927	0.0112415	0.992051	0.119406	-1.2495	NQ	2	-0.565048	NQ	NQ	NQ
Solyc09g010100.3.1	Ribosomal protein S.1	AT3G11510.1	-0.033155	0.144371	0.096237	3	0.069151	0.0918102	1.30457	0.32196	-0.666354	0.951704	-0.24444	3	0.0136367	0.839333	0.0281407	0.980105	-0.365516	-1.03453	-0.294935	3	-0.564994	0.408159	2.39759	0.138673
Solyc00g500140.1.1	ATP synthase epsilon chain, chloroplastic	ATCG00470.1	0.228527	0.019024	-0.372671	3	-0.0417067	0.305165	0.236718	0.834912	0.180126	-0.846669	0.149829	3	-0.172238	0.584271	0.510594	0.660411	-0.334054	-0.811368	-0.545064	3	-0.563495	0.23919	4.08045	0.0551394
Solyc03g113020.3.1	Vacuolar protein sorting-associated protein 29	AT3G47810.2	0.597061	0.582871	-0.163097	3	0.338945	0.434839	1.35009	0.309483	-0.426863	0.160127	-0.135561	3	-0.134099	0.293498	0.791373	0.511672	0.805239	-2.57632	0.081128	3	-0.563317	1.78051	0.547986	0.638692
Solyc07g062400.3.1;Solyc12g014290.2.1	Multiprotein bridging factor.1	AT3G58680.1	0.333115	-0.129348	0.264548	3	0.156105	0.249575	1.08337	0.391874	0.052272	-0.09008	0.023516	3	-0.004764	0.0752718	0.109623	0.922717	-0.118705	-1.03547	-0.53573	3	-0.563303	0.459006	2.12561	0.167433
Solyc06g076480.5.1	Pentapeptide repeat	AT2G44920.2	0.09208	0.012728	-0.388974	3	-0.094722	0.2579	0.636151	0.589767	0.192535	0.288312	-1.17199	3	-0.230381	0.816862	0.488493	0.673512	-0.484263	-0.741525	-0.463001	3	-0.56293	0.155033	6.28913	0.0243623
Solyc08g016750.3.1	Pyruvate dehydrogenase .1	AT2G34590.1	1.3126	-0.453135	0.20728	3	0.35558	0.892158	0.69033	0.561335	0.356979	-0.635589	-0.188457	3	-0.155689	0.497095	0.542475	0.641857	-0.700543	-0.71552	-0.272693	3	-0.562919	0.251454	3.87746	0.0605361
Solyc02g082230.4.1	Serine/threonine-protein phosphatase	AT5G63870.2	NQ	NQ	NQ	0	NQ	NQ	NQ	NQ	NQ	NQ	NQ	0	NQ	NQ	NQ	NQ	0.443086	-1.56588	NQ	2	-0.561398	NQ	NQ	NQ
Solyc02g068710.3.1	Sulfiredoxin	AT1G31170.4	-0.139898	0.244801	-0.086044	3	0.00628633	0.208307	0.0522701	0.963065	0.336273	-0.459018	0.034974	3	-0.029257	0.401517	0.126208	0.911111	-0.672322	-0.38067	-0.628084	3	-0.560359	0.157179	6.17493	0.0252376
Solyc05g005980.4.1	protein NRT1/ PTR FAMILY 1.2-like	AT1G52190.1	-0.072634	0.715306	NQ	2	0.321336	NQ	NQ	NQ	0.157673	NQ	0.526985	2	0.342329	NQ	NQ	NQ	NQ	NQ	-0.55938	1	-0.55938	NQ	NQ	NQ
Solyc03g111260.3.1	Ribonuclease J	AT5G63420.1	0.001484	0.055119	0.131491	3	0.062698	0.065334	1.66217	0.238371	0.144429	-0.304344	-0.396948	3	-0.185621	0.289558	1.11033	0.382466	-0.386205	-0.340136	-0.949504	3	-0.558615	0.339303	2.85158	0.104123
Solyc10g024410.2.1	Ribose-phosphate pyrophosphokinase	AT2G44530.1	-0.507975	1.14996	1.63754	3	0.759841	1.1247	1.17016	0.362504	-0.09299	-1.19819	-0.364739	3	-0.551974	0.575901	1.66009	0.238771	0.220998	-1.6926	-0.201478	3	-0.557694	1.0053	0.960859	0.438012
Solyc01g109300.3.1	4-hydroxy-3-methylbut-2-enyl diphosphate reductase	AT4G34350.1	-0.066129	-0.103028	-0.072915	3	-0.0806907	0.01964	7.1161	0.0191813	0.210315	-0.363584	0.005644	3	-0.0492083	0.290855	0.293037	0.797101	-0.564689	-0.532108	-0.574527	3	-0.557108	0.0222024	43.461	0.000528999
Solyc06g062500.4.1	60S ribosomal protein L28	AT2G19730.1	-0.079457	0.185568	0.503854	3	0.203322	0.29206	1.20579	0.351194	-0.719768	0.487264	NQ	2	-0.116252	NQ	NQ	NQ	-0.242874	-1.1637	-0.263932	3	-0.556835	0.525666	1.83475	0.207974
Solyc11g044340.3.1	Pre-mRNA-processing protein 40A	AT1G44910.1	-0.291385	0.07404	2.50961	3	0.764088	1.52267	0.869158	0.476395	1.52584	0.166617	-0.116692	3	0.525256	0.878035	1.03614	0.408988	-0.764075	-0.45335	-0.452228	3	-0.556551	0.179722	5.3637	0.033046
Solyc03g114340.3.1	1-deoxy-D-xylulose-5-phosphate reductoisomerase	AT5G62790.2	-0.31627	-0.062673	0.02267	3	-0.118758	0.176293	1.16678	0.363601	0.743496	0.021672	-0.336012	3	0.143052	0.549895	0.450583	0.696426	-0.538995	-0.52203	-0.601595	3	-0.554207	0.041907	22.9058	0.0019005
Solyc11g066160.1.1	Histone H4	AT5G59970.1	0.311272	-0.201458	-0.008341	3	0.0338243	0.258953	0.22624	0.842033	-0.315004	0.01972	-0.297364	3	-0.197549	0.188367	1.81648	0.210942	NQ	-0.781371	-0.325055	2	-0.553213	NQ	NQ	NQ
Solyc07g064100.1.1	Chlororespiratory reduction .1	AT1G51100.1	0.079034	-0.139971	0.160598	3	0.0332203	0.155434	0.370186	0.746771	NQ	NQ	-0.298266	1	-0.298266	NQ	NQ	NQ	-0.179168	-0.92585	NQ	2	-0.552509	NQ	NQ	NQ
Solyc04g007010.3.1	Sn-2 protein	AT1G70890.1	0.153464	-0.996843	NQ	2	-0.42169	NQ	NQ	NQ	ND	ND	ND	0	ND	ND	ND	ND	-0.456643	-0.647871	NQ	2	-0.552257	NQ	NQ	NQ
Solyc03g097370.4.1	P-loop containing nucleoside triphosphate hydrolases superfamily protein	AT5G35970.1	0.180855	-0.136806	0.187985	3	0.0773447	0.185494	0.722205	0.545196	-0.128137	0.108626	-0.316004	3	-0.111838	0.212784	0.91036	0.458728	-0.369474	-0.958083	-0.321362	3	-0.54964	0.354539	2.68519	0.115212
Solyc01g057830.3.1	30S ribosomal protein .1	AT5G30510.1	-0.061223	-0.008033	0.160861	3	0.030535	0.115957	0.456103	0.693055	0.19733	0.221386	-0.317423	3	0.0337643	0.304375	0.192137	0.865376	-0.422609	-1.07222	-0.149637	3	-0.548157	0.473934	2.00331	0.183054
Solyc09g007560.4.1	50S ribosomal protein L5	AT4G01310.1	-0.209491	-0.108308	0.017151	3	-0.100216	0.113537	1.52883	0.265912	0.168822	-0.373325	-0.128556	3	-0.11102	0.271499	0.70826	0.552203	-0.098607	-1.11482	-0.428528	3	-0.547317	0.518414	1.82862	0.208964
Solyc00g500020.1.1;Solyc00g500067.1.1	Cytochrome f	ATCG00540.1	0.057921	-0.086851	0.024229	3	-0.001567	0.0757549	0.0358277	0.974674	0.066198	0.490949	0.155301	3	0.237483	0.223984	1.83644	0.207703	-0.600639	-0.716164	-0.314285	3	-0.543696	0.206902	4.55147	0.0450362
Solyc02g092800.3.1	metal transporter AY196092	AT2G23150.1	-0.292398	NQ	NQ	1	-0.292398	NQ	NQ	NQ	NQ	-0.057609	-0.61346	2	-0.335535	NQ	NQ	NQ	-0.827252	NQ	-0.25877	2	-0.543011	NQ	NQ	NQ
Solyc04g040160.4.1	Protochlorophyllide-dependent translocon component 52, chloroplastic	AT4G25650.2	-0.000459	0.018091	0.16816	3	0.0619307	0.0924637	1.1601	0.365775	0.736299	0.199391	-0.60158	3	0.11137	0.673269	0.28651	0.80144	-0.520341	-0.553062	-0.552512	3	-0.541972	0.0187347	50.106	0.000398071
Solyc10g039430.3.1	hypothetical protein	AT3G03560.1	0.162155	NQ	-0.944449	2	-0.391147	NQ	NQ	NQ	NQ	NQ	NQ	0	NQ	NQ	NQ	NQ	NQ	-0.541083	NQ	1	-0.541083	NQ	NQ	NQ
Solyc10g005180.3.1	Ycf3-interacting protein 1, chloroplastic	AT5G44650.1	0.227372	0.25095	0.131932	3	0.203418	0.0630212	5.59067	0.0305364	0.580571	-0.568589	0.003276	3	0.005086	0.574582	0.0153315	0.98916	-0.348735	NQ	-0.729584	2	-0.53916	NQ	NQ	NQ
Solyc01g009970.3.1	Hydrolase	AT2G35450.1	0.08531	0.102858	0.054696	3	0.0809547	0.0243746	5.75261	0.0289141	-0.357805	0.550472	-0.021424	3	0.057081	0.459199	0.215303	0.849492	-0.468594	-0.544766	-0.603258	3	-0.538873	0.0675252	13.8223	0.00519331
Solyc11g066250.2.1	Carboxypeptidase	AT3G45010.1	0.106783	0.3727	0.178565	3	0.219349	0.13757	2.76168	0.109917	0.19006	-0.345064	0.072445	3	-0.0275197	0.281219	0.169496	0.881	-0.140553	-0.977357	-0.498152	3	-0.538687	0.419872	2.22219	0.156355
Solyc10g078920.4.1	Thioredoxin-like 3-1, chloroplastic	AT5G06690.2	0.308947	0.163575	-0.023089	3	0.149811	0.166445	1.55895	0.259347	0.17707	-0.942723	-0.132553	3	-0.299402	0.578241	0.896822	0.464456	-0.067703	-0.585662	-0.962303	3	-0.538556	0.449156	2.0768	0.173442
Solyc06g073090.3.1	chloroplast-specific ribosomal protein chloroplast-specific ribosomal protein	AT5G24490.1	-0.077196	-0.214434	0.154555	3	-0.0456917	0.186501	0.424342	0.712603	-0.382285	0.411952	-0.463673	3	-0.144669	0.483762	0.517968	0.656083	-0.25076	-1.15007	-0.213288	3	-0.538039	0.530365	1.75711	0.220978
Solyc07g061900.3.1	50S ribosomal protein L4	AT1G07320.1	-0.45326	0.093685	-0.00344	3	-0.121005	0.29181	0.718229	0.547185	-0.333332	0.937945	0.209831	3	0.271481	0.637877	0.737163	0.537773	-0.256742	-1.44178	0.087076	3	-0.537149	0.802074	1.15996	0.365822
Solyc02g082760.3.1	ethylene-responsive catalase	AT4G35090.1	-0.077482	0.33927	0.062624	3	0.108137	0.212071	0.883191	0.4703	0.253973	-0.070566	-0.479277	3	-0.0986233	0.367429	0.464907	0.687703	-0.210334	-0.788651	-0.610816	3	-0.5366	0.296215	3.13765	0.0883258
Solyc06g008740.3.1	Zinc finger transcription factor 40	AT2G47850.1	0.112735	0.569166	0.141041	3	0.274314	0.255741	1.85784	0.204304	0.092136	-0.810641	0.54295	3	-0.0585183	0.689257	0.147052	0.896576	-0.596217	-0.496098	-0.513294	3	-0.535203	0.0535346	17.3159	0.00331853
Solyc03g097160.4.1	WD40 repeat	AT5G16750.1	NQ	1.35981	NQ	1	1.35981	NQ	NQ	NQ	NQ	NQ	NQ	0	NQ	NQ	NQ	NQ	NQ	-0.531503	NQ	1	-0.531503	NQ	NQ	NQ
Solyc11g012180.2.1	Acyl carrier protein	AT5G47630.1	1.37668	-0.877968	-0.156208	3	0.114168	1.15138	0.171745	0.879444	-1.47373	-1.12976	0.200563	3	-0.800976	0.884245	1.56894	0.257215	0.503173	-1.41308	-0.680965	3	-0.530289	0.966969	0.949862	0.442437
Solyc01g103350.3.1;Solyc11g045610.2.1	Cyclin-dependent kinase C-2	AT1G09600.1	ND	ND	ND	0	ND	ND	ND	ND	ND	ND	ND	0	ND	ND	ND	ND	NQ	NQ	-0.529101	1	-0.529101	NQ	NQ	NQ
Solyc01g067640.3.1;Solyc01g098160.3.1;Solyc03g097690.3.1	Protein kinase domain	AT1G54610.2	ND	ND	ND	0	ND	ND	ND	ND	ND	ND	ND	0	ND	ND	ND	ND	NQ	NQ	-0.529101	1	-0.529101	NQ	NQ	NQ
Solyc06g082300.4.1	UDP-glycosyltransferase 87A1-like	AT2G30140.1	-0.48589	NQ	0.354586	2	-0.065652	NQ	NQ	NQ	-0.871843	NQ	0.106695	2	-0.382574	NQ	NQ	NQ	-0.135588	-0.533122	-0.918249	3	-0.528986	0.391347	2.34123	0.14404
Solyc03g123410.1.1	Germin-like protein.1	AT5G20630.1	2.20819	0.073773	0.194446	3	0.825469	1.19899	1.19247	0.355374	0.223345	-0.365237	-0.407966	3	-0.183286	0.3528	0.899831	0.463177	-0.730957	-0.518255	-0.336453	3	-0.528555	0.197454	4.63645	0.0435056
Solyc11g006020.2.1	NADH dehydrogenase-like complex O	AT1G74880.1	-0.09157	-0.118362	-0.017704	3	-0.0758787	0.0521313	2.52105	0.127852	0.415597	0.469384	-0.294132	3	0.19695	0.426139	0.800507	0.507398	-0.487761	-0.496804	-0.600272	3	-0.528279	0.0625115	14.6374	0.00463494
Solyc10g083790.3.1	CYP97C11	AT3G53130.1	-0.148974	-0.024584	0.180602	3	0.002348	0.16643	0.0244358	0.982724	0.675203	-0.445818	-0.77613	3	-0.182248	0.760719	0.414954	0.718453	-0.465841	-0.536981	-0.581849	3	-0.528224	0.0584977	15.6401	0.00406319
Solyc08g078400.3.1	peroxisomal acyl-CoA oxidase 1B	AT4G16760.1	0.606885	-0.563217	NQ	2	0.021834	NQ	NQ	NQ	NQ	NQ	1.68336	1	1.68336	NQ	NQ	NQ	-0.633662	-1.79147	0.846263	3	-0.526289	1.32214	0.689458	0.561783
Solyc07g039190.4.1	hypothetical protein	AT5G56850.1	-0.250955	NQ	-1.82421	2	-1.03758	NQ	NQ	NQ	3.57226	NQ	NQ	1	3.57226	NQ	NQ	NQ	-0.514088	-0.248208	-0.815649	3	-0.525982	0.283907	3.20889	0.0849272
Solyc03g122280.3.1	Lipase class 3 protein-like	AT3G14075.1	-0.66218	NQ	0.162237	2	-0.249972	NQ	NQ	NQ	-0.15558	NQ	0.10502	2	-0.02528	NQ	NQ	NQ	-0.524801	NQ	NQ	1	-0.524801	NQ	NQ	NQ
Solyc07g018360.3.1	Elongation factor Ts, mitochondrial	AT4G29060.1	-0.143365	-0.049381	0.125764	3	-0.0223273	0.136589	0.283127	0.803694	0.26905	0.020946	-0.195323	3	0.0315577	0.232368	0.235228	0.835923	-0.432407	-0.873547	-0.262936	3	-0.522963	0.315217	2.87357	0.102771
Solyc09g007230.3.1	Zinc finger transcription factor 53	AT2G20280.1	NQ	NQ	NQ	0	NQ	NQ	NQ	NQ	NQ	NQ	NQ	0	NQ	NQ	NQ	NQ	NQ	NQ	-0.522429	1	-0.522429	NQ	NQ	NQ
Solyc04g081810.5.1	Subtilisin-like protease-like protein	AT1G20160.1	0.2908	0.454184	NQ	2	0.372492	NQ	NQ	NQ	NQ	NQ	NQ	0	NQ	NQ	NQ	NQ	NQ	-1.24302	0.198692	2	-0.522166	NQ	NQ	NQ
Solyc10g005530.3.1	Nuclear cap-binding protein subunit.1	AT2G13540.1	0.72857	-0.224957	-0.336278	3	0.0557783	0.585307	0.16506	0.884072	0.154322	-0.485719	0.449576	3	0.039393	0.478122	0.142706	0.899602	0.90096	-0.636024	-1.83104	3	-0.522035	1.36956	0.660204	0.576989
Solyc00g500050.1.1;Solyc00g500133.1.1;Solyc00g500203.1.1;Solyc00g500292.1.1;Solyc00g500323.1.1;Solyc00g500332.1.1	ATP synthase subunit alpha, chloroplastic	ATCG00120.1	-0.080003	0.058712	-0.201847	3	-0.0743793	0.130371	0.988174	0.427228	0.096204	-0.519372	-0.349878	3	-0.257682	0.317976	1.40362	0.295556	-0.375106	-0.638013	-0.545329	3	-0.519483	0.133346	6.74766	0.0212651
Solyc01g005960.3.1	RNA helicase DEAD1	AT2G42520.1	-0.599725	0.029278	-0.611605	3	-0.394017	0.366633	1.86142	0.203742	0.265559	NQ	-0.388134	2	-0.0612875	NQ	NQ	NQ	-1.02747	NQ	-0.011435	2	-0.519451	NQ	NQ	NQ
Solyc12g096150.2.1	60S ribosomal protein L13	AT3G49010.1	0.151562	0.308724	0.125397	3	0.195228	0.0991575	3.41017	0.0762809	0.140928	-0.677579	-0.268192	3	-0.268281	0.409254	1.13542	0.373943	-0.019611	-0.768611	-0.769135	3	-0.519119	0.432587	2.07852	0.173225
Solyc02g091960.4.1	Protein CROWDED NUCLEI 4	AT5G65780.2	-0.976352	0.384098	NQ	2	-0.296127	NQ	NQ	NQ	0.747292	NQ	NQ	1	0.747292	NQ	NQ	NQ	NQ	-1.26071	0.224544	2	-0.518085	NQ	NQ	NQ
Solyc02g083800.4.1	Cold-shock protein	AT4G36020.1	-0.357128	-0.304256	-0.491898	3	-0.384427	0.0967539	6.88187	0.0204688	-0.403488	-0.062737	0.160382	3	-0.101948	0.283973	0.621815	0.597499	-0.409081	-0.625671	NQ	2	-0.517376	NQ	NQ	NQ
Solyc05g051660.1.1	Alpha/beta-Hydrolases superfamily protein	AT3G48700.1	-0.172395	-0.076343	0.066186	3	-0.0608507	0.120043	0.877992	0.472549	0.377631	0.514884	0.327118	3	0.406544	0.0971648	7.24702	0.0185135	-0.498306	-0.536336	NQ	2	-0.517321	NQ	NQ	NQ
Solyc11g066370.2.1	DNA ligase	AT1G08130.1	1.09574	NQ	0.35078	2	0.723261	NQ	NQ	NQ	0.300474	-0.679006	-0.08484	3	-0.154457	0.493437	0.542172	0.642031	-0.907322	-0.515929	-0.125537	3	-0.516263	0.390893	2.28757	0.149419
Solyc01g088100.4.1	Zinc finger transcription factor 12	AT3G51950.1	NQ	NQ	NQ	0	NQ	NQ	NQ	NQ	-1.12729	NQ	NQ	1	-1.12729	NQ	NQ	NQ	NQ	-0.515296	NQ	1	-0.515296	NQ	NQ	NQ
Solyc06g053310.3.1	Hydroxyacylglutathione hydrolase	AT1G06130.1	0.181431	-0.067289	0.02272	3	0.0456207	0.125931	0.627463	0.594443	-0.388213	-0.593797	-0.128808	3	-0.370273	0.233013	2.75234	0.110545	NQ	-0.737246	-0.293254	2	-0.51525	NQ	NQ	NQ
Solyc06g008260.3.1	Ribosomal protein L14	AT2G20450.1	-0.223022	0.107489	0.22688	3	0.0371157	0.233061	0.275835	0.808563	-0.445074	1.06667	-0.002295	3	0.206433	0.777186	0.460061	0.690645	-0.318915	-0.709039	-0.516337	3	-0.514764	0.195067	4.57073	0.0446825
Solyc07g005640.3.1	26S proteasome non-ATPase regulatory subunit 9	AT5G57950.1	0.002177	0.337671	0.310271	3	0.216706	0.186292	2.01483	0.181501	-0.246293	0.989831	-0.448799	3	0.0982463	0.778746	0.218515	0.847299	-0.57326	-0.454261	NQ	2	-0.513761	NQ	NQ	NQ
Solyc01g008530.3.1	phenylacetaldehyde reductase 1	AT1G51410.1	0.642507	-0.13111	0.095181	3	0.202193	0.397756	0.88046	0.471479	0.198391	0.570654	-0.301542	3	0.155834	0.437653	0.616729	0.600264	-1.22893	0.086959	-0.398846	3	-0.513607	0.66541	1.33691	0.313033
Solyc05g005020.4.1	Alpha-Glucan Water Dikinase	AT1G10760.1	-0.053287	0.055271	-0.039513	3	-0.0125097	0.0591024	0.366607	0.749064	-0.053147	0.123141	-0.052462	3	0.005844	0.101583	0.0996439	0.929715	-0.260111	-0.456138	-0.81865	3	-0.511633	0.283375	3.12722	0.0888396
Solyc06g048540.3.1	Fe-S cluster assembly ATP-binding protein	AT3G10670.1	-0.126106	0.102881	0.122668	3	0.0331477	0.138272	0.415221	0.718286	0.299977	-0.126351	-0.095861	3	0.0259217	0.237828	0.188782	0.867685	-0.616712	-0.393025	-0.524575	3	-0.511437	0.112421	7.87965	0.015727
Solyc01g008850.4.1	Non-specific serine/threonine protein kinase	AT2G26980.4	-0.012457	-0.192059	0.780866	3	0.192117	0.51772	0.642734	0.586245	-0.022188	1.42502	0.10804	3	0.503626	0.800608	1.08955	0.389692	-0.055297	-1.04616	-0.431898	3	-0.511118	0.500159	1.77	0.218746
Solyc03g111670.3.1	Protein kinase	AT2G26730.1	0.111579	0.616376	1.18804	3	0.638666	0.538578	2.05393	0.176358	NQ	NQ	-0.930883	1	-0.930883	NQ	NQ	NQ	NQ	-0.510269	NQ	1	-0.510269	NQ	NQ	NQ
Solyc06g068670.3.1	ACT domain-containing protein	AT1G16880.1	-0.128502	0.26606	0.101807	3	0.0797883	0.1982	0.697261	0.557789	0.611061	-0.58681	-0.412024	3	-0.129258	0.647064	0.345995	0.762353	-0.262098	-0.792577	-0.475925	3	-0.5102	0.266895	3.31101	0.080374
Solyc01g109130.3.1	Proteasome assembly chaperone 2	AT3G18940.1	NQ	-0.000686	NQ	1	-0.000686	NQ	NQ	NQ	0.295605	NQ	NQ	1	0.295605	NQ	NQ	NQ	0.519598	-0.75644	-1.29307	3	-0.50997	0.931128	0.948627	0.442937
Solyc01g106480.4.1	glyoxisomal malate dehydrogenase	AT2G22780.1	-0.012705	0.150577	-0.020278	3	0.039198	0.0965313	0.703325	0.554703	0.426509	-0.27788	0.040249	3	0.0629593	0.352743	0.309145	0.786444	-0.234629	-0.773728	-0.521189	3	-0.509849	0.269728	3.27397	0.0819838
Solyc01g095430.3.1	Protein CURVATURE THYLAKOID 1A, chloroplastic	AT4G01150.1	0.303633	0.585038	0.395636	3	0.428102	0.143484	5.16778	0.0354649	NQ	NQ	-0.384289	1	-0.384289	NQ	NQ	NQ	0.557256	-1.97578	-0.108548	3	-0.509025	1.31315	0.671407	0.571123
Solyc10g048030.2.1	MLP-like protein 43	AT1G70890.1	0.265349	-1.87059	0.332421	3	-0.424274	1.253	0.586485	0.616927	-0.219636	0.280589	-0.277712	3	-0.072253	0.306947	0.407712	0.722986	-0.399823	-0.61779	NQ	2	-0.508806	NQ	NQ	NQ
Solyc10g049600.3.1	3-oxo-Delta(4,5)-steroid 5-beta-reductase	AT4G24220.1	NQ	1.37491	NQ	1	1.37491	NQ	NQ	NQ	NQ	NQ	NQ	0	NQ	NQ	NQ	NQ	NQ	-0.508784	NQ	1	-0.508784	NQ	NQ	NQ
Solyc03g120230.3.1	MAR-binding filament-like protein.1	AT3G16000.1	0.007201	-0.327193	-0.134822	3	-0.151605	0.167828	1.56462	0.258134	0.134862	-0.090426	-0.261287	3	-0.0722837	0.198697	0.630101	0.593019	NQ	-0.507525	NQ	1	-0.507525	NQ	NQ	NQ
Solyc11g066290.2.1	Phosphatase DCR2	AT5G63140.1	0.104867	0.098644	0.022654	3	0.0753883	0.0457751	2.85256	0.104062	0.207908	-0.912601	0.173539	3	-0.177051	0.637236	0.481237	0.677854	0.146311	-0.906629	-0.753643	3	-0.504654	0.568918	1.5364	0.264242
Solyc12g056530.2.1	Fructose-1,6-bisphosphatase	AT1G43670.1	0.008347	-0.168627	0.278065	3	0.0392617	0.224945	0.30231	0.790957	0.073517	0.42308	-0.135419	3	0.120393	0.282185	0.73897	0.536882	0.149106	-1.01069	-0.646779	3	-0.502786	0.593152	1.46817	0.279782
Solyc10g005870.4.1	Peptidylprolyl isomerase	AT4G26555.1	-0.118845	-0.105853	-0.296295	3	-0.173664	0.1064	2.82703	0.105661	-0.821819	0.492583	-0.347338	3	-0.225525	0.665614	0.586857	0.61672	-0.348797	-0.864465	-0.293236	3	-0.502166	0.314988	2.76131	0.109942
Solyc12g056220.2.1	plasma membrane intrinsic protein 1.3	AT4G00430.1	0.170264	-0.191042	0.125949	3	0.035057	0.197057	0.308137	0.787109	0.559374	0.528398	0.045553	3	0.377775	0.288129	2.27094	0.151142	-0.179118	-0.768456	-0.557348	3	-0.501641	0.298592	2.90988	0.100594
Solyc05g007100.3.1	Single-stranded DNA-binding protein WHY1, chloroplastic	AT1G14410.1	0.012905	-0.20646	0.188567	3	-0.00166267	0.197916	0.0145507	0.989712	-0.745039	-0.000473	0.042127	3	-0.234462	0.442686	0.917354	0.455798	-0.168816	-0.320972	-1.01406	3	-0.501284	0.450551	1.92709	0.193798
Solyc06g073240.3.1	Carbohydrate esterase, putative (DUF303)	AT4G34215.1	0.319326	-0.809521	0.585653	3	0.0318193	0.740691	0.0744072	0.947459	0.162517	-0.138181	-1.36861	3	-0.448091	0.811246	0.956697	0.439681	-0.056614	-0.65395	-0.791373	3	-0.500646	0.390633	2.21984	0.156612
Solyc10g011770.4.1	Protein CURVATURE THYLAKOID 1A, chloroplastic	AT4G01150.1	-0.106207	NQ	NQ	1	-0.106207	NQ	NQ	NQ	1.0764	-0.347536	-0.283204	3	0.148554	0.804183	0.319956	0.779334	0.051775	-1.05207	NQ	2	-0.500145	NQ	NQ	NQ
Solyc12g019300.2.1	Acetolactate synthase small subunit chloroplastic-like	AT2G31810.1	-1.40946	0.315106	-2.13521	3	-1.07652	1.25863	1.48145	0.27667	0.074439	1.44155	-1.17243	3	0.114517	1.30745	0.151707	0.893339	-0.498423	NQ	NQ	1	-0.498423	NQ	NQ	NQ
Solyc01g006330.5.1	Plastid-lipid associated protein PAP / fibrillin family protein	AT1G51110.1	0.018287	-0.005662	-0.080667	3	-0.0226807	0.0516256	0.760942	0.526169	-0.565305	-0.702266	0.368433	3	-0.299713	0.582669	0.89093	0.466973	-0.378452	-1.33381	0.223327	3	-0.496313	0.785232	1.09476	0.387868
Solyc02g083270.4.1	anti-PCD protein 2	AT4G35760.1	0.329981	-0.045868	-0.178408	3	0.035235	0.26372	0.231415	0.838512	-1.11155	0.739629	-0.568737	3	-0.313552	0.951605	0.570707	0.625773	0.028661	-0.33788	-1.17697	3	-0.495395	0.618055	1.38831	0.29946
Solyc09g074650.3.1	Peptide chain release factor.1	AT3G62910.1	-0.245968	-0.039776	0.095354	3	-0.0634633	0.171889	0.639491	0.587978	0.52653	-0.038751	-0.556253	3	-0.0228247	0.541567	0.0729983	0.948451	-0.465061	-0.621238	-0.399784	3	-0.495361	0.113794	7.53987	0.0171393
Solyc01g111260.2.1	1-phosphatidylinositol phosphodiesterase	AT4G38690.1	0.727135	0.523856	-0.408629	3	0.280787	0.605642	0.803013	0.506231	0.000138	0.096863	-0.095487	3	0.000504667	0.0961755	0.00908868	0.993573	-0.751942	NQ	-0.238678	2	-0.49531	NQ	NQ	NQ
Solyc00g160280.1.1;Solyc00g160290.1.1;Solyc00g160350.1.1;Solyc00g160420.1.1	NAD(P)H-quinone oxidoreductase chain 4, chloroplastic	ATCG01050.1	0.346078	0.108263	-1.70945	3	-0.418369	1.12441	0.644458	0.585326	0.015354	0.500523	0.008425	3	0.174767	0.282134	1.07292	0.395591	-0.109671	-1.015	-0.3577	3	-0.494125	0.46783	1.8294	0.208838
Solyc02g093640.3.1	Very-long-chain 3-oxoacyl-CoA reductase	AT1G67730.1	0.152311	0.058546	0.19552	3	0.135459	0.0700247	3.35056	0.0787045	-0.297237	-0.295495	-0.260746	3	-0.284493	0.0205837	23.9392	0.00174039	-0.457485	-1.02379	0.000572	3	-0.493568	0.513134	1.66601	0.237633
Solyc01g110360.3.1	Fructose-bisphosphate aldolase	AT4G38970.1	-0.099421	0.04597	-3.43628	3	-1.16324	1.96985	1.02282	0.413967	4.03387	2.609	0.902861	3	2.51525	1.56761	2.77909	0.10876	-0.516036	-0.427972	-0.534601	3	-0.49287	0.0569644	14.9861	0.00442316
Solyc08g067030.3.1	DUF642 domain-containing protein	AT5G11420.1	-0.014051	0.353455	0.107381	3	0.148928	0.187243	1.37763	0.302218	0.156969	-0.793973	-0.596148	3	-0.411051	0.501765	1.41891	0.291722	-0.203927	-0.79336	-0.479876	3	-0.492388	0.294916	2.89181	0.101669
Solyc02g069410.4.1	Haloacid dehalogenase-like hydrolase domain-containing protein	AT5G45170.1	-0.056268	-1.25592	0.178839	3	-0.377784	0.769522	0.850321	0.484706	0.258537	-0.518989	-0.792535	3	-0.350996	0.545302	1.11487	0.380907	-0.361044	-0.74953	-0.36059	3	-0.490388	0.224424	3.7847	0.0632605
Solyc09g084490.5.1	Proteinase inhibitor 1 PPI3B2	AT2G38870.1	0.625664	-0.749693	0.018036	3	-0.035331	0.68923	0.0887876	0.937341	0.182869	-0.656448	-0.21001	3	-0.227863	0.419943	0.939818	0.44652	-0.141452	-0.823899	-0.503357	3	-0.489569	0.341432	2.48353	0.131012
Solyc00g500055.1.1;Solyc00g500137.1.1;Solyc00g500207.1.1	30S ribosomal protein S14, chloroplastic	ATCG00330.1	-0.737754	0.068296	0.394881	3	-0.0915257	0.582986	0.271923	0.81118	0.301423	-0.409454	-0.42758	3	-0.178537	0.415756	0.743789	0.534515	-0.274314	-1.06846	-0.125266	3	-0.489347	0.507034	1.67163	0.236559
Solyc09g018890.3.1	DUF2996 family protein	AT2G04039.3	-0.078072	0.192893	0.074977	3	0.063266	0.135862	0.806556	0.504587	-0.078906	-0.488854	-0.062353	3	-0.210038	0.241604	1.50575	0.271084	-0.242163	0.430746	-1.65577	3	-0.489063	1.06495	0.795423	0.509773
Solyc08g066180.3.1	Haloacid dehalogenase-like hydrolase family protein	AT2G25870.1	0.022305	-0.015039	-0.039625	3	-0.0107863	0.0311833	0.599119	0.609919	-0.568458	0.619102	-0.067974	3	-0.00577667	0.596218	0.0167816	0.988134	-0.409399	-0.81528	-0.236621	3	-0.4871	0.297052	2.84019	0.104833
Solyc10g017530.3.1	RNA helicase DEAD33	AT4G00660.2	0.175547	-0.052275	-0.181143	3	-0.0192903	0.180618	0.184986	0.8703	0.058246	-0.920336	0.075405	3	-0.262228	0.570003	0.796826	0.509116	NQ	-0.674999	-0.29824	2	-0.486619	NQ	NQ	NQ
Solyc04g076270.1.1	DnaJ domain-containing protein	AT2G01710.1	-0.145861	0.588267	0.153446	3	0.198617	0.369143	0.93193	0.449754	-0.008314	-0.486289	-0.076425	3	-0.190343	0.25855	1.27512	0.330359	-0.285581	-0.644448	-0.528893	3	-0.486307	0.183184	4.59815	0.0441859
Solyc03g019890.3.1	beta-galactosidase 7	AT5G63810.1	0.067104	0.090493	-0.093887	3	0.0212367	0.100384	0.366424	0.749181	-0.081363	0.265063	-0.043756	3	0.046648	0.190085	0.425055	0.712161	-0.477024	-0.685757	-0.290034	3	-0.484272	0.197961	4.23711	0.0514405
Solyc01g008110.5.1	Cytochrome P450	AT1G11680.1	0.050185	0.312463	-0.700678	3	-0.112677	0.525839	0.371143	0.746158	-0.029844	-0.166116	0.111301	3	-0.0282197	0.138716	0.35236	0.758235	-0.42168	-0.333952	-0.691257	3	-0.482296	0.186205	4.48624	0.0462653
Solyc06g007670.4.1	60S ribosomal protein L5-like	AT3G25520.1	-0.050141	0.025521	0.221647	3	0.0656757	0.140273	0.810945	0.502556	-0.101958	-0.172965	-0.210197	3	-0.161707	0.0549908	5.0933	0.0364533	-0.418117	-0.722446	-0.305661	3	-0.482075	0.215628	3.87231	0.0606828
Solyc07g065020.3.1	Serine/threonine-protein phosphatase	AT5G55260.1	0.00855	0.094518	NQ	2	0.051534	NQ	NQ	NQ	NQ	-0.514682	0.945289	2	0.215304	NQ	NQ	NQ	NQ	NQ	-0.481966	1	-0.481966	NQ	NQ	NQ
Solyc07g008490.4.1	RNA-binding KH domain-containing protein PEPPER	AT4G26000.1	0.10067	0.437977	0.337516	3	0.292054	0.173188	2.92083	0.0999505	0.327988	0.357758	0.193196	3	0.292981	0.0876886	5.78704	0.0285857	0.022705	-0.924782	-0.543721	3	-0.481933	0.476756	1.75086	0.222072
Solyc02g086730.3.1	Ribosomal protein L7/L12	AT3G27850.1	0.023687	0.338406	0.205746	3	0.18928	0.158004	2.07489	0.173683	0.581071	-0.878402	-0.377996	3	-0.225109	0.741651	0.525719	0.651557	-0.175122	-0.844706	-0.423135	3	-0.480988	0.33852	2.46099	0.132963
Solyc10g080110.3.1	Cytoplasmic tRNA 2-thiolation protein 2	AT4G35910.1	NQ	NQ	NQ	0	NQ	NQ	NQ	NQ	2.02353	NQ	0.922247	2	1.47289	NQ	NQ	NQ	NQ	NQ	-0.478953	1	-0.478953	NQ	NQ	NQ
Solyc01g110520.3.1	Amidophosphoribosyltransferase	AT4G34740.1	-0.007908	-0.045527	0.095254	3	0.0139397	0.072889	0.331246	0.771946	0.254472	-0.336805	-0.119572	3	-0.0673017	0.299084	0.389756	0.734306	-0.418128	-0.477301	-0.540162	3	-0.47853	0.0610263	13.5817	0.00537749
Solyc06g052080.4.1	RNA-binding protein 1-like	AT1G76940.1	-0.133257	0.144477	0.475304	3	0.162175	0.304666	0.921975	0.453873	0.320565	0.44571	0.189948	3	0.318741	0.127891	4.31677	0.0496973	-0.252746	-0.832092	-0.346849	3	-0.477229	0.310901	2.65867	0.117131
Solyc02g067030.5.1	Non-specific serine/threonine protein kinase	AT3G01090.2	-0.142581	0.212859	-0.038325	3	0.010651	0.182711	0.100968	0.928786	0.065606	-0.461254	-0.07221	3	-0.155953	0.273231	0.988608	0.42706	-0.152935	-0.608484	-0.660136	3	-0.473852	0.279119	2.94045	0.098812
Solyc01g097000.3.1	Glycosyl hydrolase family protein	AT5G04885.1	NQ	NQ	NQ	0	NQ	NQ	NQ	NQ	-0.409915	NQ	-0.009185	2	-0.20955	NQ	NQ	NQ	-0.473504	NQ	NQ	1	-0.473504	NQ	NQ	NQ
Solyc05g009470.4.1	Glycoside hydrolase family .1	AT1G68560.1	-0.174649	0.237531	0.202326	3	0.0884027	0.228488	0.670134	0.571787	-0.255735	0.373043	-0.107764	3	0.00318133	0.328743	0.0167615	0.988149	-0.42601	-0.941663	-0.052423	3	-0.473365	0.446507	1.83624	0.207736
Solyc07g065170.3.1	40S ribosomal protein S8	AT5G59240.1	-0.012543	-0.140279	0.172038	3	0.00640533	0.157018	0.0706565	0.950101	-0.136321	-0.387669	-0.452257	3	-0.325416	0.166915	3.37679	0.0776244	-0.158233	-0.778465	-0.477804	3	-0.471501	0.310164	2.633	0.119032
Solyc06g083580.4.1	Pectate lyase	AT4G13710.1	0.015069	0.132475	0.192529	3	0.113358	0.0902614	2.17525	0.161609	-0.454401	-0.314105	-0.140853	3	-0.30312	0.157062	3.34274	0.0790305	-0.016821	-0.648827	-0.747528	3	-0.471059	0.396465	2.05793	0.175843
Solyc02g077990.3.1	30S ribosomal protein S5, chloroplastic	AT2G33800.1	-0.19777	0.039238	0.379429	3	0.0736323	0.290133	0.439575	0.703181	-0.032519	0.916511	-0.032183	3	0.283936	0.547826	0.897716	0.464076	-0.40165	-0.725655	-0.284782	3	-0.470696	0.228403	3.56944	0.0703103
Solyc01g008330.5.1	Biotin carboxylase	AT5G35360.3	-0.191913	0.107024	0.086628	3	0.000579667	0.167015	0.0060115	0.995749	0.003492	-0.339588	-0.080378	3	-0.138825	0.178852	1.34442	0.311004	-0.372323	-0.641082	-0.396855	3	-0.470087	0.148593	5.47947	0.0317293
Solyc03g114920.1.1	Pentatricopeptide repeat	AT5G60960.1	0.686904	NQ	0.088959	2	0.387931	NQ	NQ	NQ	NQ	NQ	NQ	0	NQ	NQ	NQ	NQ	NQ	NQ	-0.46972	1	-0.46972	NQ	NQ	NQ
Solyc12g098700.1.1	RNA helicase DEAD42	AT1G20920.1	-1.46454	0.019407	NQ	2	-0.722569	NQ	NQ	NQ	0.578773	NQ	-0.054613	2	0.26208	NQ	NQ	NQ	-0.468302	NQ	NQ	1	-0.468302	NQ	NQ	NQ
Solyc02g091290.3.1	Methionyl-tRNA formyltransferase	AT1G66520.1	0.088128	-0.296316	-0.147158	3	-0.118449	0.193823	1.05849	0.400788	0.253763	-0.504453	-0.267344	3	-0.172678	0.387871	0.771099	0.521287	0.229035	-0.472154	-1.15625	3	-0.466457	0.692661	1.16641	0.363719
Solyc02g080200.5.1	Pectinesterase	AT1G11580.1	-0.819222	-0.469763	0.341956	3	-0.315676	0.595727	0.917816	0.455605	1.51174	-1.41231	-0.355487	3	-0.0853503	1.48062	0.0998437	0.929575	-0.467458	-0.754891	-0.176605	3	-0.466318	0.289145	2.79336	0.107824
Solyc01g097770.4.1	phototropin 2	AT5G58140.2	-0.005	0.142003	0.061308	3	0.0661037	0.0736187	1.55524	0.260145	-0.21176	0.170144	-0.045451	3	-0.0290223	0.191481	0.262523	0.817487	-0.307337	-0.694215	-0.395251	3	-0.465601	0.202807	3.97642	0.0578133
Solyc03g094175.1.1;Solyc03g094177.1.1	Transcriptional coactivator/pterin dehydratase	AT5G51110.1	NQ	NQ	NQ	0	NQ	NQ	NQ	NQ	NQ	-0.563631	-0.019439	2	-0.291535	NQ	NQ	NQ	-0.568484	-0.362609	NQ	2	-0.465546	NQ	NQ	NQ
Solyc06g034120.5.1	Quinone oxidoreductase	AT5G61510.1	0.030137	-0.454645	-0.289625	3	-0.238044	0.246473	1.67282	0.236332	-0.099771	0.34982	-0.119653	3	0.0434653	0.265497	0.283559	0.803406	0.497425	-0.805493	-1.08791	3	-0.465325	0.845638	0.953086	0.441135
Solyc06g071910.3.1	3-oxoacyl-[acyl-carrier-protein] reductase, chloroplastic	AT1G24360.1	-0.253033	0.055287	0.162426	3	-0.0117733	0.215695	0.0945409	0.933298	0.156141	-0.047434	-0.219532	3	-0.0369417	0.188056	0.340243	0.766086	-0.349515	-0.208779	-0.835687	3	-0.46466	0.328933	2.44674	0.134218
Solyc04g080390.5.1	plasma membrane fusion protein Chr5:17150505-17151641 REVERSE LENGTH=229 201606	AT5G42765.1	0.197759	0.200595	0.076341	3	0.158232	0.0709336	3.86369	0.0609296	-0.127735	-0.53299	-0.194577	3	-0.285101	0.217264	2.27285	0.150943	-0.214573	-0.471123	-0.708003	3	-0.464566	0.24678	3.2606	0.0825764
Solyc06g082870.4.1	60S ribosomal protein L5	AT3G25520.1	-0.17073	0.078934	0.270109	3	0.0594377	0.221065	0.465695	0.687225	0.500606	0.088106	-0.111922	3	0.15893	0.312345	0.881315	0.47111	-0.035047	-1.00443	-0.353212	3	-0.464229	0.494134	1.62723	0.245218
Solyc11g011840.2.1	Oxidoreductase	AT4G09670.1	NQ	NQ	NQ	0	NQ	NQ	NQ	NQ	ND	ND	ND	0	ND	ND	ND	ND	-0.334998	-0.127289	-0.929221	3	-0.463836	0.416201	1.93029	0.19333
Solyc06g054530.3.1	NAD(P)-binding Rossmann-fold superfamily protein	AT2G39080.1	-0.227133	0.243691	0.034951	3	0.0171697	0.235915	0.126057	0.911216	0.597797	-0.88752	-0.643196	3	-0.310973	0.796443	0.676284	0.568586	-0.088458	-0.153285	-1.14866	3	-0.463468	0.594279	1.3508	0.309293
Solyc01g109790.3.1	ADP-glucose pyrophosphorylase large subunit 1	AT4G39210.1	0.157001	0.040923	-3.88558	3	-1.22922	2.30121	0.925196	0.452536	0.104099	-0.727613	-0.520355	3	-0.38129	0.432944	1.5254	0.266672	-0.016608	-0.25635	-1.11356	3	-0.462172	0.576712	1.38805	0.299526
Solyc10g005560.3.1	Ubiquitin family protein	AT1G31340.1	0.226385	-0.073759	-0.431912	3	-0.0930953	0.329574	0.489255	0.673057	0.394697	-0.497557	0.401306	3	0.099482	0.517062	0.333244	0.770642	NQ	-0.461569	NQ	1	-0.461569	NQ	NQ	NQ
Solyc10g039270.2.1	Peptidylprolyl isomerase	AT3G60370.1	0.100919	-0.005488	-0.119666	3	-0.00807833	0.110315	0.126837	0.910671	-0.067899	0.293803	-0.139068	3	0.0289453	0.232117	0.215989	0.849023	-0.286853	-0.595536	-0.499636	3	-0.460675	0.157987	5.05051	0.0370395
Solyc02g081170.5.1	plastid-lipid-associated protein, chloroplastic-like	AT4G04020.1	-0.022694	0.237713	0.130932	3	0.115317	0.130904	1.52581	0.26658	-0.243257	-0.471958	-0.200789	3	-0.305335	0.145854	3.62592	0.0683545	-0.111766	-0.908668	-0.355429	3	-0.458621	0.40835	1.94528	0.191158
Solyc00g180440.2.1	50S ribosomal protein L20, chloroplastic	ATCG00660.1	-0.091913	0.110057	NQ	2	0.009072	NQ	NQ	NQ	-0.034659	NQ	-0.197404	2	-0.116031	NQ	NQ	NQ	-0.094865	-0.986993	-0.292089	3	-0.457982	0.468629	1.6927	0.232589
Solyc10g047320.2.1	Disease resistance protein	AT1G53350.1	0.118738	0.289196	0.029558	3	0.145831	0.131922	1.91466	0.195629	-0.55231	-1.02734	-0.503411	3	-0.694354	0.289409	4.15555	0.0533193	-0.931901	-0.612863	0.172068	3	-0.457565	0.568133	1.39497	0.297754
Solyc02g092530.4.1	Acetamidase/Formamidase	AT4G37560.1	0.193574	0.161252	-0.059642	3	0.0983947	0.137815	1.23662	0.341741	-0.949861	0.197367	0.057868	3	-0.231542	0.625981	0.640663	0.587351	-0.409072	-0.164525	-0.799032	3	-0.457543	0.320019	2.47638	0.131627
Solyc02g091970.4.1	SlBCAT3	AT3G49680.1	-0.062028	0.344908	-0.07066	3	0.07074	0.237476	0.515949	0.657266	0.017603	0.188421	-0.076467	3	0.0431857	0.134284	0.557026	0.633526	-0.455936	-0.312276	-0.601967	3	-0.456726	0.144847	5.46144	0.0319293
Solyc05g051770.3.1	transmembrane protein	AT5G09995.2	-0.446071	NQ	NQ	1	-0.446071	NQ	NQ	NQ	NQ	NQ	NQ	0	NQ	NQ	NQ	NQ	-0.456455	NQ	NQ	1	-0.456455	NQ	NQ	NQ
Solyc11g067060.3.1	Protein-tyrosine phosphatase	AT3G44620.2	0.073845	0.016186	-0.141068	3	-0.0170123	0.111236	0.264898	0.815891	-0.375453	0.494437	-0.103873	3	0.005037	0.445054	0.0196029	0.98614	-0.536311	-0.511609	-0.317647	3	-0.455189	0.119753	6.58361	0.0223024
Solyc01g097510.4.1	annexin 3	AT2G38760.1	-0.018187	-0.059158	0.513557	3	0.145404	0.319487	0.788285	0.513125	-1.11355	-0.718386	-0.344607	3	-0.725514	0.384521	3.26804	0.0822462	-0.924832	-0.239115	-0.198093	3	-0.454013	0.408256	1.92618	0.193931
Solyc01g104560.3.1	protein-protein interaction regulator family protein	AT1G15200.3	NQ	-0.858593	-0.204541	2	-0.531567	NQ	NQ	NQ	-0.927069	0.327009	0.058434	3	-0.180542	0.660311	0.473577	0.682462	NQ	1.20311	-2.11076	2	-0.453826	NQ	NQ	NQ
Solyc03g122090.3.1;Solyc06g063030.3.1;Solyc12g049420.2.1	25.3 kDa vesicle transport protein	AT1G11890.1	0.161823	0.371159	NQ	2	0.266491	NQ	NQ	NQ	ND	ND	ND	0	ND	ND	ND	ND	-0.603601	-0.303856	NQ	2	-0.453729	NQ	NQ	NQ
Solyc08g082400.1.1	Chlororespiratory reduction.1	AT4G23890.1	0.205231	0.103222	0.283965	3	0.197473	0.0906209	3.77432	0.0635764	-0.378802	-0.41887	0.091028	3	-0.235548	0.283532	1.43893	0.286796	-0.1447	-0.761598	-0.453167	3	-0.453155	0.308449	2.54463	0.12592
Solyc03g005900.5.1	GDSL esterase/lipase	AT5G45670.1	0.149534	0.360204	-0.035992	3	0.157915	0.198231	1.37979	0.301658	0.166175	0.323063	-0.26715	3	0.0740293	0.305706	0.419431	0.715659	-0.578093	-0.536728	-0.241142	3	-0.451988	0.183765	4.26014	0.0509276
Solyc03g097970.4.1;Solyc06g072470.5.1	50S ribosomal protein L29, chloroplastic	AT5G65220.1	0.114403	-0.166744	0.192523	3	0.0467273	0.188953	0.42833	0.710129	0.080671	-0.919884	-0.350592	3	-0.396602	0.501862	1.36877	0.304532	0.044232	-1.60378	0.204406	3	-0.451713	1.00093	0.781666	0.516254
Solyc11g006250.2.1	GDSL-motif lipase/hydrolase family protein 2	AT5G33370.1	-0.544284	-0.08838	0.038214	3	-0.19815	0.306371	1.12023	0.379077	-0.140867	0.630843	-0.006315	3	0.16122	0.412232	0.67739	0.568012	0.022137	-1.05823	-0.317863	3	-0.45132	0.552411	1.41509	0.292675
Solyc03g053020.4.1	DNA-directed RNA polymerase subunit beta	AT2G41950.1	-0.488119	0.021277	0.310043	3	-0.0522663	0.404131	0.224006	0.843554	-0.121277	-0.625393	-0.071286	3	-0.272652	0.306504	1.54076	0.263288	-0.121093	-0.485648	-0.744266	3	-0.450336	0.313084	2.49136	0.130344
Solyc11g072710.3.1	phototropin 1	AT3G45780.1	0.862116	0.188102	0.106316	3	0.385511	0.414773	1.60986	0.248717	-0.064381	0.301494	-0.415856	3	-0.059581	0.358699	0.287699	0.800649	-0.504923	-0.423294	-0.420848	3	-0.449688	0.0478503	16.2775	0.00375296
Solyc03g114250.4.1	Phosphoglycerate mutase family protein	AT5G62840.1	NQ	NQ	-0.249086	1	-0.249086	NQ	NQ	NQ	1.01647	0.207008	0.081625	3	0.435034	0.507425	1.48495	0.275856	NQ	-1.00293	0.103863	2	-0.449534	NQ	NQ	NQ
Solyc05g005820.5.1	Glyceraldehyde-3-phosphate dehydrogenase	AT1G13440.1	0.092088	0.238576	0.051233	3	0.127299	0.09851	2.23823	0.154612	0.186443	-0.617126	-0.145589	3	-0.192091	0.403798	0.823954	0.496587	-0.236629	-0.857833	-0.248835	3	-0.447766	0.355181	2.18354	0.160664
Solyc11g062010.3.1	Chromatin structure-remodeling complex protein SYD	AT2G28290.1	NQ	1.62026	0.162432	2	0.891347	NQ	NQ	NQ	-0.231872	0.118695	0.463494	3	0.116772	0.347687	0.581718	0.619589	NQ	-1.05448	0.161016	2	-0.446732	NQ	NQ	NQ
Solyc10g074580.2.1	glycerol kinase	AT4G38225.3	-0.05696	-0.146584	0.00559	3	-0.0659847	0.0764874	1.49422	0.273717	-0.072018	-0.33329	-0.034557	3	-0.146622	0.162741	1.56049	0.259017	-0.305623	-0.553488	-0.479659	3	-0.446257	0.127264	6.07352	0.0260545
Solyc03g113400.4.1	TOMLH.1	AT5G62670.1	0.304618	NQ	-0.190382	2	0.057118	NQ	NQ	NQ	1.0487	-1.27702	NQ	2	-0.114157	NQ	NQ	NQ	-0.538105	-0.482001	-0.318191	3	-0.446099	0.114268	6.76186	0.0211787
Solyc03g052980.3.1	RNA helicase DEAD11	AT2G42520.1	-0.086153	0.184927	0.200394	3	0.0997227	0.161159	1.07177	0.396001	0.672705	0.255228	-0.388783	3	0.179717	0.534758	0.582093	0.619379	-0.067889	-0.560361	-0.707891	3	-0.44538	0.335136	2.30182	0.147964
Solyc08g066790.4.1	Phospholipase D	AT3G15730.1	0.302308	NQ	NQ	1	0.302308	NQ	NQ	NQ	-0.014814	NQ	NQ	1	-0.014814	NQ	NQ	NQ	NQ	-0.443828	NQ	1	-0.443828	NQ	NQ	NQ
Solyc03g059030.4.1	CDK5RAP3-like protein	AT5G06830.1	0.003803	-1.59462	-0.130225	3	-0.573681	0.886696	1.12061	0.378947	0.304763	-0.493032	0.293981	3	0.0352373	0.457526	0.133397	0.906091	-1.11818	-0.384655	0.171817	3	-0.443672	0.647019	1.1877	0.356885
Solyc01g079950.4.1	Eukaryotic aspartyl protease family protein	AT1G03220.1	-0.460692	-0.076223	NQ	2	-0.268458	NQ	NQ	NQ	-0.54517	NQ	-1.81177	2	-1.17847	NQ	NQ	NQ	NQ	-0.443463	NQ	1	-0.443463	NQ	NQ	NQ
Solyc06g060400.3.1	Ribosomal protein L15	AT4G16720.1	NQ	NQ	-2.38539	1	-2.38539	NQ	NQ	NQ	1.162	-1.03789	-1.52222	3	-0.466035	1.43056	0.564251	0.629422	0.567756	-1.4541	NQ	2	-0.443174	NQ	NQ	NQ
Solyc05g055430.5.1	RAP release 2, galactose-binding-like domain protein, putative (DUF1997)	AT5G04440.1	-0.012325	-0.003148	-0.038682	3	-0.0180517	0.0184462	1.69501	0.23216	-0.297344	NQ	NQ	1	-0.297344	NQ	NQ	NQ	0.282764	-0.783308	-0.825136	3	-0.441893	0.62792	1.21892	0.347132
Solyc02g020940.3.1	Glyceraldehyde-3-phosphate dehydrogenase	AT1G12900.1	-0.058367	-0.008536	-0.016952	3	-0.0279517	0.0266745	1.81498	0.211187	0.413374	-0.818403	-0.288898	3	-0.231309	0.617905	0.648383	0.583238	-0.451079	-0.455539	-0.418419	3	-0.441679	0.0202668	37.747	0.000701099
Solyc01g110000.3.1	Beta-galactosidase	AT4G36360.1	0.366641	0.286581	0.033558	3	0.228927	0.173865	2.28058	0.15014	-0.745281	NQ	-0.354838	2	-0.550059	NQ	NQ	NQ	-0.612151	NQ	-0.271194	2	-0.441673	NQ	NQ	NQ
Solyc06g019170.3.1	Delta-1-pyrroline-5-carboxylate synthase	AT2G39800.1	-0.488559	0.138135	NQ	2	-0.175212	NQ	NQ	NQ	0.366995	0.559217	-0.562871	3	0.121114	0.600095	0.34957	0.760039	-0.429901	-1.10601	0.222896	3	-0.437671	0.664486	1.14083	0.372134
Solyc04g072390.3.1	alkylated DNA repair protein alkB homolog 8-like	AT1G36310.1	0.099101	NQ	NQ	1	0.099101	NQ	NQ	NQ	-0.442019	NQ	NQ	1	-0.442019	NQ	NQ	NQ	NQ	NQ	-0.437076	1	-0.437076	NQ	NQ	NQ
Solyc02g071190.4.1	Carboxyl-terminal-processing protease-like protein	AT5G46390.2	-0.4007	0.070431	0.079886	3	-0.083461	0.274778	0.526093	0.651339	-0.448113	0.023281	0.228854	3	-0.065326	0.347073	0.326006	0.77537	-0.524152	-0.927424	0.140847	3	-0.43691	0.539453	1.40281	0.295761
Solyc06g073740.3.1	Glycosyl hydrolase family protein	AT5G20950.1	-0.283609	0.838208	0.655787	3	0.403462	0.601971	1.16088	0.36552	-0.724314	-0.901241	-0.271399	3	-0.632318	0.324843	3.3715	0.0778406	-0.384154	-0.650598	-0.275167	3	-0.43664	0.19314	3.91571	0.0594619
Solyc03g062830.3.1	Nudix hydrolase	AT2G42070.1	-0.233356	NQ	-0.976271	2	-0.604814	NQ	NQ	NQ	-1.23226	NQ	0.073362	2	-0.579451	NQ	NQ	NQ	-0.6572	-0.215313	NQ	2	-0.436256	NQ	NQ	NQ
Solyc08g068400.4.1	Alpha/beta-Hydrolases superfamily protein	AT5G25770.3	NQ	NQ	NQ	0	NQ	NQ	NQ	NQ	NQ	NQ	-0.058387	1	-0.058387	NQ	NQ	NQ	-0.435803	NQ	NQ	1	-0.435803	NQ	NQ	NQ
Solyc09g076020.3.1	Imidazoleglycerol-phosphate dehydratase	AT3G22425.2	-2.00133	0.552035	0.075531	3	-0.457923	1.3577	0.584182	0.618211	0.206233	-0.848157	NQ	2	-0.320962	NQ	NQ	NQ	0.16787	-0.32764	-1.14732	3	-0.435697	0.66422	1.13614	0.373702
Solyc06g071310.4.1	LIM domain-containing protein	AT1G10200.1	-0.225967	-0.323519	-0.070658	3	-0.206715	0.127525	2.80761	0.106901	-0.358855	-0.20713	-0.782755	3	-0.44958	0.298344	2.61006	0.120769	-0.00745	-0.36315	-0.936244	3	-0.435615	0.468618	1.61007	0.248674
Solyc01g108630.3.1	ni.1	AT2G15620.1	0.27674	0.10372	-0.070617	3	0.103281	0.173679	1.02999	0.411278	0.244767	0.415061	-0.148289	3	0.170513	0.288922	1.0222	0.414198	0.0531	-0.878265	-0.477041	3	-0.434069	0.467167	1.60934	0.248823
Solyc03g115820.3.1	Ribulose-phosphate 3-epimerase-like	AT5G61410.1	-0.064137	0.136598	-0.284288	3	-0.070609	0.210518	0.580941	0.620023	0.545687	-0.618417	-0.162588	3	-0.0784393	0.586596	0.231609	0.838381	-0.213832	-0.805658	-0.281342	3	-0.433611	0.323966	2.31826	0.146309
Solyc01g094370.3.1	remorin 2	AT3G48940.1	0.623317	NQ	NQ	1	0.623317	NQ	NQ	NQ	-0.43441	0.206263	-0.273584	3	-0.167244	0.333312	0.86908	0.476429	-0.529539	NQ	-0.337081	2	-0.43331	NQ	NQ	NQ
Solyc11g007320.2.1	Galactose oxidase/kelch repeat superfamily protein	AT2G36360.5	NQ	-0.928654	0.193073	2	-0.367791	NQ	NQ	NQ	0.185834	-0.372225	-0.034959	3	-0.0737833	0.281048	0.454714	0.693902	NQ	-0.352556	-0.513568	2	-0.433062	NQ	NQ	NQ
Solyc02g027080.2.1	Disease resistance protein (CC-NBS-LRR class) family	AT1G58390.1	-0.614346	0.296966	-0.019642	3	-0.112341	0.462674	0.420555	0.714959	1.49678	-1.28227	0.375852	3	0.196787	1.39815	0.243784	0.830124	-0.416113	-0.415482	-0.467452	3	-0.433016	0.0298244	25.1474	0.00157756
Solyc06g048730.3.1	Uroporphyrinogen decarboxylase	AT2G40490.1	-0.21048	-0.128415	0.078352	3	-0.0868477	0.148835	1.01068	0.418561	1.01894	-0.575669	0.523707	3	0.322325	0.816155	0.684042	0.564571	-0.214428	-0.78705	-0.294566	3	-0.432015	0.310069	2.41324	0.137233
Solyc06g007980.4.1	Sterol 3-beta-glucosyltransferase	AT3G07020.2	0.141685	0.112211	0.241919	3	0.165272	0.0679948	4.21001	0.0520539	0.199567	-0.173783	-0.155908	3	-0.0433747	0.210583	0.356757	0.755398	-0.020018	-0.539813	-0.732951	3	-0.430927	0.368728	2.02422	0.180247
Solyc04g078910.3.1	Thioredoxin-like 4, chloroplastic	AT1G07700.3	-0.199527	0.142541	-0.159998	3	-0.072328	0.187129	0.669463	0.572137	0.169294	-0.480072	-0.216587	3	-0.175788	0.3266	0.932255	0.449621	-0.08106	-0.604145	-0.606441	3	-0.430549	0.302668	2.46386	0.132713
Solyc02g093080.3.1	2-oxoglutarate (2OG) and Fe(II)-dependent oxygenase superfamily protein	AT3G50210.1	0.151809	0.100918	0.147922	3	0.13355	0.0283266	8.16599	0.0146671	-0.20237	0.792777	-0.035691	3	0.184905	0.532988	0.600887	0.608944	0.310126	-0.829044	-0.770662	3	-0.42986	0.641511	1.1606	0.365611
Solyc08g079840.3.1	Subtilisin-like protease	AT5G67360.1	0.109581	0.246652	0.291309	3	0.215847	0.0946993	3.94785	0.0585809	NQ	-0.77429	-0.118388	2	-0.446339	NQ	NQ	NQ	-0.305175	-0.590307	-0.389734	3	-0.428405	0.146447	5.06682	0.0368144
Solyc08g069040.3.1	Peroxidase	AT4G37530.1	-0.2269	NQ	-0.10267	2	-0.164785	NQ	NQ	NQ	-0.4914	-1.06175	-0.938912	3	-0.830689	0.300184	4.79305	0.0408782	NQ	-0.15962	-0.695856	2	-0.427738	NQ	NQ	NQ
Solyc07g056460.3.1	Glutathione S-transferase-like protein	AT1G78380.1	-0.275202	NQ	NQ	1	-0.275202	NQ	NQ	NQ	NQ	-0.906854	NQ	1	-0.906854	NQ	NQ	NQ	NQ	NQ	-0.427641	1	-0.427641	NQ	NQ	NQ
Solyc07g045310.4.1	ribulose-1,5 bisphosphate carboxylase/oxygenase large subunit N-methyltransferase, chloroplastic	AT3G07670.1	-0.160086	0.029228	0.217955	3	0.0290323	0.189021	0.266032	0.81513	-0.156733	0.002807	-0.128288	3	-0.0940713	0.0850961	1.91473	0.195618	-0.760277	NQ	-0.094647	2	-0.427462	NQ	NQ	NQ
Solyc02g068050.4.1	Rubisco methyltransferase family protein	AT5G14260.3	0.030118	-0.72661	-0.152856	3	-0.283116	0.394823	1.242	0.340122	0.220536	-0.242077	-0.145326	3	-0.0556223	0.244004	0.394833	0.731094	-0.338241	-1.16636	0.224437	3	-0.42672	0.699606	1.05645	0.401526
Solyc02g093550.3.1	S-adenosyl-L-methionine-dependent methyltransferases superfamily protein	AT3G01660.1	NQ	NQ	NQ	0	NQ	NQ	NQ	NQ	NQ	-0.777136	NQ	1	-0.777136	NQ	NQ	NQ	-0.110322	NQ	-0.738303	2	-0.424313	NQ	NQ	NQ
Solyc07g043480.1.1	Glycosyltransferase	AT3G50740.1	-0.077649	-0.269828	-0.081263	3	-0.142913	0.109926	2.25181	0.153158	0.038441	-0.252783	-0.084966	3	-0.0997693	0.146175	1.18218	0.358642	-0.166188	-0.487909	-0.61295	3	-0.422349	0.230484	3.17389	0.0865728
Solyc08g066800.4.1	phospholipase D	AT3G15730.1	0.193423	0.233176	0.093006	3	0.173202	0.0722398	4.15276	0.0533855	-0.269846	-0.026678	-0.151905	3	-0.149476	0.121602	2.12908	0.167017	0.018193	-0.225963	-1.05764	3	-0.421803	0.564021	1.29532	0.324572
Solyc05g013700.4.1	Plant specific eukaryotic initiation factor 4B	AT3G26400.1	-0.425541	0.026487	0.016659	3	-0.127465	0.258188	0.855097	0.482585	0.101885	0.640178	0.089762	3	0.277275	0.314342	1.52781	0.266137	-0.201632	-1.68005	0.617416	3	-0.421422	1.1644	0.626869	0.594763
Solyc10g006070.3.1	40S ribosomal protein S8	AT5G59240.1	-0.262056	-0.121927	0.308224	3	-0.025253	0.297177	0.147183	0.896485	-0.605609	0.626865	0.039007	3	0.0200877	0.616455	0.0564402	0.960122	-0.367218	-1.01187	0.11796	3	-0.420376	0.566788	1.28463	0.327619
Solyc03g117890.3.1	ACT domain-containing protein	AT1G16880.1	0.021516	0.213721	0.23356	3	0.156266	0.117117	2.31101	0.147035	0.488339	-0.330353	-0.053877	3	0.034703	0.416472	0.144325	0.898474	-0.232366	-0.577123	-0.450732	3	-0.420074	0.174411	4.17168	0.0529399
Solyc02g067460.3.1	Mitochondrial outer membrane protein porin	AT3G01280.1	-0.060797	0.010106	-0.090313	3	-0.0470013	0.0516114	1.57734	0.255441	0.793345	0.000951	-0.023013	3	0.257094	0.464561	0.95854	0.438942	-0.387479	-0.512269	-0.359844	3	-0.419864	0.0812092	8.95497	0.0122416
Solyc06g069530.3.1	Biotin carboxyl carrier protein of acetyl-CoA carboxylase	AT5G15530.1	-0.297684	-0.187202	0.15668	3	-0.109402	0.236963	0.799661	0.507792	-0.07969	NQ	NQ	1	-0.07969	NQ	NQ	NQ	-0.076681	-0.966448	-0.215202	3	-0.419444	0.478756	1.51747	0.268442
Solyc06g068230.4.1	Tetratricopeptide repeat (TPR)-like superfamily protein	AT1G15290.1	-0.451374	-0.099038	0.361306	3	-0.0630353	0.407534	0.267905	0.813873	-0.116629	-0.031436	-0.069389	3	-0.0724847	0.0426808	2.94154	0.0987491	-0.374383	-0.483281	-0.399556	3	-0.419073	0.0570122	12.7316	0.00611276
Solyc12g098680.4.1	Eukaryotic translation initiation factor 3 subunit H	AT1G10840.1	0.174402	-0.018189	0.995226	3	0.383813	0.538184	1.23523	0.34216	0.196896	-0.605055	0.170942	3	-0.0790723	0.455699	0.300543	0.792126	-0.485482	-0.346732	NQ	2	-0.416107	NQ	NQ	NQ
Solyc11g005620.1.1	Acetylglutamate kinase	AT3G57560.1	-0.068028	0.85941	-0.209193	3	0.194063	0.580514	0.579016	0.621102	0.148512	-1.2189	-0.261863	3	-0.444084	0.701682	1.09619	0.387368	0.066645	-0.253965	-1.05964	3	-0.415653	0.580289	1.24064	0.340531
Solyc08g080050.4.1	PGR5-like protein 1A, chloroplastic	AT4G22890.1	0.190222	0.00297	0.023145	3	0.0721123	0.102782	1.21521	0.348272	-0.118716	0.534449	-0.076578	3	0.113052	0.365548	0.535664	0.645786	-0.397773	-0.212637	-0.632793	3	-0.414401	0.210571	3.40865	0.0763412
Solyc12g098500.2.1	Adenosylhomocysteinase	AT4G13940.1	0.015755	0.027978	-1.5049	3	-0.487057	0.881503	0.957011	0.439555	NQ	0.361824	0.274035	2	0.317929	NQ	NQ	NQ	-0.414338	NQ	NQ	1	-0.414338	NQ	NQ	NQ
Solyc12g056240.2.1	Glutathione peroxidase	AT1G63460.1	0.109394	0.304036	0.161648	3	0.191693	0.100739	3.29585	0.0810273	-0.849619	NQ	0.491783	2	-0.178918	NQ	NQ	NQ	0.390984	-2.08175	0.450673	3	-0.413366	1.44518	0.495421	0.669384
Solyc03g033500.4.1	Cold-shock protein	AT4G36020.1	-0.042947	-0.449884	-0.001251	3	-0.164694	0.24786	1.15088	0.368801	-0.179063	0.56378	-0.04318	3	0.113846	0.395533	0.498533	0.667536	-0.33362	-0.417026	-0.488527	3	-0.413058	0.0775297	9.22791	0.0115405
Solyc02g081730.3.1	3beta-hydroxysteroid-dehydrogenase/decarboxylase isoform.1	AT2G26260.1	NQ	NQ	0.966625	1	0.966625	NQ	NQ	NQ	0.727924	-0.360376	0.058319	3	0.141956	0.548949	0.4479	0.698068	-0.610467	-0.488946	-0.138607	3	-0.412673	0.245002	2.91741	0.100151
Solyc07g025520.3.1	S-adenosyl-L-methionine-dependent methyltransferases superfamily protein	AT4G29590.1	0.691993	0.117991	-0.203003	3	0.202327	0.453419	0.772885	0.520433	0.141091	-0.386198	-0.56274	3	-0.269282	0.366192	1.27368	0.330778	-0.085891	-0.60502	-0.546299	3	-0.412403	0.284288	2.5126	0.128554
Solyc02g062560.3.1	Tobacco mosaic virus resistance-1	AT5G66420.2	0.314799	0.041275	-0.605857	3	-0.083261	0.472794	0.305022	0.789165	NQ	NQ	NQ	0	NQ	NQ	NQ	NQ	NQ	-0.241628	-0.580238	2	-0.410933	NQ	NQ	NQ
Solyc06g071920.5.1	Glyceraldehyde-3-phosphate dehydrogenase	AT3G04120.1	-0.237872	0.029413	-0.110553	3	-0.106337	0.133692	1.37765	0.302213	0.970654	-0.313779	-0.05432	3	0.200852	0.679173	0.512219	0.659456	-0.403094	-0.498609	-0.330551	3	-0.410751	0.0842903	8.44038	0.0137482
Solyc01g109850.3.1	Diaminopimelate decarboxylase	AT3G14390.1	-0.124038	-0.213188	0.105781	3	-0.0771483	0.164573	0.811948	0.502093	-0.013123	-0.051437	-0.210117	3	-0.091559	0.104446	1.51834	0.268247	-0.585636	-0.336604	-0.308727	3	-0.410322	0.152465	4.66141	0.0430706
Solyc08g015660.3.1	6,7-dimethyl-8-ribityllumazine synthase	AT2G44050.1	-0.013338	-0.102801	-0.308766	3	-0.141635	0.151494	1.61933	0.246801	0.193052	0.026047	0.061165	3	0.0934213	0.0880512	1.83769	0.207503	-0.596134	-0.693634	0.059148	3	-0.410207	0.409386	1.73552	0.224783
Solyc12g094380.2.1	Thioredoxin superfamily protein	AT1G76020.1	0.184716	0.280627	0.07877	3	0.181371	0.10097	3.11126	0.0896342	0.139753	-0.948526	-0.588738	3	-0.465837	0.554451	1.45523	0.282859	-0.052657	-1.11958	-0.056947	3	-0.409728	0.614753	1.1544	0.367644
Solyc01g103440.3.1	Phosphoribosylamine--glycine ligase	AT1G09830.1	0.014622	-0.100763	-0.066087	3	-0.0507427	0.0592031	1.48453	0.275953	-0.27654	0.072882	0.228192	3	0.008178	0.258512	0.0547932	0.961284	-0.120681	-0.61359	-0.49394	3	-0.409404	0.257098	2.75812	0.110156
Solyc10g084350.2.1	60S ribosomal protein L4	AT3G09630.1	-0.002245	0.316322	0.160021	3	0.158033	0.159293	1.71835	0.227872	-0.581825	-0.054532	-0.192213	3	-0.27619	0.273493	1.74913	0.222375	-0.121737	-0.745897	-0.359816	3	-0.40915	0.314991	2.24981	0.153372
Solyc01g059930.3.1	Adenine nucleotide alpha hydrolases-like superfamily protein	AT3G17020.1	0.140653	0.243711	-0.033854	3	0.116837	0.140307	1.44232	0.285971	-0.052842	-0.787087	-0.658435	3	-0.499455	0.392091	2.20633	0.158104	-0.195782	-0.155223	-0.874847	3	-0.408617	0.404276	1.75065	0.222108
Solyc10g006370.3.1	Protein LHCP TRANSLOCATION DEFECT	AT1G50900.1	-0.392982	0.017287	-0.119143	3	-0.164946	0.208934	1.36739	0.304895	0.426133	0.359945	-0.268608	3	0.17249	0.383433	0.779175	0.517436	-0.171356	-0.42166	-0.632784	3	-0.4086	0.230991	3.06382	0.0920565
Solyc09g005350.3.1	DnaJ-like protein	AT3G08910.1	NQ	NQ	NQ	0	NQ	NQ	NQ	NQ	ND	ND	ND	0	ND	ND	ND	ND	NQ	-0.408468	NQ	1	-0.408468	NQ	NQ	NQ
Solyc06g007540.3.1;Solyc06g082680.4.1	Cytochrome b-.1	AT3G10860.1	-0.109482	0.072761	-0.006191	3	-0.014304	0.091392	0.271088	0.811739	0.506163	-0.795257	-0.823497	3	-0.370864	0.759659	0.845583	0.486819	0.701055	-0.306716	-1.61933	3	-0.40833	1.16352	0.60785	0.605116
Solyc04g015150.4.1	Phosphoglycolate phosphatase	AT5G47760.1	-0.253938	0.337424	-0.299413	3	-0.0719757	0.355279	0.350895	0.759182	0.275281	-0.686906	0.025707	3	-0.128639	0.499318	0.446229	0.699092	-0.370951	-0.327644	-0.526194	3	-0.408263	0.104401	6.7732	0.02111
Solyc11g008040.3.1	Pullulanase 1, chloroplastic	AT5G04360.1	0.047222	-0.152701	0.322243	3	0.0722547	0.238459	0.524822	0.65208	0.204356	-0.599884	-0.163048	3	-0.186192	0.402619	0.80099	0.507173	-0.407431	NQ	NQ	1	-0.407431	NQ	NQ	NQ
Solyc01g102310.3.1	60S ribosomal protein L34	AT3G05900.1	0.160969	0.148474	-0.098302	3	0.0703803	0.146217	0.83371	0.492157	-0.408856	0.176301	-0.227674	3	-0.15341	0.299564	0.887	0.468659	-0.166651	-0.630465	-0.423383	3	-0.406833	0.232349	3.03274	0.093695
Solyc04g076620.4.1	E3 ubiquitin-protein ligase UPL2	AT1G55860.1	-0.117572	NQ	-0.251518	2	-0.184545	NQ	NQ	NQ	NQ	0.513282	-0.392169	2	0.0605565	NQ	NQ	NQ	-0.161985	0.290789	-1.34833	3	-0.406508	0.846475	0.831794	0.493024
Solyc10g083300.2.1	invertase 8	AT3G52600.1	-0.174443	0.213161	0.172488	3	0.070402	0.213015	0.572447	0.624792	-0.294617	0.072086	-0.399354	3	-0.207295	0.247554	1.45037	0.284024	-0.024015	-0.55894	-0.635483	3	-0.406146	0.333141	2.11162	0.169126
Solyc03g080180.5.1	O-methyltransferase, putative	AT5G54160.1	0.057475	0.090442	0.213433	3	0.12045	0.0821954	2.53817	0.126446	-0.056004	-0.417753	0.03215	3	-0.147202	0.238414	1.06941	0.396846	-0.41708	-0.073138	-0.727564	3	-0.405927	0.327356	2.14778	0.164798
Solyc12g044300.2.1	Malonate--CoA ligase	AT3G16170.1	NQ	NQ	NQ	0	NQ	NQ	NQ	NQ	-0.080034	-0.260776	-0.572488	3	-0.304433	0.249113	2.11668	0.168511	-1.02047	-0.14077	-0.055347	3	-0.405528	0.534263	1.3147	0.319132
Solyc02g080570.3.1	Soluble starch synthase	AT1G11720.2	-0.068979	-0.060717	0.01111	3	-0.0395287	0.0440485	1.55432	0.260342	0.217613	-0.55178	-0.140327	3	-0.158165	0.385007	0.711544	0.550545	-0.377745	-0.455699	-0.381854	3	-0.405099	0.0438687	15.9944	0.00388623
Solyc01g098840.3.1	Mevalonate kinase	AT5G27450.1	0.652578	0.210672	-0.272251	3	0.197	0.462566	0.737653	0.537531	0.378605	-1.60731	-0.465086	3	-0.564597	0.99669	0.981158	0.429971	0.615187	-2.35363	0.525581	3	-0.404286	1.68877	0.414647	0.718645
Solyc04g050470.5.1	Ammonium transporter	AT5G37360.1	NQ	NQ	NQ	0	NQ	NQ	NQ	NQ	NQ	NQ	NQ	0	NQ	NQ	NQ	NQ	-0.519102	-0.630375	-0.061652	3	-0.40371	0.30141	2.31992	0.146144
Solyc02g093140.4.1	CBS domain-containing protein CBSX1, chloroplastic	AT4G36910.1	0.079303	0.007505	-0.199874	3	-0.0376887	0.144972	0.450286	0.696608	0.210412	-1.21773	-0.478748	3	-0.495355	0.714216	1.20129	0.352599	-0.483243	-0.637517	-0.090276	3	-0.403679	0.282163	2.47797	0.13149
Solyc02g077860.1.1	Ribulose bisphosphate carboxylase large chain	ATCG00490.1	0.37349	-0.299043	0.011245	3	0.028564	0.336601	0.146982	0.896625	0.142266	-1.11045	-0.294802	3	-0.420995	0.635821	1.14684	0.370138	-0.689622	-1.86531	1.34446	3	-0.403488	1.6239	0.43036	0.708871
Solyc03g121330.3.1	60S ribosomal protein L28	AT2G19730.1	-0.106437	0.149738	0.217391	3	0.0868973	0.170815	0.881131	0.47119	-0.992674	0.674271	-0.189797	3	-0.1694	0.83366	0.351953	0.758498	0.635679	-1.45765	-0.386773	3	-0.402915	1.04676	0.666696	0.573583
Solyc01g105360.3.1	Glycosyltransferase	AT1G22400.1	NQ	NQ	NQ	0	NQ	NQ	NQ	NQ	NQ	-0.009602	-0.200244	2	-0.104923	NQ	NQ	NQ	NQ	NQ	-0.402211	1	-0.402211	NQ	NQ	NQ
Solyc07g006830.4.1	Calmodulin-binding protein	AT5G57580.1	NQ	NQ	-1.59471	1	-1.59471	NQ	NQ	NQ	1.26222	-0.694823	NQ	2	0.2837	NQ	NQ	NQ	NQ	-0.401764	NQ	1	-0.401764	NQ	NQ	NQ
Solyc04g077060.3.1	KH domain-containing protein	AT1G51580.1	-0.595096	0.205668	0.251069	3	-0.0461197	0.475969	0.167829	0.882154	-0.86058	1.14196	0.484564	3	0.255313	1.02076	0.433221	0.707101	0.06047	0.007496	-1.27321	3	-0.401748	0.755172	0.921442	0.454094
Solyc01g108020.3.1	Thioredoxin M3, chloroplastic	AT2G15570.2	-0.178954	NQ	0.221218	2	0.021132	NQ	NQ	NQ	-0.762666	0.049972	-0.140346	3	-0.284347	0.425026	1.15876	0.366214	-0.270334	-0.895803	-0.037988	3	-0.401375	0.443667	1.56695	0.25764
Solyc06g083480.4.1	NAD(P)-binding Rossmann-fold superfamily protein	AT2G29350.1	-0.149667	-0.251975	0.44941	3	0.0159227	0.37888	0.0727905	0.948597	-0.970877	0.524318	NQ	2	-0.22328	NQ	NQ	NQ	-0.038245	-0.444547	-0.720393	3	-0.401062	0.343147	2.02438	0.180226
Solyc08g014340.3.1	Cysteine synthase	AT3G59760.1	-0.220954	0.116665	-0.140904	3	-0.081731	0.176416	0.802433	0.506501	0.302391	-0.267857	-0.210518	3	-0.0586613	0.313992	0.323589	0.776952	-0.436187	-0.612267	-0.154307	3	-0.40092	0.231008	3.00602	0.0951367
Solyc03g098280.4.1	Argonaute 1b	AT1G48410.2	0.079601	-0.005276	0.138053	3	0.0707927	0.0720693	1.70137	0.230981	-0.314615	-0.111819	-0.123287	3	-0.18324	0.113918	2.78605	0.108302	-0.312149	-0.550612	-0.335426	3	-0.399396	0.131473	5.2617	0.0342738
Solyc09g092480.1.1	Glycosyltransferase	AT4G14090.1	-0.212814	-1.31136	-0.105687	3	-0.543287	0.667323	1.41011	0.293921	NQ	NQ	NQ	0	NQ	NQ	NQ	NQ	NQ	-0.398261	NQ	1	-0.398261	NQ	NQ	NQ
Solyc07g007110.4.1	Peptidyl-prolyl cis-trans isomerase	AT5G35100.1	0.287748	0.140651	-0.29252	3	0.045293	0.301658	0.260062	0.819141	-0.372524	0.288285	0.241123	3	0.0522947	0.368659	0.245693	0.828832	-0.03678	-0.516436	-0.640695	3	-0.39797	0.318911	2.16144	0.163202
Solyc08g078010.3.1	50S ribosomal protein L19	AT4G17560.1	-0.258655	-0.039462	0.248065	3	-0.016684	0.254127	0.113713	0.919851	-0.105818	0.138971	-0.367503	3	-0.11145	0.253284	0.762137	0.525593	0.049577	-1.06506	-0.177649	3	-0.39771	0.589001	1.16953	0.362709
Solyc08g066850.3.1	Lactoylglutathione lyase	AT1G67280.1	0.130102	0.005554	0.001225	3	0.045627	0.0731895	1.07978	0.393146	-0.277951	-0.527227	0.088498	3	-0.238893	0.309715	1.33599	0.313284	-0.186593	-0.61829	-0.38422	3	-0.396368	0.216105	3.17683	0.0864327
Solyc04g014710.3.1	golgin family A protein	AT4G22320.1	0.299871	NQ	NQ	1	0.299871	NQ	NQ	NQ	ND	ND	ND	0	ND	ND	ND	ND	-0.56072	-0.573348	-0.052226	3	-0.395431	0.297292	2.30382	0.14776
Solyc03g111610.3.1	Haloacid dehalogenase-like hydrolase domain-containing protein	AT3G48420.1	0.063005	0.135854	-0.068737	3	0.043374	0.103699	0.724465	0.544069	-0.036439	-0.035434	-0.014758	3	-0.028877	0.0122377	4.08707	0.0549753	-0.299867	-0.489498	-0.394911	3	-0.394759	0.0948156	7.21128	0.0186923
Solyc12g037970.2.1	Peptidyl-tRNA hydrolase	AT1G18440.1	0.104893	0.01892	0.039561	3	0.054458	0.0448807	2.10166	0.170345	0.306462	-1.26143	0.057701	3	-0.299089	0.842641	0.614777	0.601327	-0.2659	-0.504798	-0.413333	3	-0.394677	0.120537	5.67131	0.0297122
Solyc01g095140.5.1	Desiccation protectant protein Lea14-like protein	AT1G01470.1	0.12839	NQ	-0.193997	2	-0.0328035	NQ	NQ	NQ	NQ	-0.125389	NQ	1	-0.125389	NQ	NQ	NQ	-0.049665	-0.889311	-0.243755	3	-0.394244	0.439587	1.55339	0.260543
Solyc05g056260.3.1	Phenylalanine--tRNA ligase, mitochondrial	AT3G58140.1	-0.145151	-0.069765	0.146096	3	-0.02294	0.151164	0.262848	0.817268	0.165073	0.161673	-0.208698	3	0.0393493	0.214822	0.317263	0.781102	-0.410809	-0.207488	-0.558601	3	-0.392299	0.176287	3.85441	0.0611968
Solyc01g079330.3.1	RNA helicase DEAD3	AT2G47330.1	0.253362	0.213763	-0.307155	3	0.0533233	0.312811	0.295254	0.79563	0.331947	-0.190878	-0.583315	3	-0.147415	0.459176	0.556063	0.634075	-1.53848	0.140206	0.221662	3	-0.392205	0.99354	0.683735	0.564729
Solyc09g075180.3.1	DNA photolyase	AT2G47590.1	-0.396864	0.149496	0.020655	3	-0.075571	0.285608	0.458295	0.69172	-0.23741	0.4511	-0.195792	3	0.005966	0.386059	0.0267664	0.981077	-0.420051	-0.461505	-0.295049	3	-0.392202	0.0866521	7.83955	0.0158845
Solyc02g086452.1.1	titin isoform X3	NA	-0.034437	-0.225787	-0.198616	3	-0.152947	0.103528	2.55885	0.124775	-0.076556	0.362786	-0.465517	3	-0.0597623	0.414407	0.249782	0.826069	-0.364125	-0.636019	-0.174125	3	-0.391423	0.232154	2.92032	0.0999802
Solyc03g117850.5.1	Ribulose bisphosphate carboxylase/oxygenase activase, chloroplastic	AT1G73110.1	-0.008238	0.433067	0.127031	3	0.183953	0.226092	1.40923	0.294142	0.193513	0.194505	-0.181985	3	0.0686777	0.217081	0.547967	0.638702	-0.089186	-0.894644	-0.188796	3	-0.390875	0.43911	1.54179	0.263061
Solyc07g045210.1.1	calcium ion-binding protein	AT2G04280.1	0.128183	-0.23522	0.413453	3	0.102139	0.32512	0.544136	0.640902	0.368591	-0.926483	0.036002	3	-0.173963	0.672583	0.447994	0.69801	-0.551921	-0.134079	-0.483342	3	-0.389781	0.224083	3.01281	0.0947674
Solyc11g007690.3.1	Pyruvate kinase	AT3G52990.1	-0.203509	0.212585	0.378252	3	0.129109	0.299729	0.746087	0.53339	0.82687	-0.666696	-0.329006	3	-0.0562773	0.783244	0.124451	0.912339	-0.567794	-0.477245	-0.123212	3	-0.389417	0.234944	2.87086	0.102937
Solyc03g116790.4.1	Chaperone protein DnaJ	AT1G80030.1	-0.30171	0.26254	1.37689	3	0.445906	0.85419	0.904169	0.461338	NQ	-1.46922	0.436369	2	-0.516425	NQ	NQ	NQ	NQ	-0.388953	NQ	1	-0.388953	NQ	NQ	NQ
Solyc01g093970.4.1	Hexosyltransferase	AT3G61130.1	0.345959	0.669502	NQ	2	0.507731	NQ	NQ	NQ	NQ	NQ	NQ	0	NQ	NQ	NQ	NQ	NQ	-0.388709	NQ	1	-0.388709	NQ	NQ	NQ
Solyc01g087040.2.1	Photosystem II PsbP	AT3G63540.1	0.045457	0.155718	0.031487	3	0.077554	0.0680514	1.97391	0.187101	0.134557	-0.609871	-0.211431	3	-0.228915	0.372522	1.06435	0.398668	-0.22372	-0.480013	-0.461031	3	-0.388255	0.142807	4.70899	0.0422586
Solyc05g006780.3.1	Actin cross-linking	AT1G27100.1	NQ	-0.015706	-1.51659	2	-0.766148	NQ	NQ	NQ	0.014664	NQ	0.208418	2	0.111541	NQ	NQ	NQ	-0.46507	-0.13417	-0.563113	3	-0.387451	0.224759	2.9858	0.096249
Solyc04g150104.1.1	Kirola	AT1G70830.1	0.002419	0.066671	-0.071007	3	-0.000639	0.0688899	0.0160659	0.98864	0.239111	-0.936993	-0.380609	3	-0.359497	0.588336	1.05835	0.400836	-0.51567	-0.345712	-0.298675	3	-0.386686	0.114153	5.86722	0.0278418
Solyc06g005260.3.1	Glutaredoxin	AT5G40370.2	0.03024	0.060064	0.179014	3	0.0897727	0.0787107	1.97547	0.186883	0.143663	0.22108	-0.628702	3	-0.0879863	0.469871	0.324338	0.776462	-0.10988	-0.34812	-0.698258	3	-0.385419	0.295957	2.25562	0.152754
Solyc02g086680.4.1	peptide deformylase AF250958	AT5G14660.1	-0.049263	-0.039356	0.13721	3	0.016197	0.104917	0.267392	0.814217	-0.375094	0.392614	0.084968	3	0.0341627	0.386367	0.153148	0.892337	-0.682744	-0.324905	-0.146807	3	-0.384819	0.272946	2.44197	0.134641
Solyc10g086730.2.1	Fructose-1,6-bisphosphatase	AT3G54050.1	-0.096957	-0.011231	-0.102025	3	-0.070071	0.0510199	2.37881	0.14043	-0.330792	-0.414237	-0.168175	3	-0.304401	0.125136	4.21333	0.0519783	-0.316808	-0.288941	-0.546322	3	-0.384024	0.141243	4.70924	0.0422545
Solyc09g091830.5.1	plastid transcriptionally active 5 Chr4:7948644-7950779 FORWARD LENGTH=387 201606	AT4G13670.1	0.751567	0.274101	0.090578	3	0.372082	0.341214	1.88874	0.199524	0.078682	0.977683	0.059143	3	0.371836	0.52477	1.22728	0.344573	0.286187	-0.978098	-0.459653	3	-0.383855	0.635542	1.04612	0.405302
Solyc06g074000.1.1	Eukaryotic aspartyl protease family protein, putative	AT3G52500.1	0.231962	-0.066511	-0.086493	3	0.0263193	0.178372	0.25557	0.822165	-0.155863	-0.560187	-0.240959	3	-0.319003	0.213161	2.59208	0.122155	-0.348362	-0.484575	-0.317705	3	-0.383547	0.0888251	7.479	0.0174122
Solyc01g106740.5.1	Aspartate--tRNA(Asp/Asn) ligase	AT4G33760.1	0.135744	-0.247344	0.063559	3	-0.0160137	0.203563	0.136255	0.904097	0.511365	-0.858037	0.043156	3	-0.101172	0.696016	0.251769	0.824729	-0.387842	-0.467174	-0.291356	3	-0.382124	0.0880484	7.51698	0.0172412
Solyc03g111050.3.1	CONSTANS interacting protein 5	AT3G48500.2	-0.125786	-0.395741	0.045308	3	-0.15874	0.222363	1.23647	0.341788	0.3132	-0.839398	-0.095475	3	-0.207224	0.584368	0.614207	0.601639	-0.222842	-0.596337	-0.32683	3	-0.382003	0.192763	3.43244	0.075403
Solyc12g014470.2.1	GrpE protein homolog	AT4G26780.1	NQ	NQ	0.656103	1	0.656103	NQ	NQ	NQ	NQ	NQ	NQ	0	NQ	NQ	NQ	NQ	NQ	NQ	-0.381682	1	-0.381682	NQ	NQ	NQ
Solyc10g005400.3.1	Inositol oxygenase	AT1G14520.1	-0.389491	-0.001942	0.298925	3	-0.030836	0.345116	0.154758	0.891219	0.585045	0.487289	-0.30862	3	0.254571	0.490181	0.899526	0.463306	-0.873094	-0.059204	-0.212047	3	-0.381448	0.432582	1.52731	0.266247
Solyc10g086010.2.1	60S ribosomal protein L4	AT3G09630.1	0.118776	0.629793	0.391085	3	0.379885	0.255693	2.57332	0.123624	-0.228191	0.009959	-0.190572	3	-0.136268	0.128026	1.84356	0.206563	0.026266	-0.680472	-0.489683	3	-0.381296	0.365623	1.8063	0.21262
Solyc09g097960.3.1;Solyc09g097970.3.1;Solyc09g097980.5.1	NAD(P)-linked oxidoreductase, aldo/keto reductase family protein	AT1G60710.1	ND	ND	ND	0	ND	ND	ND	ND	ND	ND	ND	0	ND	ND	ND	ND	NQ	NQ	-0.381015	1	-0.381015	NQ	NQ	NQ
Solyc09g009030.4.1	Histone deacetylase HD.1	AT3G44750.1	-0.010696	-0.906599	0.345493	3	-0.190601	0.645142	0.511717	0.65975	0.18798	-0.786825	0.434114	3	-0.0549103	0.645693	0.147295	0.896407	-0.087629	-0.610238	-0.443798	3	-0.380555	0.266983	2.46885	0.132278
Solyc03g026310.4.1	ABC transporter	AT4G25450.1	0.423555	0.912928	-0.301111	3	0.345124	0.610808	0.978659	0.430952	-0.103943	0.485616	0.357006	3	0.246226	0.309998	1.37574	0.302711	-0.045041	-1.25566	0.159703	3	-0.380333	0.764938	0.86119	0.479893
Solyc05g010670.3.1	Heat shock protein	AT2G04030.1	-0.082201	0.051656	0.162895	3	0.0441167	0.122722	0.622647	0.597049	0.463743	-0.547938	-0.167927	3	-0.0840407	0.511031	0.284841	0.802552	-0.241766	-0.587738	-0.310125	3	-0.379876	0.18323	3.59093	0.0695566
Solyc01g098650.2.1	GDSL esterase/lipase	AT1G54790.2	-0.062436	0.627205	0.137894	3	0.234221	0.354768	1.14352	0.371242	0.028595	-0.912515	0.193034	3	-0.230295	0.596513	0.668692	0.57254	-0.657591	0.01889	-0.498913	3	-0.379205	0.353771	1.85657	0.204503
Solyc02g067690.3.1	Glycosyltransferase	AT2G16890.2	0.142585	NQ	-0.095863	2	0.023361	NQ	NQ	NQ	0.267751	-0.803122	0.266578	3	-0.0895977	0.61793	0.251141	0.825152	NQ	NQ	-0.378955	1	-0.378955	NQ	NQ	NQ
Solyc07g064950.3.1	Trigger factor	AT5G55220.1	-0.352209	-0.001044	0.107892	3	-0.081787	0.240443	0.589159	0.615438	0.416528	-0.066175	-0.13737	3	0.0709943	0.301351	0.408049	0.722775	-0.362154	-0.508802	-0.262835	3	-0.37793	0.12374	5.29008	0.0339256
Solyc04g009350.3.1	Histidinol-phosphate aminotransferase	AT5G10330.1	0.029937	0.019272	-0.029038	3	0.00672367	0.0314262	0.370574	0.746523	-0.037109	-0.564668	-0.162021	3	-0.254599	0.275695	1.59952	0.25083	-0.165604	-0.367243	-0.59963	3	-0.377492	0.217194	3.01037	0.0948998
Solyc04g080630.5.1	50S ribosomal protein L31	AT1G75350.1	-0.12341	-0.194043	0.123228	3	-0.0647417	0.166573	0.673192	0.570193	-0.371831	0.738927	-0.144927	3	0.0740563	0.586865	0.218567	0.847263	-0.084364	-0.772491	-0.27484	3	-0.377232	0.355307	1.83893	0.207303
Solyc01g065580.4.1	Pumilio-like protein 24	AT3G16810.1	NQ	NQ	NQ	0	NQ	NQ	NQ	NQ	-0.470652	1.81057	0.479058	3	0.606324	1.14592	0.916454	0.456174	0.00501	NQ	-0.759018	2	-0.377004	NQ	NQ	NQ
Solyc07g043570.3.1	NAD(P)-linked oxidoreductase superfamily protein	AT1G06690.1	-0.048295	0.207029	0.050475	3	0.0697363	0.128747	0.938171	0.447193	-0.0072	0.151382	0.034799	3	0.0596603	0.0821622	1.25769	0.335455	-0.442803	-0.462476	-0.22555	3	-0.376943	0.131479	4.96571	0.0382431
Solyc10g050850.2.1	Galactose-1-phosphate uridylyltransferase	AT5G18200.1	NQ	-1.03704	NQ	1	-1.03704	NQ	NQ	NQ	ND	ND	ND	0	ND	ND	ND	ND	NQ	NQ	-0.376825	1	-0.376825	NQ	NQ	NQ
Solyc05g054760.5.1	Glutathione S-transferase	AT1G19570.1	-0.039446	-0.056263	-0.037076	3	-0.0442617	0.0104608	7.32865	0.0181145	-0.363408	-0.331396	-0.197557	3	-0.297454	0.0879812	5.85585	0.0279455	-0.327327	-0.324666	-0.476147	3	-0.376047	0.0866996	7.51251	0.0172612
Solyc03g121670.4.1	Metallo-hydrolase/oxidoreductase superfamily protein	AT3G13800.1	0.110226	-0.026407	-0.195759	3	-0.0373133	0.153284	0.421627	0.714292	-0.012648	-1.01711	0.080945	3	-0.31627	0.608745	0.899879	0.463157	-0.194235	-0.838699	-0.093617	3	-0.375517	0.40427	1.60886	0.24892
Solyc06g005860.3.1	3'-5'-exoribonuclease family protein	AT4G27490.1	0.01123	-0.038312	-0.217198	3	-0.0814267	0.120162	1.1737	0.36136	0.666432	0.364137	-0.232453	3	0.266039	0.457401	1.00741	0.419807	-0.699477	-0.049011	NQ	2	-0.374244	NQ	NQ	NQ
Solyc01g091750.3.1	Arginine/serine-rich-splicing factor	AT4G25500.1	NQ	-0.338561	0.238231	2	-0.050165	NQ	NQ	NQ	NQ	-0.75612	-0.588996	2	-0.672558	NQ	NQ	NQ	-0.323472	-0.458495	-0.339776	3	-0.373914	0.0737012	8.78735	0.0127042
Solyc12g006140.2.1	Cab-5 gene encoding chlorophyll a/b-binding protein	AT2G05100.1	NQ	NQ	1.71948	1	1.71948	NQ	NQ	NQ	1.58015	-1.26997	-0.469223	3	-0.0530153	1.46994	0.0624687	0.955871	0.575823	NQ	-1.32255	2	-0.373362	NQ	NQ	NQ
Solyc01g112250.4.1	Calcium dependent protein kinase	AT2G17290.1	NQ	NQ	NQ	0	NQ	NQ	NQ	NQ	NQ	NQ	NQ	0	NQ	NQ	NQ	NQ	NQ	-0.37333	NQ	1	-0.37333	NQ	NQ	NQ
Solyc04g014460.4.1	THO complex subunit 4D	AT5G37720.1	0.197875	-0.185029	0.384673	3	0.132506	0.290422	0.790256	0.512197	0.362771	0.043818	0.692459	3	0.366349	0.324335	1.95642	0.189566	NQ	-0.103469	-0.643123	2	-0.373296	NQ	NQ	NQ
Solyc07g007890.3.1	CCR4-NOT transcription complex subunit 10-like	AT5G35430.1	0.763406	NQ	0.354614	2	0.55901	NQ	NQ	NQ	0.180082	0.01743	-0.12341	3	0.0247007	0.151877	0.281695	0.80465	0.00368	-0.360412	-0.761722	3	-0.372818	0.382852	1.68666	0.233719
Solyc02g079250.4.1	Inositol monophosphatase family protein (3',5'-bisphosphate nucleotidase)	AT4G05090.1	0.115922	-0.044965	-0.253613	3	-0.0608853	0.185281	0.56917	0.62664	0.16193	0.155121	0.010086	3	0.109046	0.0857692	2.2021	0.158574	-0.229535	-0.338916	-0.549043	3	-0.372498	0.16238	3.97331	0.0578961
Solyc12g042770.3.1	Post-illumination chlorophyll fluorescence increase	AT3G15840.1	-0.001962	0.145784	0.018421	3	0.054081	0.0800684	1.16989	0.362593	0.063452	-0.551974	-0.006732	3	-0.165085	0.336889	0.848752	0.485404	-0.388586	-0.346017	-0.380762	3	-0.371788	0.0226589	28.4196	0.00123583
Solyc05g026560.3.1	ARM repeat superfamily protein	AT1G23180.1	-0.265761	0.270074	0.109525	3	0.037946	0.274995	0.239002	0.833363	0.27878	0.77153	-0.342287	3	0.236008	0.558139	0.732393	0.54013	-0.987262	-0.535227	0.408048	3	-0.37148	0.711922	0.903783	0.461502
Solyc02g049070.5.1	ribosomal RNA small subunit methyltransferase J Chr5:2763914-2765431 FORWARD LENGTH=346 201606	AT5G08540.1	-0.185769	-0.128317	0.334347	3	0.00675367	0.285155	0.0410223	0.971005	0.764463	-0.043799	-0.127222	3	0.197814	0.492502	0.69568	0.558596	-0.397429	-0.451387	-0.264666	3	-0.371161	0.0960922	6.69013	0.0216205
Solyc05g050770.4.1	Serine carboxypeptidase	AT2G22920.2	-0.05504	0.654512	-0.203273	3	0.132066	0.458482	0.49892	0.667307	0.376884	1.04785	-0.192287	3	0.410814	0.620762	1.14625	0.370333	0.232527	-0.822144	-0.523536	3	-0.371051	0.543619	1.18222	0.358628
Solyc12g099200.2.1	Invertase inhibitor	AT1G47960.1	0.030213	NQ	NQ	1	0.030213	NQ	NQ	NQ	NQ	NQ	-1.15372	1	-1.15372	NQ	NQ	NQ	0.043483	-0.515885	-0.640224	3	-0.370875	0.36419	1.76384	0.219809
Solyc03g114560.3.1	Strictosidine synthase family protein	AT3G57030.1	0.052295	0.328251	0.145927	3	0.175491	0.140333	2.16598	0.162676	-0.429716	NQ	-0.113497	2	-0.271606	NQ	NQ	NQ	-0.690007	0.027146	-0.448097	3	-0.370319	0.364848	1.75802	0.220819
Solyc05g012090.4.1	Dihydropterin pyrophosphokinase-dihydropteroate synthase	AT4G30000.2	NQ	NQ	-0.01326	1	-0.01326	NQ	NQ	NQ	-0.35802	-0.445698	1.05162	3	0.082633	0.840309	0.170324	0.880427	-1.48874	0.077016	0.301185	3	-0.370179	0.975164	0.657499	0.578414
Solyc02g065630.4.1	Protein FLX-like 2	AT1G67170.1	-1.01668	0.513752	NQ	2	-0.251463	NQ	NQ	NQ	-0.60408	-0.288379	NQ	2	-0.446229	NQ	NQ	NQ	0.234029	0.08543	-1.42852	3	-0.369688	0.919983	0.696011	0.558427
Solyc12g100200.2.1	UPF00.1	AT5G13030.1	-0.077826	-0.044107	0.080906	3	-0.0136757	0.0836272	0.283245	0.803616	0.352642	-0.665585	0.076051	3	-0.078964	0.526516	0.259764	0.819342	-0.420802	-0.547981	-0.139914	3	-0.369566	0.208803	3.06561	0.0919638
Solyc04g016220.5.1	Glycosyltransferase	AT2G15490.1	0.046868	-0.098302	0.034257	3	-0.00572567	0.080421	0.123315	0.913133	0.032763	-2.66909	-0.075976	3	-0.9041	1.52949	1.02384	0.413584	-0.32143	-0.447742	-0.33882	3	-0.369331	0.0684606	9.34405	0.0112602
Solyc08g075990.3.1	protein LOW PSII ACCUMULATION 3, chloroplastic	AT5G48790.1	0.10342	0.512943	-0.146461	3	0.156634	0.332907	0.814936	0.500717	0.026692	-0.646836	-0.074472	3	-0.231539	0.363198	1.10418	0.384588	-0.161386	-0.406069	-0.537619	3	-0.368358	0.19093	3.34161	0.0790778
Solyc07g008710.3.1	MLP-like protein 43	AT5G28010.1	-0.289248	-0.604248	0.346935	3	-0.182187	0.484545	0.651244	0.58172	-0.073126	0.322384	-0.271151	3	-0.00729767	0.302194	0.0418273	0.970437	-0.526565	-0.562326	-0.016061	3	-0.368317	0.305586	2.08761	0.172087
Solyc09g007250.5.1	60S ribosomal protein L4	AT3G09630.1	0.256429	0.557719	0.203315	3	0.339154	0.191136	3.07337	0.0915617	-0.539521	-0.405331	-0.224154	3	-0.389669	0.158266	4.26451	0.0508311	-0.176199	-0.542749	-0.38296	3	-0.367303	0.183776	3.46175	0.0742696
Solyc01g067910.4.1	Heat shock factor-binding protein 1	AT4G15802.1	-0.569931	1.52795	0.158281	3	0.372099	1.06516	0.605069	0.606642	-0.346045	1.09256	-0.414148	3	0.110789	0.850921	0.225512	0.842529	-0.228927	-0.505421	NQ	2	-0.367174	NQ	NQ	NQ
Solyc02g086458.2.1	titin isoform X2	NA	-0.050712	0.002144	-0.160591	3	-0.0697197	0.0830159	1.45464	0.283001	-0.180705	0.424094	-0.472429	3	-0.0763467	0.457281	0.289179	0.799665	-0.253603	-0.627456	-0.218486	3	-0.366515	0.226663	2.80074	0.107345
Solyc05g010250.3.1	Acyl-CoA N-acyltransferase	AT1G26220.1	-0.146259	0.202486	-0.093863	3	-0.0125453	0.188056	0.115546	0.918568	0.037216	-0.025891	-0.211341	3	-0.066672	0.129199	0.893807	0.465742	-0.165922	-0.564973	NQ	2	-0.365447	NQ	NQ	NQ
Solyc02g093630.3.1	Transmembrane protein	AT5G40640.1	-0.102123	-0.208211	-0.002154	3	-0.104163	0.103044	1.75086	0.222071	-0.91879	-0.115305	-0.008422	3	-0.347506	0.497625	1.20954	0.350027	0.011815	-1.15518	0.048264	3	-0.365034	0.68453	0.923637	0.453182
Solyc05g008450.3.1	Phenol hydroxylase reductase	AT1G15140.1	-0.211951	-0.055336	0.148653	3	-0.0395447	0.18082	0.378793	0.741273	0.129595	-0.357447	-0.209329	3	-0.145727	0.249673	1.01095	0.418458	-0.296902	-0.446689	-0.350731	3	-0.364774	0.0758745	8.327	0.0141172
Solyc01g080460.3.1	Pyruvate, phosphate dikinase	AT4G15530.5	0.142188	0.306606	-0.124533	3	0.108087	0.217583	0.860417	0.480233	-0.444213	0.121763	-0.123783	3	-0.148744	0.283812	0.907757	0.459824	-0.361667	-0.278243	-0.454412	3	-0.364774	0.0881256	7.16939	0.0189052
Solyc08g068370.3.1	target of Myb protein 1-like	AT4G32760.2	NQ	NQ	NQ	0	NQ	NQ	NQ	NQ	ND	ND	ND	0	ND	ND	ND	ND	NQ	NQ	-0.364661	1	-0.364661	NQ	NQ	NQ
Solyc07g007060.3.1	Metal tolerance protein	AT3G58810.1	ND	ND	ND	0	ND	ND	ND	ND	ND	ND	ND	0	ND	ND	ND	ND	NQ	NQ	-0.364293	1	-0.364293	NQ	NQ	NQ
Solyc05g056110.3.1	mRNA-decapping enzyme subunit 2	AT5G13570.2	ND	ND	ND	0	ND	ND	ND	ND	NQ	NQ	NQ	0	NQ	NQ	NQ	NQ	-0.364243	NQ	NQ	1	-0.364243	NQ	NQ	NQ
Solyc08g077510.4.1	Poly(U)-specific endoribonuclease-B-like protein	AT4G17100.2	0.323232	0.074019	-0.040783	3	0.118823	0.186097	1.10591	0.383991	-0.238817	-0.353239	-0.107767	3	-0.233274	0.12283	3.28945	0.0813053	-0.179635	-0.60297	-0.309308	3	-0.363971	0.216897	2.90653	0.100793
Solyc01g096870.5.1	Proline-tRNA ligase-like protein	AT5G52520.1	-0.07505	-0.085949	-0.103727	3	-0.088242	0.0144754	10.5586	0.00885097	0.819969	-0.157305	-0.115918	3	0.182249	0.55267	0.571162	0.625516	-0.368351	-0.408458	-0.313645	3	-0.363485	0.0475935	13.2282	0.00566627
Solyc03g097250.4.1	Low-density receptor-like protein	AT5G16660.1	-0.186852	-0.320113	0.162122	3	-0.114948	0.249029	0.799487	0.507873	0.33124	0.016084	-0.392642	3	-0.015106	0.362948	0.0720885	0.949092	-0.232491	-0.493738	NQ	2	-0.363115	NQ	NQ	NQ
Solyc09g090330.3.1	harpin binding protein 1	AT3G23400.1	0.033107	0.043556	-0.175888	3	-0.033075	0.12379	0.46278	0.688993	-0.170616	0.427264	0.188838	3	0.148495	0.300975	0.854562	0.482822	-0.298866	-0.457462	-0.332953	3	-0.363094	0.0834836	7.53317	0.017169
Solyc01g020470.3.1	NADH dehydrogenase subunit 9	ATMG00070.1	ND	ND	ND	0	ND	ND	ND	ND	ND	ND	ND	0	ND	ND	ND	ND	-0.854831	-0.409921	0.17635	3	-0.362801	0.517203	1.21498	0.348345
Solyc04g050190.4.1	Heme oxygenase-like, multi-helical, HAD-like domain protein	AT5G32470.1	0.139126	0.367578	-0.019548	3	0.162385	0.194608	1.44526	0.285258	-0.783754	0.916568	0.076891	3	0.0699017	0.850183	0.142409	0.899809	-0.737786	-0.276572	-0.073677	3	-0.362678	0.340325	1.84582	0.206204
Solyc05g007070.2.1	Alpha-amylase	AT1G69830.1	0.110402	0.860395	-0.362101	3	0.202899	0.616475	0.570065	0.626134	-0.541922	-0.0655	0.012561	3	-0.198287	0.300145	1.14426	0.370995	-0.410841	-0.175711	-0.499678	3	-0.362077	0.167398	3.74637	0.0644386
Solyc11g006380.2.1	Pentatricopeptide repeat-containing protein	AT1G60770.1	0.333543	0.598798	0.440287	3	0.457543	0.133467	5.93771	0.0272112	-0.072303	-0.697926	0.275462	3	-0.164922	0.493259	0.579115	0.621046	NQ	0.601945	-1.32509	2	-0.361573	NQ	NQ	NQ
Solyc07g044760.3.1	RNA helicase DEAD23	AT3G22310.1	0.195836	0.040683	NQ	2	0.11826	NQ	NQ	NQ	-0.044951	0.059822	-0.061691	3	-0.0156067	0.0658572	0.410457	0.721266	0.450517	-1.37828	-0.156135	3	-0.361299	0.9315	0.671807	0.570914
Solyc05g006740.5.1	Glutathione S-transferase	AT1G10370.1	0.259254	-0.057361	-0.116132	3	0.028587	0.201913	0.245225	0.829149	0.286754	-0.123778	-0.157798	3	0.001726	0.247427	0.0120824	0.991457	-0.279233	-0.464403	-0.340062	3	-0.361233	0.0943829	6.6291	0.0220074
Solyc12g006470.2.1	viroid RNA-binding protein	AT3G22200.2	0.144471	0.034548	0.211358	3	0.130126	0.0892737	2.52464	0.127555	-0.058901	-0.469335	-0.068456	3	-0.198897	0.234255	1.47062	0.279204	-0.442566	-0.275868	-0.364715	3	-0.36105	0.0834094	7.49743	0.0173289
Solyc07g006180.4.1	Tetratricopeptide repeat (TPR)-like superfamily protein	AT4G30480.2	-0.309486	-0.482519	2.52898	3	0.578992	1.69095	0.593063	0.61327	0.316246	0.506618	0.413946	3	0.41227	0.0951971	7.50099	0.0173129	0.898797	-1.62934	-0.351904	3	-0.360815	1.26409	0.494387	0.669999
Solyc01g105020.3.1	Protein phosphatase 2C (PP2C)-like domain	AT4G33500.1	0.172433	0.091942	-0.042898	3	0.0738257	0.108803	1.17525	0.360864	-0.182837	0.286577	-0.215767	3	-0.0373423	0.281005	0.23017	0.839359	0.073629	-0.891359	-0.264659	3	-0.360796	0.489625	1.27632	0.330013
Solyc10g054420.2.1	PsbP-like protein 2	AT2G39470.1	-0.256206	0.015324	0.146146	3	-0.0315787	0.205236	0.266503	0.814814	0.157769	-0.528482	-0.354406	3	-0.241706	0.356737	1.17355	0.361411	-0.307643	-0.116117	-0.657191	3	-0.360317	0.274356	2.27474	0.150746
Solyc01g097450.3.1	PITH domain-containing protein	AT3G04780.1	-0.076495	-0.243489	0.097405	3	-0.074193	0.170459	0.753884	0.529588	-0.013439	0.227372	0.1193	3	0.111078	0.120616	1.59508	0.251744	0.197339	-1.32626	0.053271	3	-0.358549	0.841149	0.738305	0.53721
Solyc04g009030.3.1	Glyceraldehyde-3-phosphate dehydrogenase	AT1G12900.1	0.024907	0.019829	-0.017823	3	0.008971	0.0233428	0.665655	0.574128	0.388404	-0.875787	-0.272052	3	-0.253145	0.632308	0.693428	0.559747	-0.223157	-0.356906	-0.495134	3	-0.358399	0.135995	4.56463	0.044794
Solyc10g086330.2.1	60S ribosomal protein L23a	AT3G55280.1	0.002748	-0.034914	0.161795	3	0.0432097	0.10441	0.716802	0.547901	-0.751966	0.9282	0.020895	3	0.0657097	0.840979	0.135333	0.90474	NQ	-0.924301	0.209892	2	-0.357205	NQ	NQ	NQ
Solyc02g076980.5.1.1	Cysteine protease-like protein	AT3G49340.1	-0.010076	0.681151	-0.153618	3	0.172486	0.446325	0.669363	0.572189	-1.12355	0.959284	0.030706	3	-0.0445187	1.04345	0.0738977	0.947818	-0.343464	-1.05074	0.324221	3	-0.356662	0.687578	0.898455	0.463762
Solyc05g052470.3.1	Ferritin	AT3G11050.1	-0.021422	0.187288	0.013369	3	0.059745	0.111817	0.925454	0.452429	0.173581	-0.913895	-0.025026	3	-0.255113	0.579099	0.763028	0.525163	-0.321443	-0.293812	-0.451579	3	-0.355611	0.0842509	7.31075	0.0182009
Solyc08g079110.4.1	Thylakoid lumenal protein, chloroplastic	AT1G12250.1	0.056337	0.033403	0.076007	3	0.055249	0.0213228	4.48787	0.0462339	0.024348	0.205646	-0.159161	3	0.023611	0.182405	0.224202	0.843421	-0.196783	-0.632439	-0.234954	3	-0.354725	0.241263	2.54661	0.12576
Solyc04g072410.4.1	Transport protein particle (TRAPP) component	AT3G05000.1	0.0335	0.190179	NQ	2	0.111839	NQ	NQ	NQ	-0.154543	0.341991	-0.547801	3	-0.120118	0.445894	0.466591	0.686683	NQ	-0.354575	NQ	1	-0.354575	NQ	NQ	NQ
Solyc12g044260.2.1	2-hydroxyacid dehydrogenase	AT1G79870.1	0.139362	0.404601	0.11057	3	0.218178	0.162088	2.33142	0.145003	-0.214971	0.001478	-0.168337	3	-0.127277	0.113917	1.93518	0.192617	NQ	NQ	-0.354228	1	-0.354228	NQ	NQ	NQ
Solyc12g013990.3.1	50S ribosomal protein .1	AT2G42710.1	NQ	-0.222451	-0.083349	2	-0.1529	NQ	NQ	NQ	-0.995083	0.844472	0.150237	3	-0.000124667	0.928949	0.000232444	0.999836	-0.046211	-0.57885	-0.435076	3	-0.353379	0.275557	2.22121	0.156462
Solyc11g007090.3.1	Aspartyl aminopeptidase	AT5G04710.1	-0.074576	0.03363	0.103028	3	0.020694	0.0895059	0.400455	0.727548	-0.195585	-0.10948	-0.229448	3	-0.178171	0.0618508	4.98945	0.0379004	0.063989	-0.807798	-0.314712	3	-0.35284	0.437142	1.39803	0.296974
Solyc05g053120.1.1;Solyc05g053400.3.1	Glycosyltransferase	AT3G50740.1	-0.096543	0.002692	0.078066	3	-0.00526167	0.0875758	0.104064	0.926614	0.302433	-0.02859	-0.615962	3	-0.11404	0.465122	0.424668	0.712401	-0.042908	-0.346157	-0.668709	3	-0.352591	0.31295	1.95145	0.190274
Solyc08g074450.3.1	DUF1997 family protein, putative (DUF1997)	AT4G31115.2	-0.180368	0.678139	0.298113	3	0.265295	0.430193	1.06813	0.397305	-0.34429	1.04618	-0.321205	3	0.126895	0.796208	0.276044	0.808423	-0.193355	-0.145031	-0.719114	3	-0.3525	0.318415	1.91746	0.195215
Solyc03g051900.4.1	Ribosomal protein .1	AT3G11964.1	-0.063087	-0.218552	0.312074	3	0.010145	0.272788	0.0644151	0.954499	0.296549	0.038203	0.392668	3	0.242473	0.183315	2.291	0.149066	-1.13338	-0.065759	0.141713	3	-0.352475	0.684192	0.892299	0.466387
Solyc05g013160.4.1	ribulose-1,5 bisphosphate carboxylase/oxygenase large subunit N-methyltransferase, chloroplastic	AT1G14030.1	-0.207277	0.131023	0.247037	3	0.0569277	0.236046	0.417721	0.716725	0.687565	-0.453152	-0.143402	3	0.030337	0.589871	0.0890792	0.937136	-0.192718	-0.435925	-0.428544	3	-0.352396	0.138334	4.41227	0.0477193
Solyc01g105710.3.1	FK506 binding protein 12	AT5G64350.1	-0.065445	0.169881	0.010797	3	0.038411	0.120069	0.554098	0.635195	-0.331571	0.703948	-0.041521	3	0.110285	0.53419	0.357588	0.754862	-0.512647	-0.036491	-0.505667	3	-0.351602	0.272916	2.23143	0.155348
Solyc12g044850.2.1	WAS/WASL-interacting family protein	AT1G55160.3	-0.02919	0.9193	0.745819	3	0.54531	0.505036	1.87017	0.202378	0.173306	0.194754	0.52525	3	0.29777	0.197295	2.61412	0.120459	-0.041165	-0.656247	-0.357037	3	-0.351483	0.307579	1.97929	0.186351
Solyc11g012150.3.1	Transcription initiation factor IIF subunit alpha	AT4G12610.2	0.047528	-0.1933	-0.040822	3	-0.062198	0.121829	0.884275	0.469832	-1.18338	0.735888	0.913227	3	0.155245	1.16267	0.231272	0.83861	0.254167	0.537627	-1.84448	3	-0.350897	1.30123	0.467076	0.686389
Solyc08g068440.4.1	Lipoyl synthase, mitochondrial	AT2G20860.1	-0.121943	0.15446	-0.517999	3	-0.161827	0.337999	0.829272	0.494167	1.37914	-0.552277	-0.12459	3	0.23409	1.01444	0.399687	0.728032	-0.80736	0.106425	NQ	2	-0.350467	NQ	NQ	NQ
Solyc03g093350.4.1	KH.1	AT5G51300.1	-0.303018	NQ	NQ	1	-0.303018	NQ	NQ	NQ	NQ	-1.41802	-0.41539	2	-0.916706	NQ	NQ	NQ	NQ	-0.103131	-0.597173	2	-0.350152	NQ	NQ	NQ
Solyc12g096220.2.1	Rop guanine nucleotide exchange factor 14	AT1G31650.1	0.229458	-0.347919	0.44488	3	0.108806	0.409939	0.459722	0.690852	0.158241	0.022782	0.490688	3	0.223904	0.240765	1.61075	0.248535	0.150513	-0.840785	-0.359919	3	-0.350064	0.495722	1.22312	0.345843
Solyc01g094530.4.1	Acyl-CoA thioesterase family protein	AT1G01710.1	NQ	-2.12797	NQ	1	-2.12797	NQ	NQ	NQ	NQ	NQ	NQ	0	NQ	NQ	NQ	NQ	-0.304978	0.017961	-0.761302	3	-0.34944	0.391529	1.54585	0.262176
Solyc08g078530.4.1	Agenet domain-containing protein	AT4G17330.1	0.367516	0.125424	0.166887	3	0.219942	0.129473	2.94232	0.0987041	-0.484141	0.843591	0.189078	3	0.182843	0.663888	0.477027	0.680384	0.1905	-0.583116	-0.654843	3	-0.349153	0.468727	1.2902	0.326027
Solyc01g059870.4.1	phytochrome B1	AT2G18790.1	-0.096373	0.069355	0.029306	3	0.000762667	0.0864724	0.0152763	0.989199	0.155032	-0.251743	-0.108744	3	-0.068485	0.206354	0.574834	0.623449	0.019311	-0.307954	-0.758703	3	-0.349115	0.390637	1.54795	0.261721
Solyc06g072380.3.1	3,4-dihydroxy-2-butanone kinase	AT3G17770.1	-0.160147	-0.492878	0.229117	3	-0.141303	0.361366	0.677273	0.568072	0.065183	-0.06633	-0.020769	3	-0.00730533	0.0667823	0.18947	0.867211	0.052815	0.028006	-1.12597	3	-0.348383	0.673525	0.89591	0.464845
Solyc05g012620.4.1	uvrB/uvrC motif-containing protein	AT2G03390.1	-0.089871	-0.077998	0.250561	3	0.027564	0.193212	0.247097	0.827883	-0.418599	-0.366853	-0.221218	3	-0.335557	0.102345	5.67887	0.0296366	-0.29976	-0.262752	-0.481078	3	-0.347863	0.116842	5.15669	0.0356095
Solyc02g062350.3.1	protein CHAPERONE-LIKE PROTEIN OF POR1, chloroplastic	AT3G51140.1	NQ	-1.14092	NQ	1	-1.14092	NQ	NQ	NQ	NQ	-0.752706	NQ	1	-0.752706	NQ	NQ	NQ	0.018408	-0.713018	NQ	2	-0.347305	NQ	NQ	NQ
Solyc04g081490.3.1	beta-tubulin	AT1G75780.1	0.003854	-0.004268	-0.031572	3	-0.010662	0.0185584	0.995084	0.424547	-0.239485	0.3136	-0.21128	3	-0.0457217	0.311501	0.254228	0.82307	0.082945	-0.408654	-0.715325	3	-0.347011	0.402689	1.49257	0.274096
Solyc06g009220.4.1	Isoamylase 3, chloroplastic	AT4G09020.1	0.12576	0.009158	-0.037443	3	0.0324917	0.0840663	0.669438	0.57215	-0.02696	-0.508283	-0.125305	3	-0.220183	0.254302	1.49967	0.272469	-0.131989	-0.271925	-0.636922	3	-0.346945	0.260692	2.30512	0.147629
Solyc08g076130.3.1	E2F/DP family winged-helix DNA-binding domain-containing protein	AT4G19003.2	NQ	NQ	NQ	0	NQ	NQ	NQ	NQ	NQ	-0.673111	-0.258702	2	-0.465907	NQ	NQ	NQ	0.30375	0.714714	-2.05902	3	-0.346852	1.49695	0.401326	0.726999
Solyc05g053730.3.1	stress response NST1-like protein	AT5G49210.1	NQ	-0.289605	0.542656	2	0.126526	NQ	NQ	NQ	NQ	NQ	NQ	0	NQ	NQ	NQ	NQ	NQ	-0.489797	-0.202189	2	-0.345993	NQ	NQ	NQ
Solyc01g094410.3.1	C2 calcium/lipid-binding plant phosphoribosyltransferase family protein	AT4G11610.1	0.068319	0.448543	0.719289	3	0.41205	0.327016	2.18244	0.160789	-0.348104	-0.907803	0.386275	3	-0.289877	0.649001	0.773623	0.52008	0.000466	-0.190612	-0.8465	3	-0.345549	0.444232	1.34729	0.310233
Solyc10g037890.3.1	dihydroorotate dehydrogenase (DUF3598)	AT2G44760.1	-0.081071	-0.354023	0.150624	3	-0.0948233	0.252604	0.650182	0.582283	-0.35943	1.27677	-0.369584	3	0.182585	0.947604	0.333732	0.770324	-0.202774	-0.950264	0.116919	3	-0.345373	0.547696	1.09222	0.388757
Solyc12g005780.3.1	traB domain-containing protein-like	AT1G05270.1	NQ	NQ	NQ	0	NQ	NQ	NQ	NQ	NQ	NQ	NQ	0	NQ	NQ	NQ	NQ	NQ	-0.345327	NQ	1	-0.345327	NQ	NQ	NQ
Solyc06g035920.3.1	Remorin	AT3G48940.1	0.234108	0.157858	-0.152555	3	0.0798037	0.204808	0.674895	0.569307	-0.548044	0.381643	-0.237699	3	-0.1347	0.473324	0.492912	0.670877	-0.537114	-0.151489	NQ	2	-0.344301	NQ	NQ	NQ
Solyc00g500034.1.1	30S ribosomal protein S3, chloroplastic	ATCG00800.1	-0.061028	0.153469	0.177906	3	0.0901157	0.131463	1.18729	0.357014	-0.040689	0.739717	-0.399866	3	0.0997207	0.582622	0.296455	0.794834	0.074556	-1.20598	0.099634	3	-0.34393	0.746662	0.797823	0.50865
Solyc02g087190.1.1	Peroxidase	AT5G40150.1	-0.050055	0.452644	-0.967861	3	-0.188424	0.72029	0.453095	0.69489	-0.152457	0.598019	-0.002802	3	0.147587	0.397198	0.643578	0.585795	-0.037883	-1.00088	0.009456	3	-0.343103	0.570145	1.04232	0.406703
Solyc09g065180.3.1	binding protein precursor AF106660	AT3G63140.1	-0.030108	0.040124	0.398391	3	0.136136	0.229818	1.026	0.412771	0.292725	-0.01979	-0.22943	3	0.0145017	0.262761	0.0955911	0.932561	-0.253891	-0.55219	-0.220889	3	-0.342323	0.182497	3.24893	0.0830987
Solyc07g006560.3.1	Hypersensitive response assisting protein	AT1G26820.1	-0.186537	-0.354335	0.314561	3	-0.075437	0.348013	0.375448	0.743407	-1.08535	0.0622	-0.488994	3	-0.504048	0.573923	1.52117	0.267614	-0.57691	-0.286022	-0.160346	3	-0.341093	0.213673	2.76493	0.109699
Solyc01g007920.2.1	Isochorismatase-like	AT5G23230.1	0.080187	0.380591	-0.108473	3	0.117435	0.24665	0.824662	0.496264	-0.928063	-0.532256	-0.243862	3	-0.56806	0.343503	2.86434	0.103336	-0.288729	-0.491775	-0.240625	3	-0.340376	0.133303	4.42263	0.0475117
Solyc06g062370.4.1	acid phosphatase 1-like	AT4G25150.1	-0.61039	NQ	0.072639	2	-0.268875	NQ	NQ	NQ	NQ	NQ	NQ	0	NQ	NQ	NQ	NQ	-0.411962	-0.076945	-0.529893	3	-0.3396	0.234984	2.50316	0.129345
Solyc03g098240.3.1	glutamate decarboxylase	AT5G17330.1	NQ	NQ	NQ	0	NQ	NQ	NQ	NQ	NQ	NQ	NQ	0	NQ	NQ	NQ	NQ	NQ	NQ	-0.339565	1	-0.339565	NQ	NQ	NQ
Solyc10g083360.2.1	Calmodulin-binding family protein, putative, expressed	AT3G52870.1	0.305779	0.526511	0.251501	3	0.361264	0.145659	4.29584	0.0501471	0.218309	-0.602068	0.536955	3	0.0510653	0.58764	0.150513	0.894169	NQ	NQ	-0.339556	1	-0.339556	NQ	NQ	NQ
Solyc06g084020.4.1	histone H1	AT2G30620.1	-0.789959	1.58369	-0.266378	3	0.175783	1.24707	0.244144	0.82988	-0.81088	0.706449	-0.306723	3	-0.137051	0.772763	0.307183	0.787738	1.2181	-1.36711	-0.868406	3	-0.339138	1.37147	0.428303	0.710146
Solyc05g032850.3.1	Evolutionarily conserved C-terminal region 2	AT3G13060.2	NQ	NQ	NQ	0	NQ	NQ	NQ	NQ	-0.446351	1.39777	0.125797	3	0.359074	0.943935	0.658873	0.57769	0.923811	-2.72482	0.784137	3	-0.338958	2.0674	0.283976	0.803128
Solyc12g096300.2.1	40S ribosomal protein S6	AT5G10360.1	-0.119223	0.027001	0.01215	3	-0.0266907	0.0804786	0.574433	0.623674	-0.3341	0.7236	0.156	3	0.181833	0.529323	0.594995	0.612199	-0.486033	-0.468831	-0.061916	3	-0.338927	0.240052	2.44546	0.134332
Solyc11g070030.2.1	NADH-quinone oxidoreductase subunit B	AT5G11770.1	-0.075317	-0.066875	0.165935	3	0.00791433	0.136915	0.100121	0.929381	0.202007	-0.646281	-0.013633	3	-0.152636	0.440896	0.599626	0.60964	-0.036704	-0.496258	-0.48329	3	-0.338751	0.26166	2.24235	0.15417
Solyc12g099800.2.1	Isomerase	AT5G19370.1	-0.264633	0.146501	-0.145128	3	-0.0877533	0.211487	0.718689	0.546955	0.543935	-0.803443	-0.3837	3	-0.214403	0.689459	0.53862	0.644078	-0.205714	-0.51534	-0.294644	3	-0.338566	0.159417	3.67848	0.0666046
Solyc05g007680.1.1	Arabinanase/levansucrase/invertase	AT1G26761.1	-0.392023	-0.175539	NQ	2	-0.283781	NQ	NQ	NQ	NQ	-1.92607	-0.273374	2	-1.09972	NQ	NQ	NQ	-0.351523	NQ	-0.32534	2	-0.338431	NQ	NQ	NQ
Solyc01g098880.3.1	serine--tRNA ligase-like	AT5G27470.1	-0.027555	0.073316	-0.089633	3	-0.014624	0.0822405	0.307993	0.787204	0.015275	-0.46074	-0.377211	3	-0.274225	0.254169	1.86872	0.202603	-0.090104	-0.382161	-0.541872	3	-0.338046	0.229092	2.55579	0.12502
Solyc04g071340.5.1	Fructose-1,6-bisphosphatase	AT1G43670.1	0.069793	-0.005141	0.00864	3	0.0244307	0.0398846	1.06094	0.399899	0.646536	-0.652217	-0.249063	3	-0.0849147	0.664754	0.221249	0.845433	-0.27431	-0.448561	-0.290486	3	-0.337786	0.0962746	6.07701	0.0260257
Solyc12g008590.3.1	Profilin	AT2G19760.1	0.040055	-0.11534	0.162868	3	0.0291943	0.139422	0.362685	0.751582	-4.60634	-1.07746	-0.076731	3	-1.92018	2.37949	1.39771	0.297055	-0.008803	-0.559042	-0.442577	3	-0.336807	0.289968	2.01184	0.181902
Solyc07g065050.4.1	Cell division protein FtsZ	AT5G55280.1	-0.173541	-0.055535	-0.014271	3	-0.0811157	0.082659	1.69971	0.231287	0.068087	0.101518	0.033372	3	0.067659	0.034075	3.43914	0.0751418	-0.104009	-0.621478	-0.281836	3	-0.335774	0.262917	2.21202	0.157473
Solyc06g061090.3.1	TLDc domain protein	AT1G32520.1	0.231324	0.144834	-0.133508	3	0.0808833	0.190638	0.734869	0.538905	-0.169229	0.381699	-0.070719	3	0.0472503	0.293799	0.278557	0.806743	-0.125404	-0.743012	-0.138485	3	-0.335634	0.352861	1.64749	0.241217
Solyc04g007820.3.1	Sn.1	AT1G70890.1	-0.200488	-0.913535	NQ	2	-0.557011	NQ	NQ	NQ	-1.05409	0.199494	-0.459604	3	-0.438068	0.627071	1.21	0.349885	0.14222	-0.477356	-0.664859	3	-0.333332	0.422376	1.3669	0.305022
Solyc02g085700.1.1	geranylgeranyl pyrophosphate synthetase	AT4G36810.1	-0.483234	0.090626	-0.462165	3	-0.284924	0.325407	1.51657	0.268643	1.26187	-0.146813	-0.554856	3	0.186732	0.953184	0.339315	0.766689	0.060649	-0.270483	-0.788296	3	-0.33271	0.42788	1.34681	0.310362
Solyc04g009200.3.1	glutamate 1-semialdehyde 2,1-aminomutase	AT5G63570.1	-0.23543	-0.155091	0.071469	3	-0.106351	0.159149	1.15743	0.366647	0.065363	0.046876	-0.174397	3	-0.0207193	0.133409	0.268999	0.81314	-0.221061	-0.561553	-0.214267	3	-0.332294	0.198573	2.89842	0.101274
Solyc04g011370.5.1	Actin-depolymerizing factor	AT5G59890.1	0.07638	-0.240895	-0.413192	3	-0.192569	0.248338	1.34309	0.311363	0.172796	-0.228025	-0.31846	3	-0.124563	0.26146	0.825171	0.496032	0.131917	-0.722656	-0.405226	3	-0.331988	0.431968	1.33116	0.314597
Solyc04g016260.3.1	Calcium-transporting ATPase	AT3G57330.1	0.218433	-0.243967	0.537158	3	0.170541	0.392759	0.752081	0.530465	0.036771	-0.085081	0.156165	3	0.0359517	0.120625	0.516229	0.657102	1.10417	-0.85867	-1.24021	3	-0.33157	1.25794	0.456538	0.69279
Solyc05g047450.3.1	Methyl-CpG-binding domain-containing protein 2	AT5G35330.1	0.34447	0.042073	NQ	2	0.193271	NQ	NQ	NQ	0.217844	0.077596	-0.480262	3	-0.0616073	0.369285	0.288956	0.799813	0.021019	-0.683355	NQ	2	-0.331168	NQ	NQ	NQ
Solyc03g007680.3.1	trafficking protein particle complex subunit 1-like	AT1G51160.1	NQ	NQ	-0.703212	1	-0.703212	NQ	NQ	NQ	-0.518653	-0.396742	0.057915	3	-0.285827	0.303866	1.62923	0.24482	-0.077204	-0.279046	-0.637189	3	-0.331146	0.283605	2.0224	0.180489
Solyc12g009440.2.1	DnaJ/Hsp40 cysteine-rich domain superfamily protein	AT3G47650.1	-0.170567	0.003515	0.111073	3	-0.0186597	0.142123	0.227404	0.84124	0.311119	0.220792	0.157116	3	0.229676	0.0773849	5.14067	0.03582	-0.354112	-0.502734	-0.136171	3	-0.331006	0.184371	3.1096	0.0897173
Solyc06g009190.5.1	Pectinesterase	AT4G02320.1	0.04442	0.20729	-0.079565	3	0.0573817	0.143866	0.690837	0.561075	-0.358079	-0.798933	-0.27683	3	-0.477947	0.280935	2.9467	0.0984529	-0.591114	-0.008702	-0.393047	3	-0.330954	0.296129	1.93574	0.192536
Solyc05g013380.3.1	Alanine aminotransferase 2	AT1G70580.1	0.102685	0.185794	0.034461	3	0.107647	0.0757884	2.46013	0.133039	0.428516	-0.017688	-0.071296	3	0.113177	0.274404	0.714382	0.549117	-0.181712	-0.482425	-0.327314	3	-0.330484	0.150382	3.80641	0.0626071
Solyc04g082330.3.1	pre-rRNA-processing protein TS.1	AT1G42440.1	0.499579	NQ	NQ	1	0.499579	NQ	NQ	NQ	NQ	NQ	NQ	0	NQ	NQ	NQ	NQ	NQ	NQ	-0.330154	1	-0.330154	NQ	NQ	NQ
Solyc01g094800.4.1	ATP-dependent helicase BRM	AT2G46020.2	1.215	-0.244296	0.512336	3	0.494347	0.729815	1.17322	0.361516	0.118348	0.496949	0.110092	3	0.241796	0.221007	1.89498	0.198577	-0.360227	NQ	-0.296553	2	-0.32839	NQ	NQ	NQ
Solyc03g118550.3.1	TPR repeat-containing thioredoxin TDX	AT3G17880.1	-0.084006	0.011749	0.179722	3	0.0358217	0.133502	0.46475	0.687798	-0.536237	-0.112998	-0.21408	3	-0.287772	0.221033	2.25502	0.152817	-0.189401	-0.465934	NQ	2	-0.327668	NQ	NQ	NQ
Solyc11g071640.3.1	Glycosyl hydrolase family protein	AT5G20950.1	0.175549	0.24782	0.03698	3	0.15345	0.107143	2.48063	0.131261	0.095616	-0.718685	-0.003563	3	-0.208877	0.444283	0.814315	0.501003	-0.195212	-0.522355	-0.263963	3	-0.327177	0.172489	3.28534	0.0814848
Solyc08g082990.3.1	Oligopeptide transporter	AT4G10770.1	0.269958	-0.297854	NQ	2	-0.013948	NQ	NQ	NQ	NQ	NQ	NQ	0	NQ	NQ	NQ	NQ	NQ	NQ	-0.327136	1	-0.327136	NQ	NQ	NQ
Solyc11g071490.2.1	60S ribosomal protein l30-like	AT1G36240.1	0.057253	0.452292	-0.125402	3	0.128048	0.295282	0.751096	0.530945	-0.488112	0.256273	-2.06501	3	-0.765615	1.18526	1.11881	0.37956	-0.437188	-0.558769	0.015854	3	-0.326701	0.302826	1.86861	0.202621
Solyc02g078970.4.1	Transducin/WD40 repeat-like superfamily protein	AT1G10580.1	ND	ND	ND	0	ND	ND	ND	ND	0.168987	0.941556	-0.782419	3	0.109375	0.863532	0.219381	0.846708	-1.05768	0.405188	NQ	2	-0.326247	NQ	NQ	NQ
Solyc01g087250.3.1	carotenoid cleavage dioxygenase 1A	AT3G63520.1	0.12355	1.28341	0.099158	3	0.502041	0.6768	1.28481	0.327567	0.219214	0.771098	-0.220783	3	0.25651	0.496991	0.893955	0.465679	-0.238191	-0.672064	-0.068166	3	-0.32614	0.311407	1.814	0.211349
Solyc11g065830.2.1	Dicarboxylate transporter 1, chloroplastic	AT5G12860.1	0.185771	0.146744	0.020812	3	0.117776	0.0862104	2.36623	0.141625	0.638071	0.976483	0.149708	3	0.588087	0.415648	2.45063	0.133874	-0.020689	-0.642985	-0.311765	3	-0.325146	0.311364	1.80872	0.212219
Solyc04g009540.1.1	50S ribosomal protein L10	AT5G13510.1	-0.109931	-0.213571	-0.010309	3	-0.11127	0.101638	1.89621	0.198392	-0.101148	0.400525	-0.477445	3	-0.059356	0.440474	0.233402	0.837163	-0.052445	-0.739491	-0.183435	3	-0.325124	0.36478	1.54375	0.262634
Solyc10g008800.5.1	Apoptosis inhibitory 5	AT2G34040.1	-0.30086	0.436885	0.48958	3	0.208535	0.441935	0.817299	0.499632	0.290486	-1.44398	0.100191	3	-0.351102	0.951233	0.639303	0.588078	-0.559753	-0.240135	-0.174813	3	-0.3249	0.205994	2.73184	0.11194
Solyc01g080510.3.1	interactor of constitutive active ROPs protein	AT4G15545.1	0.090986	0.216398	-0.240575	3	0.0222697	0.236109	0.163366	0.885246	0.222972	0.256201	-0.090524	3	0.12955	0.191312	1.17288	0.361626	-0.172014	-0.566308	-0.234163	3	-0.324162	0.211995	2.64848	0.117881
Solyc02g093460.4.1	tRNA pseudouridine synthase B	AT5G14460.1	-0.743859	0.327022	-0.157472	3	-0.191436	0.536248	0.618329	0.599393	-0.540768	0.801065	0.18292	3	0.147739	0.671608	0.381013	0.739859	-0.231373	-0.41536	NQ	2	-0.323367	NQ	NQ	NQ
Solyc07g065900.3.1	Fructose-bisphosphate aldolase	AT4G26530.1	-0.484764	0.0686	0.001253	3	-0.138304	0.301927	0.7934	0.510721	0.296773	0.145893	-0.081991	3	0.120225	0.190682	1.09206	0.388813	-0.252808	-0.494875	-0.221985	3	-0.323223	0.149452	3.74594	0.0644521
Solyc11g073250.2.1;Solyc11g073260.2.1	Histone H2A	AT5G59870.1	-0.03344	-0.370194	0.158917	3	-0.0815723	0.267819	0.527548	0.650493	-0.27179	-0.023522	-0.277369	3	-0.190894	0.144975	2.28065	0.150132	0.078627	NQ	-0.724709	2	-0.323041	NQ	NQ	NQ
Solyc03g111815.1.1	Sieve element occlusion	AT3G01680.1	0.108885	-0.796382	0.384703	3	-0.100931	0.617865	0.282939	0.80382	0.595245	-0.263602	0.171887	3	0.167843	0.429438	0.676962	0.568233	-0.311674	-0.389586	-0.26684	3	-0.3227	0.0621114	8.99888	0.0121246
Solyc05g005460.3.1	D.1	AT1G60420.1	0.694115	-0.157689	-0.19346	3	0.114322	0.502434	0.394105	0.731555	0.125545	-0.557614	0.272304	3	-0.053255	0.442909	0.20826	0.854309	0.570673	-2.11856	0.580242	3	-0.322548	1.5554	0.359181	0.753836
Solyc08g079860.3.1	Subtilisin-like protease	AT1G04110.1	0.023856	-0.061302	-0.314115	3	-0.117187	0.17578	1.15471	0.367542	-0.897925	0.219097	-0.208055	3	-0.295628	0.563637	0.908461	0.459527	0.085313	-0.58335	-0.467807	3	-0.321948	0.357399	1.56025	0.259069
Solyc07g043420.3.1	2-oxoglutarate-dependent dioxygenase 2	AT5G24530.1	-0.084006	-0.188999	0.290413	3	0.00580267	0.252008	0.0398817	0.971811	-0.225227	0.411788	-0.043607	3	0.0476513	0.328166	0.251502	0.824908	-0.425917	-0.155947	-0.38279	3	-0.321551	0.14503	3.8402	0.0616094
Solyc01g099020.3.1	GDSL esterase/lipase	AT5G03980.1	0.056423	0.118067	-0.165883	3	0.002869	0.149358	0.0332707	0.976481	0.063574	-0.627449	-0.079554	3	-0.214476	0.364734	1.01851	0.415593	-0.114732	-0.443112	-0.405914	3	-0.321253	0.179817	3.09441	0.0904841
Solyc02g083810.4.1	Ferredoxin--NADP reductase, chloroplastic	AT1G20020.1	-0.000173	-0.012963	-0.026141	3	-0.0130923	0.0129845	1.74644	0.222849	-0.03099	-0.162994	-0.290896	3	-0.161627	0.129958	2.15412	0.164054	-0.18689	-0.542485	-0.233398	3	-0.320924	0.193281	2.8759	0.10263
Solyc02g082540.4.1	Calcium-binding EF hand family protein	AT1G21630.2	NQ	NQ	NQ	0	NQ	NQ	NQ	NQ	NQ	NQ	NQ	0	NQ	NQ	NQ	NQ	-0.24382	NQ	-0.394539	2	-0.31918	NQ	NQ	NQ
Solyc12g099000.3.1	S-adenosylmethionine synthase	AT4G01850.1	-0.207751	0.007467	0.161846	3	-0.0128127	0.185631	0.11955	0.915766	0.177913	0.488734	0.214946	3	0.293864	0.169775	2.99802	0.0955747	-0.443112	-0.572881	0.059633	3	-0.318787	0.334082	1.65275	0.240192
Solyc08g048250.4.1	Peroxisomal (S)-2-hydroxy-acid oxidase GL.1	AT3G14420.1	0.793799	0.335311	-0.20498	3	0.308043	0.499948	1.06721	0.397638	-0.069784	1.02372	-0.220515	3	0.244474	0.679044	0.623586	0.59654	NQ	-0.522307	-0.114837	2	-0.318572	NQ	NQ	NQ
Solyc07g056140.3.1	ADP-glucose pyrophosphorylase small subunit	AT5G48300.1	-0.020646	0.06044	-0.016025	3	0.007923	0.0455397	0.301342	0.791597	0.029479	-0.003125	-0.274624	3	-0.0827567	0.16696	0.858523	0.481069	-0.207881	-0.290076	-0.4573	3	-0.318419	0.127102	4.33917	0.0492228
Solyc11g006690.1.1	40S ribosomal protein S17	AT5G04800.1	-0.306283	-0.115107	0.198587	3	-0.0742677	0.254901	0.504649	0.663916	-0.085939	-1.15637	0.168163	3	-0.358048	0.702942	0.882231	0.470714	0.419957	-0.968646	-0.405422	3	-0.318037	0.698414	0.788725	0.512918
Solyc01g097300.4.1	Prefoldin subunit 4	AT1G08780.1	-1.2625	-0.115169	0.066559	3	-0.437038	0.720625	1.05044	0.403721	0.405125	-0.425781	0.336097	3	0.105147	0.461091	0.394976	0.731004	-0.509611	-0.011635	-0.431316	3	-0.317521	0.267782	2.05377	0.176379
Solyc11g011470.2.1	NADH-quinone oxidoreductase	AT5G37510.2	-0.049053	0.1347	-0.036877	3	0.0162567	0.102755	0.274023	0.809774	0.047226	-0.180372	0.075362	3	-0.0192613	0.140233	0.237901	0.83411	-0.21847	-0.511863	-0.21903	3	-0.316454	0.169229	3.23889	0.0835517
Solyc06g005970.2.1	Glycosyl hydrolase family protein	AT3G47000.1	0.038083	0.360827	0.850358	3	0.416423	0.408981	1.76356	0.219857	0.506216	-0.561951	0.107076	3	0.0171137	0.539736	0.0549189	0.961196	NQ	-0.128822	-0.503882	2	-0.316352	NQ	NQ	NQ
Solyc03g071590.3.1	chloroplast malate dehydrogenase	AT5G58330.1	-0.030692	0.090153	-0.07783	3	-0.006123	0.0866447	0.1224	0.913772	0.390431	-0.830952	-0.312249	3	-0.250923	0.612997	0.708996	0.551831	0.083315	-0.615801	-0.415779	3	-0.316088	0.360062	1.52052	0.26776
Solyc06g054260.1.1	photosystem.1	AT1G03130.1	-2.06383	0.162072	-0.151969	3	-0.684574	1.20474	0.984207	0.428776	0.349014	-2.00026	0.198158	3	-0.484363	1.31497	0.637992	0.58878	-0.453812	-0.374021	-0.114156	3	-0.313996	0.177606	3.06216	0.092143
Solyc11g008620.2.1	Phosphoglycolate phosphatase	AT5G36700.1	-0.095549	0.014946	0.028909	3	-0.0172313	0.0681835	0.437724	0.704322	-0.039385	-0.30125	-0.115266	3	-0.151967	0.134735	1.95357	0.189971	-0.26858	-0.376612	-0.295806	3	-0.313666	0.0561869	9.66926	0.0105272
Solyc06g083180.4.1	40S ribosomal protein S8	AT5G59240.1	-0.10978	-0.014161	0.215317	3	0.0304587	0.167078	0.315756	0.782092	-0.306302	0.168364	-0.1179	3	-0.0852793	0.239008	0.618004	0.59957	-0.177592	-0.932318	0.169604	3	-0.313435	0.563381	0.963621	0.436909
Solyc12g088760.1.1	Subtilisin-like protease preproenzyme	AT5G67090.1	-0.241241	0.055726	0.017541	3	-0.0559913	0.161563	0.60026	0.60929	0.04609	0.405992	-0.033344	3	0.139579	0.234114	1.03265	0.410285	-0.508801	-0.176878	-0.252815	3	-0.312831	0.17391	3.11563	0.0894153
Solyc10g078150.3.1	Nascent polypeptide-associated complex subunit alpha-like protein	AT3G12390.1	0.117263	-0.020422	0.159446	3	0.085429	0.0940647	1.57304	0.256349	0.221333	-0.693335	-0.622923	3	-0.364975	0.508977	1.24201	0.34012	-0.011678	-0.476146	-0.448915	3	-0.312246	0.260656	2.07487	0.173685
Solyc02g063390.5.1	3-oxo-5-alpha-steroid 4-dehydrogenase (DUF1295)	AT2G46890.1	0.050685	NQ	NQ	1	0.050685	NQ	NQ	NQ	NQ	-0.77364	NQ	1	-0.77364	NQ	NQ	NQ	NQ	-0.312074	NQ	1	-0.312074	NQ	NQ	NQ
Solyc03g005780.3.1	Chlorophyll a-b binding protein, chloroplastic	AT1G29930.1	-0.271967	0.136835	-0.338005	3	-0.157712	0.257214	1.06202	0.399508	-0.605713	0.318172	-0.027712	3	-0.105084	0.466777	0.389932	0.734195	-0.135414	-0.07938	-0.717785	3	-0.31086	0.35352	1.52304	0.267197
Solyc08g065490.3.1	Serine hydroxymethyltransferase	AT4G32520.1	-0.088026	-0.168006	0.042305	3	-0.0712423	0.106155	1.1624	0.365023	0.003261	0.391602	-0.186023	3	0.0696133	0.294473	0.409456	0.721893	-0.252151	-0.33271	-0.347648	3	-0.310836	0.0513689	10.4807	0.00898119
Solyc03g019940.4.1	Asparagine--tRNA ligase	AT4G17300.1	0.03265	0.203255	0.039783	3	0.091896	0.0965056	1.64932	0.24086	0.417932	-0.781214	-0.080534	3	-0.147939	0.602408	0.425355	0.711974	-0.078304	-0.447634	-0.404487	3	-0.310142	0.201933	2.66019	0.11702
Solyc12g006460.2.1	Cytochrome P450	AT2G32440.1	0.202783	0.38609	0.16871	3	0.252528	0.116916	3.74106	0.0646043	-0.316475	0.775802	0.077607	3	0.178978	0.553149	0.560425	0.631592	-0.653677	-0.061335	-0.212508	3	-0.309173	0.307775	1.73992	0.224001
Solyc11g056680.1.1	Leucine-rich repeat receptor-like protein	AT3G20820.1	0.051753	0.196759	-0.007116	3	0.0804653	0.104926	1.32826	0.31539	-0.399895	-0.058481	-0.210215	3	-0.222864	0.171058	2.25661	0.152649	-0.041086	-0.611554	-0.273747	3	-0.308796	0.286844	1.8646	0.203245
Solyc01g099090.3.1	Mannosylglycoprotein endo-beta-mannosidase	AT1G09010.1	-0.422924	-0.1367	-0.11393	3	-0.224518	0.172201	2.25827	0.152474	-0.163012	-0.693344	-0.331824	3	-0.39606	0.270939	2.53192	0.126956	0.071692	-0.858376	-0.138138	3	-0.308274	0.487818	1.09456	0.387937
Solyc03g096850.4.1	Rubredoxin family protein	AT5G17170.1	-0.183921	1.73582	0.203741	3	0.585212	1.01513	0.99851	0.423224	0.464872	-0.537673	0.192797	3	0.0399987	0.518444	0.13363	0.905928	-0.571373	-0.107612	-0.237335	3	-0.30544	0.239264	2.2111	0.157574
Solyc11g010560.3.1	Kinesin	AT5G65460.1	0.020903	0.186417	0.036576	3	0.0812987	0.0913718	1.5411	0.263212	0.132042	0.014532	-0.158144	3	-0.00385667	0.145964	0.0457642	0.967657	-0.287843	-0.377482	-0.250938	3	-0.305421	0.0650775	8.12884	0.0147985
Solyc12g009470.2.1	yellow-green-2	AT2G26670.1	-0.226139	-0.141415	0.235895	3	-0.0438863	0.245973	0.309031	0.786519	0.365926	-0.687683	-0.580706	3	-0.300821	0.579892	0.898507	0.463739	0.137165	-0.443088	-0.60871	3	-0.304878	0.391675	1.34822	0.309983
Solyc01g110540.3.1	ATP synthase E chain	AT5G15320.1	-0.199025	NQ	NQ	1	-0.199025	NQ	NQ	NQ	0.884274	-1.32023	1.9875	3	0.517181	1.68415	0.531892	0.647971	-0.304286	NQ	NQ	1	-0.304286	NQ	NQ	NQ
Solyc03g058860.3.1	3-dehydroquinate synthase	AT3G28760.2	0.053805	-0.07455	-0.061589	3	-0.0274447	0.0706621	0.672717	0.57044	-0.189075	-0.533693	-0.623055	3	-0.448608	0.22916	3.39069	0.0770608	-0.15439	-0.27336	-0.483397	3	-0.303716	0.166591	3.15774	0.0873476
Solyc07g005960.3.1	Carboxypeptidase	AT4G30810.1	0.152161	0.095778	0.063806	3	0.103915	0.044736	4.02329	0.0565856	-0.544362	0.437198	0.008768	3	-0.0327987	0.492098	0.115442	0.918641	-0.558115	-0.283165	-0.069519	3	-0.3036	0.244938	2.14687	0.164905
Solyc09g009940.3.1	Signal recognition particle protein	AT5G03940.1	-0.307392	-0.007924	0.149131	3	-0.055395	0.231934	0.413682	0.719248	0.387999	0.113879	-0.47661	3	0.00842267	0.441846	0.0330171	0.97666	-0.014012	-0.565632	-0.3298	3	-0.303148	0.276774	1.8971	0.198257
Solyc09g066100.3.1	Histone .1	AT2G30620.1	0.492123	1.25905	0.096788	3	0.615988	0.59095	1.80544	0.212762	-0.825903	0.689038	-0.179199	3	-0.105355	0.760165	0.240053	0.832651	1.93825	-1.80111	-1.04402	3	-0.302296	1.97695	0.264849	0.815924
Solyc06g082570.3.1	protein NETWORKED 4B	NA	NQ	NQ	NQ	0	NQ	NQ	NQ	NQ	NQ	1.01719	NQ	1	1.01719	NQ	NQ	NQ	-0.302193	NQ	NQ	1	-0.302193	NQ	NQ	NQ
Solyc02g085830.5.1	RAD23 protein	AT3G02540.1	0.04126	-0.564629	0.283631	3	-0.0799127	0.436919	0.316793	0.781411	0.002904	0.368021	-0.069474	3	0.100484	0.234503	0.742176	0.535306	-0.305737	-0.196771	-0.402392	3	-0.301633	0.102872	5.07859	0.0366532
Solyc06g064830.3.1	WD-40 repeat protein AY032884	AT1G73720.1	0.297584	0.300456	0.168987	3	0.255676	0.0750883	5.89763	0.0275671	0.079122	-0.514078	0.588871	3	0.051305	0.552	0.160983	0.886898	0.587821	-1.23369	-0.258716	3	-0.301528	0.911509	0.572963	0.624501
Solyc03g096290.3.1	plasma membrane intrinsic protein 1.7	AT4G00430.1	0.187494	0.241902	-0.418361	3	0.00367833	0.366508	0.0173832	0.987709	0.416867	0.649883	0.332824	3	0.466525	0.164259	4.91933	0.0389258	0.340835	-0.825834	-0.418645	3	-0.301215	0.592133	0.881084	0.47121
Solyc01g094790.3.1	Cysteine synthase	AT3G61440.1	0.500377	0.28798	-0.128809	3	0.219849	0.320078	1.18968	0.356256	-0.34649	-0.130902	-0.107821	3	-0.195071	0.13164	2.56665	0.124153	0.030288	-0.672009	-0.261134	3	-0.300952	0.352838	1.47735	0.277627
Solyc05g054600.3.1	Methionine--tRNA ligase	AT3G55400.1	0.030083	0.119679	0.101043	3	0.0836017	0.0472759	3.06292	0.0921035	-0.266679	0.552437	-0.139852	3	0.0486353	0.440889	0.191066	0.866112	-0.437412	-0.178277	-0.286744	3	-0.300811	0.130139	4.00357	0.0570977
Solyc04g076200.3.1	Adenine nucleotide alpha hydrolases-like superfamily protein	AT1G09740.1	NQ	NQ	0.455732	1	0.455732	NQ	NQ	NQ	-0.695493	-0.812243	-0.766578	3	-0.758105	0.0588344	22.3182	0.0020016	0.408915	-1.03807	-0.27075	3	-0.299968	0.723935	0.717689	0.547456
Solyc02g063300.3.1	carboxypeptidase	AT5G38060.1	-0.428471	0.580987	-0.451735	3	-0.0997397	0.589641	0.292982	0.797138	NQ	0.937444	0.145545	2	0.541494	NQ	NQ	NQ	-0.078039	-0.659809	-0.162041	3	-0.299963	0.314453	1.65224	0.240292
Solyc12g005870.4.1	NEDD8-activating enzyme E1 regulatory subunit	AT1G05180.1	NQ	NQ	NQ	0	NQ	NQ	NQ	NQ	-1.00292	0.545653	0.14084	3	-0.105474	0.803131	0.227468	0.841197	NQ	NQ	-0.298695	1	-0.298695	NQ	NQ	NQ
Solyc11g070050.2.1	hypothetical protein	AT4G32930.2	-0.036247	NQ	NQ	1	-0.036247	NQ	NQ	NQ	NQ	NQ	-0.252661	1	-0.252661	NQ	NQ	NQ	NQ	NQ	-0.298612	1	-0.298612	NQ	NQ	NQ
Solyc04g064670.3.1	Photosystem II reaction center PsbP family protein	AT1G77090.1	0.063786	0.009574	0.003169	3	0.0255097	0.0333026	1.32674	0.315807	0.124298	-0.519917	0.13201	3	-0.0878697	0.374184	0.406738	0.723598	-0.116588	-0.388452	-0.389898	3	-0.298313	0.15738	3.28309	0.0815831
Solyc06g063250.3.1	Cation diffusion facilitator family transporter	AT1G51610.1	0.346877	0.112104	-0.033069	3	0.141971	0.191726	1.28256	0.328212	-0.88697	0.582506	0.156254	3	-0.0494033	0.756017	0.113184	0.920222	0.155026	-0.751527	NQ	2	-0.29825	NQ	NQ	NQ
Solyc04g081900.4.1	Thioredoxin_8 domain-containing protein	AT1G60420.1	0.182914	-0.335593	NQ	2	-0.0763395	NQ	NQ	NQ	2.69236	NQ	NQ	1	2.69236	NQ	NQ	NQ	NQ	-0.297909	NQ	1	-0.297909	NQ	NQ	NQ
Solyc10g076870.2.1	RNA binding protein	AT2G44710.1	NQ	0.254892	0.490419	2	0.372656	NQ	NQ	NQ	-0.648874	0.700905	-0.292539	3	-0.0801693	0.699501	0.198509	0.860996	0.039605	-0.526377	-0.406055	3	-0.297609	0.298168	1.7288	0.225985
Solyc09g083130.3.1	Acylamino-acid-releasing enzyme	AT4G14570.1	0.313401	0.311972	0.045897	3	0.223757	0.154033	2.51608	0.128265	-0.269169	0.250432	-0.276279	3	-0.0983387	0.302065	0.563877	0.629634	0.20298	-0.780312	-0.31408	3	-0.297137	0.491865	1.04634	0.405223
Solyc02g089230.3.1	DSBA-like thioredoxin domain	AT5G38900.1	-0.060904	-0.36643	-0.187487	3	-0.20494	0.153509	2.31235	0.1469	0.380334	-0.837916	0.033823	3	-0.141253	0.627712	0.389761	0.734304	NQ	-0.392447	-0.201642	2	-0.297044	NQ	NQ	NQ
Solyc12g099970.2.1	SN.1	AT5G21170.2	NQ	NQ	NQ	0	NQ	NQ	NQ	NQ	NQ	NQ	-0.454798	1	-0.454798	NQ	NQ	NQ	-0.306631	NQ	-0.286815	2	-0.296723	NQ	NQ	NQ
Solyc01g095740.5.1	DEAD-box ATP-dependent RNA helicase 31	AT5G08610.1	-0.18632	NQ	NQ	1	-0.18632	NQ	NQ	NQ	NQ	NQ	NQ	0	NQ	NQ	NQ	NQ	-0.552974	-0.040436	NQ	2	-0.296705	NQ	NQ	NQ
Solyc03g005340.4.1	Acylamino-acid-releasing enzyme	AT4G14570.1	0.053947	0.138175	0.125876	3	0.105999	0.0454962	4.03542	0.0562741	0.009303	-0.877413	-0.2583	3	-0.37547	0.454822	1.42986	0.289013	-0.020489	-0.439375	-0.429301	3	-0.296388	0.238989	2.14805	0.164766
Solyc02g087770.3.1	Aldose 1-epimerase	AT5G15140.1	NQ	-0.427937	0.481032	2	0.0265475	NQ	NQ	NQ	NQ	NQ	0.800333	1	0.800333	NQ	NQ	NQ	-0.153755	NQ	-0.438457	2	-0.296106	NQ	NQ	NQ
Solyc10g049850.3.1	TIP41-like protein	AT4G34270.1	0.807342	-0.142659	0.480678	3	0.381787	0.482659	1.37006	0.304193	-0.159814	0.077721	-0.266557	3	-0.116217	0.176231	1.14221	0.371675	-1.38282	0.149024	0.345584	3	-0.296072	0.946272	0.541928	0.642172
Solyc11g065740.2.1	Chaperonin-like RbcX	AT5G19855.1	-0.230755	0.196585	0.311167	3	0.0923323	0.285607	0.559945	0.631865	0.251171	0.18222	-0.042761	3	0.13021	0.153713	1.46721	0.280009	-0.0955	-0.528209	-0.264338	3	-0.296016	0.218087	2.35096	0.143092
Solyc03g111010.5.1	Glyceraldehyde-3-phosphate dehydrogenase	AT3G04120.1	0.187119	0.196701	0.023004	3	0.135608	0.0976355	2.40568	0.137926	0.080241	-0.465327	-0.099362	3	-0.161483	0.278038	1.00596	0.420362	-0.167155	-0.360613	-0.35945	3	-0.295739	0.111359	4.59987	0.044155
Solyc03g020030.3.1	Proteinase inhibitor type-2	NA	-0.724868	2.75777	-0.141464	3	0.63048	1.86524	0.58546	0.617498	0.496478	1.97191	0.387835	3	0.952073	0.884871	1.86359	0.203402	-0.236208	-0.406666	-0.243608	3	-0.295494	0.0963488	5.31206	0.0336594
Solyc03g005090.4.1	4-coumarate-CoA ligase	AT3G01750.1	0.036128	-0.907041	-0.397684	3	-0.422866	0.472088	1.55146	0.260961	-0.590394	1.32466	-0.556994	3	0.0590893	1.09614	0.0933692	0.934121	0.464379	NQ	-1.05527	2	-0.295446	NQ	NQ	NQ
Solyc06g064640.3.1	Alpha/beta-Hydrolases superfamily protein	AT4G10030.1	NQ	-0.489179	NQ	1	-0.489179	NQ	NQ	NQ	NQ	NQ	NQ	0	NQ	NQ	NQ	NQ	-0.087725	-0.50256	NQ	2	-0.295142	NQ	NQ	NQ
Solyc06g065490.3.1	Photosystem II reaction center PsbP family protein	AT3G56650.1	0.312713	0.265584	-0.436245	3	0.0473507	0.419469	0.195518	0.86305	-0.444562	0.25293	-0.469468	3	-0.220367	0.410076	0.930769	0.450233	-0.062981	-0.528931	-0.29164	3	-0.294517	0.232988	2.18946	0.159993
Solyc05g009890.1.1	Eukaryotic aspartyl protease family protein	AT3G25700.1	-0.086428	-0.150824	0.47738	3	0.0800427	0.345607	0.401143	0.727115	-0.457278	0.779052	-0.218156	3	0.0345393	0.655758	0.0912285	0.935625	-0.377616	-0.745498	0.241127	3	-0.293996	0.4986	1.02129	0.414541
Solyc12g007310.3.1	Lactoylglutathione lyase	AT1G67280.1	0.073613	0.124258	-0.154267	3	0.0145347	0.148364	0.169683	0.88087	0.107036	-0.483718	0.039448	3	-0.112411	0.323332	0.602174	0.608235	-0.183234	-0.471403	-0.226432	3	-0.29369	0.155412	3.27313	0.082021
Solyc07g063540.3.1	hypothetical protein	AT2G20820.2	NQ	NQ	NQ	0	NQ	NQ	NQ	NQ	ND	ND	ND	0	ND	ND	ND	ND	-0.293302	NQ	NQ	1	-0.293302	NQ	NQ	NQ
Solyc08g041890.4.1	Importin subunit alpha	AT4G16143.1	0.074878	0.32258	-0.024212	3	0.124415	0.178624	1.20641	0.351002	-0.469233	0.171995	-0.369134	3	-0.222124	0.344967	1.11527	0.380773	-0.196179	-0.344102	-0.334712	3	-0.291664	0.0828259	6.09927	0.0258434
Solyc00g500173.1.1;Solyc00g500302.1.1;Solyc11g063573.1.1	ATPase subunit 4	ATMG00640.1	-0.01403	0.029083	0.015897	3	0.0103167	0.0220916	0.80886	0.50352	0.071991	-1.05057	-0.047771	3	-0.342116	0.616453	0.961245	0.437858	-0.692715	0.295281	-0.477257	3	-0.291564	0.519515	0.972067	0.433552
Solyc07g055810.3.1	LRR.1	AT1G07650.2	NQ	-1.75255	NQ	1	-1.75255	NQ	NQ	NQ	-0.060243	NQ	1.37185	2	0.655804	NQ	NQ	NQ	-0.797522	0.217078	NQ	2	-0.290222	NQ	NQ	NQ
Solyc03g116990.1.1;Solyc06g010060.1.1	Protein transport protein Sec.1	AT5G60460.1	0.258031	0.267475	-0.112617	3	0.13763	0.216771	1.09969	0.386147	0.19909	0.397945	-0.164467	3	0.144189	0.285197	0.875687	0.473549	NQ	-0.232747	-0.346709	2	-0.289728	NQ	NQ	NQ
Solyc08g006350.3.1	Glycosyltransferase	AT2G43820.1	-0.60632	NQ	-0.195767	2	-0.401043	NQ	NQ	NQ	0.840992	-0.782293	-0.648649	3	-0.19665	0.901105	0.377989	0.741786	0.189523	-0.269978	-0.788434	3	-0.28963	0.489275	1.0253	0.413034
Solyc10g051310.2.1	clp-like energy-dependent protease	AT1G11750.2	0.070505	-0.043599	0.123846	3	0.0502507	0.0855403	1.01749	0.415975	0.240135	-1.07376	-0.083587	3	-0.305737	0.684539	0.773591	0.520096	-0.074223	-0.486791	-0.307459	3	-0.289491	0.20687	2.42381	0.136272
Solyc02g065280.3.1	Methylesterase.1	AT2G23620.1	-0.080698	-0.085043	-0.197411	3	-0.121051	0.0661657	3.1688	0.086816	0.034319	0.437069	-0.196193	3	0.0917317	0.320511	0.49572	0.669206	0.1243	0.10999	-1.10204	3	-0.289251	0.703934	0.71171	0.550462
Solyc01g008010.3.1	DUF220 domain-containing protein	AT1G70480.2	ND	ND	ND	0	ND	ND	ND	ND	NQ	NQ	NQ	0	NQ	NQ	NQ	NQ	-0.289247	NQ	NQ	1	-0.289247	NQ	NQ	NQ
Solyc07g009160.3.1	ER membrane protein complex subunit 8/9-like protein	AT5G55940.1	NQ	NQ	NQ	0	NQ	NQ	NQ	NQ	0.60446	-0.004347	0.653903	3	0.418005	0.366602	1.97491	0.186961	-1.43079	NQ	0.85295	2	-0.288921	NQ	NQ	NQ
Solyc03g082600.4.1	Cytochrome b5	AT5G53560.1	0.089238	1.30157	-0.007751	3	0.46102	0.729554	1.09452	0.387952	0.492243	-0.407382	0.198036	3	0.094299	0.458696	0.356076	0.755837	-0.174838	-0.684189	-0.006958	3	-0.288662	0.352672	1.41768	0.292027
Solyc04g079720.5.1	HXXXD-type acyl-transferase family protein	AT1G28680.1	-0.16117	0.028519	-0.110497	3	-0.0810493	0.0982133	1.42935	0.289138	-0.43211	-1.97406	-0.971817	3	-1.126	0.782451	2.49253	0.130245	0.042488	-0.294517	-0.61377	3	-0.2886	0.328169	1.52321	0.26716
Solyc10g080440.2.1	TBCC domain-containing protein 1-like	AT3G57890.2	0.910098	0.649786	-0.150954	3	0.469643	0.552989	1.471	0.279116	0.628328	-0.607979	0.631863	3	0.217404	0.714805	0.526794	0.650932	0.121568	0.242193	-1.2266	3	-0.287614	0.815421	0.610925	0.603432
Solyc12g049580.2.1	translation initiation factor eIF-2B subunit alpha	AT1G53900.1	-0.209698	NQ	-0.223997	2	-0.216847	NQ	NQ	NQ	-0.612973	-0.736245	NQ	2	-0.674609	NQ	NQ	NQ	NQ	-0.287543	NQ	1	-0.287543	NQ	NQ	NQ
Solyc08g066140.4.1	Polyribonucleotide nucleotidyltransferase	AT3G03710.1	-0.212887	0.137563	0.274926	3	0.066534	0.251544	0.458132	0.691819	0.414591	-0.161368	0.09723	3	0.116818	0.288479	0.701383	0.555689	0.104826	-0.744455	-0.22158	3	-0.28707	0.428411	1.16061	0.365608
Solyc02g080540.1.1	ATP synthase gamma chain, chloroplastic	AT4G04640.1	-0.03264	0.091735	-0.10087	3	-0.013925	0.0976568	0.246975	0.827966	-0.009855	0.171522	0.143199	3	0.101622	0.097575	1.80389	0.213019	-0.215033	-0.593143	-0.051923	3	-0.2867	0.277636	1.78859	0.215579
Solyc08g069030.4.1	aminolevulinic acid dehydratase	AT1G69740.1	-0.452046	-0.147534	0.21612	3	-0.12782	0.334519	0.661818	0.576141	0.686331	-0.11075	-0.261676	3	0.104635	0.509384	0.355789	0.756022	-0.259464	-0.343182	-0.256956	3	-0.286534	0.0490746	10.113	0.00963668
Solyc12g013870.3.1	RNA-binding S4 domain-containing protein	AT1G53120.1	0.28611	-0.063423	-0.107391	3	0.038432	0.215619	0.308721	0.786724	-1.05272	0.71781	-0.116309	3	-0.150407	0.885758	0.294112	0.796388	-0.068537	-0.249946	-0.541103	3	-0.286529	0.238398	2.08174	0.17282
Solyc07g065275.1.1	NADH-ubiquinone oxidoreductase	AT4G16450.1	-0.161806	0.00623	-0.285738	3	-0.147105	0.146538	1.73875	0.22421	-0.469627	-0.357038	0.002227	3	-0.274813	0.246439	1.93147	0.193158	-0.191041	-0.313526	-0.353698	3	-0.286088	0.0847286	5.84831	0.0280146
Solyc08g076880.3.1	Succinate dehydrogenase [ubiquinone] iron-sulfur subunit, mitochondrial	NA	0.278216	0.23549	0.035264	3	0.18299	0.129706	2.44359	0.134497	-0.740321	0.635258	0.18889	3	0.0279423	0.701771	0.0689649	0.951292	-0.178153	-0.485377	-0.194609	3	-0.286046	0.172821	2.86681	0.103184
Solyc08g068730.1.1	Tyramine n-hydroxycinnamoyl transferase	AT2G39030.1	NQ	NQ	NQ	0	NQ	NQ	NQ	NQ	ND	ND	ND	0	ND	ND	ND	ND	NQ	NQ	-0.285877	1	-0.285877	NQ	NQ	NQ
Solyc01g080170.3.1	Hydroxymethylglutaryl-CoA lyase, mitochondrial	AT2G26800.2	-0.09909	0.035163	NQ	2	-0.0319635	NQ	NQ	NQ	NQ	0.554879	1.69881	2	1.12684	NQ	NQ	NQ	-0.55099	-0.566645	0.265212	3	-0.284141	0.475818	1.03432	0.409666
Solyc09g008800.3.1;Solyc10g083740.3.1;Solyc10g085480.2.1	60S ribosomal protein l24-like	AT2G36620.1	-0.199738	0.042056	-0.192825	3	-0.116836	0.137648	1.47017	0.279311	0.057605	-0.785549	-0.35971	3	-0.362551	0.421584	1.48952	0.274799	0.138246	-0.74823	-0.239873	3	-0.283286	0.44483	1.10304	0.384984
Solyc12g010030.3.1	Leucine aminopeptidase, chloroplastic	AT2G24200.1	NQ	NQ	NQ	0	NQ	NQ	NQ	NQ	1.12063	-0.911634	NQ	2	0.104499	NQ	NQ	NQ	0.645357	-0.931481	-0.561179	3	-0.282434	0.824547	0.593284	0.613148
Solyc06g053170.4.1	Cytochrome b5	AT5G53560.1	NQ	NQ	NQ	0	NQ	NQ	NQ	NQ	NQ	NQ	NQ	0	NQ	NQ	NQ	NQ	NQ	-0.281923	NQ	1	-0.281923	NQ	NQ	NQ
Solyc05g008870.3.1	Nucleotidylyl transferase superfamily protein	AT2G01220.2	-0.699954	0.131391	0.22308	3	-0.115161	0.508516	0.392248	0.732729	-0.080572	NQ	0.16898	2	0.044204	NQ	NQ	NQ	-0.568844	-0.043962	-0.232314	3	-0.281707	0.265904	1.83499	0.207937
Solyc01g087520.3.1	Ferredoxin-thioredoxin reductase, variable chain	AT5G08410.1	0.090356	0.054833	0.033577	3	0.0595887	0.0286867	3.59786	0.0693163	-0.246346	0.141294	-0.161622	3	-0.0888913	0.203798	0.755476	0.528815	-0.067278	-0.555125	-0.221042	3	-0.281148	0.249416	1.95242	0.190136
Solyc10g051110.1.1	Protein TIC 62, chloroplastic	AT3G18890.1	-0.048214	0.063715	0.010003	3	0.00850133	0.0559796	0.263038	0.81714	0.000431	-0.109936	-0.288516	3	-0.132674	0.145809	1.57601	0.255721	-0.08067	-0.260227	-0.502287	3	-0.281061	0.211579	2.30085	0.148062
Solyc09g091740.4.1	60S ribosomal protein L13a	AT5G48760.1	NQ	NQ	NQ	0	NQ	NQ	NQ	NQ	-2.14892	NQ	NQ	1	-2.14892	NQ	NQ	NQ	-0.097375	-0.605594	-0.138879	3	-0.280616	0.282203	1.72231	0.227155
Solyc11g007830.2.1	protein tyrosine phosphatase	AT3G52180.1	-0.029571	-0.081162	0.14898	3	0.012749	0.120767	0.182848	0.871774	-0.171128	-0.079899	-0.119336	3	-0.123454	0.0457537	4.67348	0.0428624	-0.215867	-0.14529	-0.47962	3	-0.280259	0.176221	2.75462	0.110391
Solyc03g083090.4.1	Starch synthase, chloroplastic/amyloplastic	AT5G24300.1	-0.154869	-0.228132	-0.293511	3	-0.225504	0.0693584	5.6314	0.030116	0.032065	-0.255795	0.017751	3	-0.0686597	0.162222	0.733082	0.539788	-0.036066	-0.218993	-0.585588	3	-0.280216	0.27983	1.73444	0.224977
Solyc06g054250.4.1	5'-nucleotidase surE-like protein	AT4G14930.1	-0.073004	0.073631	0.315542	3	0.10539	0.19621	0.93033	0.450414	0.186331	-0.579744	0.070106	3	-0.107769	0.412853	0.452126	0.695482	-0.22845	-0.4203	-0.189702	3	-0.279484	0.12348	3.92033	0.0593342
Solyc07g015860.3.1	peptide deformylase AF271258	AT1G15390.1	0.174762	0.055633	0.07264	3	0.101012	0.0644332	2.71533	0.113083	-0.224954	-0.475759	-0.083324	3	-0.261346	0.198732	2.27776	0.150432	-0.192227	-0.436216	-0.208909	3	-0.279117	0.136307	3.54674	0.071119
Solyc08g081910.3.1	V-type proton ATPase subunit E	AT1G64200.1	0.250707	0.05687	0.046546	3	0.118041	0.115008	1.77773	0.217423	0.026313	0.314145	-0.174761	3	0.0552323	0.245733	0.389306	0.734592	-0.086213	0.413864	-1.16448	3	-0.278944	0.806632	0.598967	0.610003
Solyc04g064760.3.1	Carboxypeptidase	AT5G42240.1	0.87857	0.042291	NQ	2	0.46043	NQ	NQ	NQ	-0.787856	-1.27133	0.136585	3	-0.640868	0.715375	1.55165	0.260918	0.223586	-0.231385	-0.828258	3	-0.278686	0.527515	0.915041	0.456765
Solyc01g111400.5.1	Subtilisin-like protease-like protein	AT4G34980.1	-0.052806	0.136131	0.051506	3	0.0449437	0.0946393	0.822541	0.497232	-0.643982	0.004563	-0.033181	3	-0.2242	0.364031	1.06674	0.397807	-0.042546	-0.623976	-0.167009	3	-0.277844	0.306151	1.5719	0.256589
Solyc12g014050.2.1	Zinc-binding dehydrogenase, putative	AT3G15090.1	-0.249772	-0.18581	0.166299	3	-0.089761	0.224049	0.693914	0.559499	-0.619671	-1.35415	0.304533	3	-0.55643	0.831148	1.15956	0.365952	-0.407647	-0.193796	-0.231376	3	-0.277606	0.114175	4.21132	0.0520242
Solyc04g071700.3.1	5-formyltetrahydrofolate cyclo-ligase-like protein	AT1G76730.1	-0.12964	-0.019555	-0.061763	3	-0.0703193	0.055539	2.19299	0.159595	0.073209	-0.242505	0.072803	3	-0.0321643	0.18216	0.305831	0.788631	-0.044227	-0.336662	-0.451778	3	-0.277556	0.210106	2.28808	0.149366
Solyc03g117430.3.1	Cobalamin biosynthesis protein CobW	AT1G80480.1	-0.202864	0.141452	0.037488	3	-0.00797467	0.176603	0.0782124	0.94478	0.089567	-0.451025	-0.033562	3	-0.131673	0.283336	0.804927	0.505342	-0.237733	-0.440092	-0.151238	3	-0.276354	0.148249	3.22875	0.0840132
Solyc07g061800.5.1	Heme-binding-like protein	AT1G17100.1	-0.182559	-0.549232	0.188727	3	-0.181021	0.368982	0.849739	0.484965	-0.62517	0.247299	-0.131994	3	-0.169955	0.437472	0.672891	0.57035	0.103881	0.492454	-1.42512	3	-0.276262	1.01373	0.472018	0.683402
Solyc10g084640.1.1	N-acetyltransferase	AT2G39020.1	-0.201514	0.028609	-0.184092	3	-0.118999	0.128129	1.60863	0.248966	-0.320583	-0.247203	-0.104816	3	-0.224201	0.109707	3.53967	0.0713739	-0.047512	-0.787448	0.007016	3	-0.275981	0.443781	1.07714	0.394084
Solyc04g079000.4.1	Protein TIC 22, chloroplastic	AT4G33350.1	0.13383	0.102586	-0.132969	3	0.0344823	0.145856	0.40948	0.721878	0.571217	-0.864623	0.079487	3	-0.0713063	0.729701	0.169256	0.881166	0.525267	-0.613099	-0.739467	3	-0.275766	0.696587	0.685688	0.563722
Solyc02g014830.5.1	Carboxypeptidase	AT5G23210.1	-0.178903	-0.165555	-0.262924	3	-0.202461	0.0527864	6.64323	0.0219169	-0.612038	0.720503	-0.158948	3	-0.0168277	0.677543	0.0430177	0.969596	-0.472375	-0.334326	-0.020272	3	-0.275658	0.231691	2.06073	0.175484
Solyc01g087190.4.1	Chaperonin-like RbcX	AT5G19855.1	-0.032436	0.043084	0.391708	3	0.134119	0.226252	1.02673	0.412497	0.476957	0.169374	-0.368376	3	0.0926517	0.427857	0.375072	0.743646	-0.218403	-0.418474	-0.189892	3	-0.27559	0.12456	3.83217	0.0618444
Solyc06g064500.3.1	Myricetin O-methyltransferase 2	AT5G54160.1	NQ	0.117398	NQ	1	0.117398	NQ	NQ	NQ	NQ	4.70046	0.099677	2	2.40007	NQ	NQ	NQ	-0.275408	NQ	NQ	1	-0.275408	NQ	NQ	NQ
Solyc11g007200.3.1	Heavy metal-associated isoprenylated plant protein 26	AT3G56240.1	0.089908	0.146175	-0.053317	3	0.060922	0.102856	1.0259	0.41281	0.751057	-1.16129	-1.12772	3	-0.512651	1.09453	0.811248	0.502416	0.008063	-0.404393	-0.427689	3	-0.274673	0.245133	1.94077	0.191808
Solyc02g086650.3.1	Phosphoenolpyruvate/phosphate translocator 2, chloroplastic	AT3G01550.1	-0.137272	0.000576	0.435378	3	0.0995607	0.298882	0.576964	0.622252	1.45546	0.656137	-0.017247	3	0.698116	0.737249	1.64011	0.242664	0.202521	NQ	-0.75093	2	-0.274204	NQ	NQ	NQ
Solyc01g011100.2.1	Phospholipid-transporting ATPase	AT1G59820.1	NQ	NQ	NQ	0	NQ	NQ	NQ	NQ	NQ	NQ	NQ	0	NQ	NQ	NQ	NQ	NQ	NQ	-0.274185	1	-0.274185	NQ	NQ	NQ
Solyc05g026490.3.1	Phosphomannomutase/phosphoglucomutase	AT1G70820.1	-0.09728	0.139946	0.088022	3	0.0435627	0.124706	0.605046	0.606655	0.31167	0.211391	0.049117	3	0.190726	0.132491	2.49336	0.130174	-0.302348	-0.241297	-0.278411	3	-0.274019	0.0307616	15.4288	0.00417455
Solyc07g064280.3.1	Tryptophan synthase beta chain	AT5G54810.1	-0.397545	0.290215	0.251351	3	0.048007	0.386348	0.215222	0.849548	0.538001	-1.02245	-0.352575	3	-0.279009	0.782823	0.617326	0.599939	-0.803199	0.026196	-0.044216	3	-0.27374	0.459875	1.031	0.410901
Solyc02g082830.3.1	Phosphoserine aminotransferase	AT4G35630.1	0.002055	0.078212	0.045546	3	0.0419377	0.0382065	1.9012	0.197639	0.161456	-0.376225	-0.116631	3	-0.110467	0.268893	0.71156	0.550537	-0.146447	-0.259343	-0.412835	3	-0.272875	0.133709	3.5348	0.0715498
Solyc08g079250.4.1	Bifunctional inhibitor/lipid-transfer protein/seed storage 2S albumin superfamily protein	AT1G62790.1	-0.30529	3.1554	0.298693	3	1.0496	1.84851	0.983474	0.429063	-1.12516	-2.13527	-0.04443	3	-1.10162	1.04562	1.82481	0.209581	NQ	-0.204938	-0.34005	2	-0.272494	NQ	NQ	NQ
Solyc09g098040.3.1	Phosphoglucan, water dikinase, chloroplastic	AT5G26570.1	0.223441	0.130938	-0.12027	3	0.0780363	0.177857	0.759951	0.526648	-0.359512	0.190697	0.056298	3	-0.0375057	0.286848	0.226467	0.841878	-0.36085	-0.360506	-0.095599	3	-0.272318	0.153044	3.08193	0.091121
Solyc03g097190.3.1	WEB family protein, chloroplastic	AT5G16730.1	0.151462	-0.557014	0.170543	3	-0.0783363	0.414657	0.327216	0.774578	0.002689	-0.803896	-0.202793	3	-0.334667	0.419151	1.38294	0.300844	-0.357269	-0.187627	-0.27122	3	-0.272039	0.084824	5.55485	0.0309133
Solyc12g009930.3.1	Glycosyltransferase	AT2G15490.1	0.105538	-0.088396	0.121546	3	0.0462293	0.116863	0.685172	0.563988	-0.56721	0.161212	-0.236315	3	-0.214104	0.364719	1.01678	0.416244	-0.061211	-0.266066	-0.488186	3	-0.271821	0.213546	2.20472	0.158283
Solyc02g031740.3.1	Phloem protein 2-like	AT1G31200.1	0.135869	0.595577	NQ	2	0.365723	NQ	NQ	NQ	NQ	-0.993157	NQ	1	-0.993157	NQ	NQ	NQ	NQ	NQ	-0.2717	1	-0.2717	NQ	NQ	NQ
Solyc08g062670.3.1;Solyc09g090200.4.1;Solyc12g009010.2.1;Solyc12g088820.2.1	Serine/threonine-protein kinase	AT4G33080.1	NQ	NQ	NQ	0	NQ	NQ	NQ	NQ	ND	ND	ND	0	ND	ND	ND	ND	NQ	-0.041428	-0.500428	2	-0.270928	NQ	NQ	NQ
Solyc07g043490.1.1	Glycosyltransferase	AT2G15490.1	0.088164	0.030512	-0.016429	3	0.0340823	0.0523878	1.12683	0.376836	-0.266827	-0.069405	0.116787	3	-0.0731483	0.191834	0.660448	0.576861	-0.121764	-0.132953	-0.557556	3	-0.270758	0.248438	1.88766	0.199688
Solyc04g079050.3.1	UDP-glycosyltransferase 79B2	AT5G54010.1	0.183224	NQ	NQ	1	0.183224	NQ	NQ	NQ	ND	ND	ND	0	ND	ND	ND	ND	NQ	-0.269078	NQ	1	-0.269078	NQ	NQ	NQ
Solyc08g160350.1.1	Selenium binding protein	AT4G31360.1	-0.365686	-0.814804	0.112849	3	-0.35588	0.463904	1.32873	0.315263	-1.18444	0.381535	-0.691256	3	-0.498055	0.800667	1.07742	0.393983	0.481937	-0.769872	-0.517511	3	-0.268482	0.662018	0.702435	0.555155
Solyc12g037980.2.1	actin-related protein 4-like	AT1G18450.1	0.286547	-0.244538	0.012478	3	0.0181623	0.265588	0.118447	0.916538	0.027337	0.177718	-0.264275	3	-0.01974	0.224726	0.152144	0.893035	-0.169951	-0.114159	-0.520985	3	-0.268365	0.220547	2.10759	0.169618
Solyc11g009020.2.1	Haloacid dehalogenase-like hydrolase (HAD) superfamily protein	AT4G39970.1	-0.012924	-0.030103	0.032465	3	-0.00352067	0.0323265	0.188637	0.867785	-0.029333	-0.269054	-0.143531	3	-0.147306	0.119905	2.12786	0.167163	-0.133002	-0.389228	-0.282472	3	-0.268234	0.128705	3.60977	0.0689058
Solyc01g097800.3.1	Ribose-5-phosphate isomerase B	AT3G04880.1	-0.009654	-0.499404	-0.176163	3	-0.228407	0.24902	1.58868	0.25307	-0.033373	1.01174	-0.053897	3	0.308157	0.609409	0.87584	0.473483	-0.17951	-0.070424	-0.552303	3	-0.267412	0.25268	1.83304	0.20825
Solyc04g008730.3.1	Alpha-galactosidase	AT5G08380.1	0.091973	-0.014206	0.249411	3	0.109059	0.132636	1.42417	0.290418	-0.392193	-0.633026	0.412248	3	-0.204324	0.547376	0.646537	0.584219	-0.076947	-0.349895	-0.375172	3	-0.267338	0.165367	2.80009	0.107387
Solyc07g063740.2.1	Ferredoxin-like protein	AT1G02180.1	0.012393	-0.24251	-0.166169	3	-0.132095	0.130823	1.7489	0.222416	0.754173	-0.004772	-0.302431	3	0.14899	0.544826	0.473653	0.682416	-0.293163	0.018345	-0.523939	3	-0.266252	0.272142	1.69457	0.232241
Solyc01g102560.2.1	Eukaryotic translation initiation factor 3 subunit C	AT3G56150.1	1.34451	1.27932	NQ	2	1.31191	NQ	NQ	NQ	0.364982	0.638417	-0.208153	3	0.265082	0.432036	1.06272	0.399253	NQ	-0.628531	0.096908	2	-0.265811	NQ	NQ	NQ
Solyc02g082000.3.1	40S ribosomal protein S15	AT5G09500.1	-0.141182	0.116834	0.270729	3	0.082127	0.208137	0.683434	0.564884	0.078493	0.245263	-0.262484	3	0.020424	0.258806	0.136687	0.903796	-0.181033	-0.408122	-0.208199	3	-0.265785	0.124014	3.71211	0.0655188
Solyc04g051850.3.1;Solyc08g006050.2.1	hypothetical protein	AT1G56200.1	NQ	0.312672	0.303019	2	0.307845	NQ	NQ	NQ	-0.08877	0.500334	0.354371	3	0.255312	0.306791	1.44142	0.28619	-0.007776	-0.5233	NQ	2	-0.265538	NQ	NQ	NQ
Solyc01g106770.4.1	Serine/threonine-protein kinase TOR	AT1G50030.1	0.658123	-1.5545	NQ	2	-0.44819	NQ	NQ	NQ	-0.690386	-0.393915	-0.29489	3	-0.45973	0.205798	3.8692	0.0607715	NQ	-0.265395	NQ	1	-0.265395	NQ	NQ	NQ
Solyc03g114600.5.1	LAG1 longevity assurance-like protein 1	AT3G25540.1	NQ	1.14422	NQ	1	1.14422	NQ	NQ	NQ	ND	ND	ND	0	ND	ND	ND	ND	NQ	NQ	-0.26496	1	-0.26496	NQ	NQ	NQ
Solyc02g085040.3.1	GAMMA carbonic anhydrase	AT1G19580.1	0.059531	-0.067286	-0.260341	3	-0.0893653	0.161075	0.960952	0.437975	-0.005268	-0.569074	-0.000487	3	-0.19161	0.326902	1.01522	0.416836	-0.320975	-0.492555	0.019647	3	-0.264628	0.260709	1.75809	0.220808
Solyc04g080160.3.1	COP9 signalosome complex subunit 4	AT5G42970.1	0.167685	-0.097915	-0.068569	3	0.000400333	0.145614	0.00476189	0.996633	-0.152559	0.668118	0.157282	3	0.22428	0.41442	0.937369	0.447521	-0.121403	0.102236	-0.774522	3	-0.264563	0.455574	1.00585	0.420406
Solyc04g072240.3.1	Oxidoreductase	AT4G09670.1	0.201522	0.166565	-0.050153	3	0.105978	0.136338	1.34635	0.310484	0.174699	-0.695651	-0.32801	3	-0.282987	0.436918	1.12183	0.378533	-0.196472	-0.265695	-0.331419	3	-0.264529	0.0674811	6.78971	0.0210107
Solyc09g008650.3.1	Peptidylprolyl isomerase	AT3G10060.1	0.038114	0.04134	-0.331672	3	-0.0840727	0.214433	0.679083	0.567134	-0.210028	-0.129909	-0.131117	3	-0.157018	0.045912	5.92358	0.027336	-0.282786	-0.126174	-0.383201	3	-0.264054	0.129533	3.53078	0.0716957
Solyc10g054870.3.1	Triosephosphate isomerase	AT2G21170.1	-0.047007	0.091871	-0.041045	3	0.001273	0.0785168	0.0280819	0.980147	0.29879	-0.085345	-0.35909	3	-0.0485483	0.33048	0.254443	0.822925	-0.052078	-0.601926	-0.135205	3	-0.26307	0.296387	1.53735	0.264034
Solyc00g500216.2.1;Solyc01g095580.3.1;Solyc05g050280.3.1;Solyc10g011650.3.1;Solyc10g011660.3.1	Auxin-responsive GH3 family protein	AT2G46370.4	NQ	-0.237783	NQ	1	-0.237783	NQ	NQ	NQ	ND	ND	ND	0	ND	ND	ND	ND	-0.262752	NQ	NQ	1	-0.262752	NQ	NQ	NQ
Solyc02g094420.3.1	Shikimate kinase	AT3G26900.1	-0.238094	0.193308	0.236069	3	0.063761	0.262287	0.421055	0.714648	0.548533	-0.534889	0.037987	3	0.0172103	0.54201	0.0549975	0.96114	-0.239417	0.005102	-0.552813	3	-0.262376	0.279665	1.62497	0.245669
Solyc11g006070.3.1	Peptidyl-prolyl cis-trans isomerase	AT2G21130.1	0.227901	0.592374	0.192798	3	0.337691	0.221259	2.6435	0.11825	-0.307758	-0.274204	0.168254	3	-0.137903	0.26567	0.899065	0.463502	NQ	NQ	-0.261616	1	-0.261616	NQ	NQ	NQ
Solyc09g091050.4.1	C2 calcium-dependent membrane targeting	AT4G13550.1	0.537638	NQ	-0.61539	2	-0.038876	NQ	NQ	NQ	0.145245	-0.870432	NQ	2	-0.362594	NQ	NQ	NQ	0.56686	NQ	-1.08992	2	-0.26153	NQ	NQ	NQ
Solyc02g087250.4.1	Chloroplastic group IIA intron splicing facilitator CRS1, chloroplastic	AT3G01370.1	0.058156	0.211359	-0.058957	3	0.070186	0.135559	0.896774	0.464477	-0.237637	-0.878587	-0.111426	3	-0.409217	0.411356	1.72304	0.227022	-0.136485	-0.448708	-0.199331	3	-0.261508	0.165137	2.74284	0.111188
Solyc06g084460.4.1	Shikimate dehydrogenase	AT3G06350.1	-0.031893	-0.023094	0.251937	3	0.06565	0.161389	0.704564	0.554074	-0.031154	0.415711	0.217657	3	0.200738	0.223912	1.55279	0.260674	0.078866	0.488093	-1.35103	3	-0.261357	0.965613	0.468805	0.685343
Solyc11g069010.2.1	Alpha-L-fucosidase.1	AT2G28100.1	1.25503	NQ	NQ	1	1.25503	NQ	NQ	NQ	0.274062	NQ	-0.191335	2	0.0413635	NQ	NQ	NQ	NQ	0.116989	-0.639586	2	-0.261298	NQ	NQ	NQ
Solyc01g006860.3.1	Co-chaperone, HscB-like protein	AT5G06410.1	-0.445233	0.126272	0.058958	3	-0.0866677	0.312345	0.480599	0.678238	NQ	1.78772	-0.026324	2	0.880699	NQ	NQ	NQ	-0.668787	0.048156	-0.162862	3	-0.261164	0.368442	1.22774	0.344434
Solyc09g091820.5.1	putative type 1 membrane protein Chr3:8726241-8729023 FORWARD LENGTH=364 201606	AT3G24160.1	NQ	NQ	NQ	0	NQ	NQ	NQ	NQ	NQ	1.14349	0.906421	2	1.02496	NQ	NQ	NQ	0.078348	-0.599618	NQ	2	-0.260635	NQ	NQ	NQ
Solyc08g078660.3.1	Chaperone protein dnaJ 13	AT2G35720.1	NQ	-0.118321	NQ	1	-0.118321	NQ	NQ	NQ	NQ	-0.135144	0.196221	2	0.0305385	NQ	NQ	NQ	-0.118902	0.075761	-0.738399	3	-0.260513	0.425152	1.06132	0.399761
Solyc01g099670.3.1	meloidogyne-induced giant cell protein db212	AT4G25740.1	0.038437	-0.121172	0.610537	3	0.175934	0.384745	0.792023	0.511367	-0.221595	-0.496091	-0.524703	3	-0.41413	0.167353	4.28612	0.0503577	-0.07165	-0.211252	-0.498606	3	-0.260503	0.217697	2.07262	0.17397
Solyc09g072700.4.1	Peroxidase	AT4G26010.1	NQ	-0.624179	0.416367	2	-0.103906	NQ	NQ	NQ	0.268491	-0.55117	-0.052017	3	-0.111565	0.413062	0.467815	0.685942	-0.007861	-0.510538	-0.262917	3	-0.260439	0.251348	1.7947	0.214553
Solyc10g005100.3.1	Plasma membrane-associated cation-binding protein.1	AT4G20260.4	0.325933	0.227438	-0.057001	3	0.165457	0.198849	1.44119	0.286244	-0.802213	0.547198	-0.256833	3	-0.170616	0.678824	0.435334	0.705796	-0.007104	-0.734712	-0.039269	3	-0.260362	0.411114	1.09692	0.387112
Solyc04g082250.3.1	FtsH-like protein precursor	AT5G42270.1	0.12495	0.601929	-0.125693	3	0.200395	0.369631	0.93903	0.446842	0.486357	0.502695	-0.067505	3	0.307182	0.324592	1.63915	0.242853	-0.233309	-0.79541	0.247637	3	-0.260361	0.522049	0.863822	0.478734
Solyc05g010150.3.1	HD domain-containing protein 2	AT1G26160.1	NQ	NQ	NQ	0	NQ	NQ	NQ	NQ	0.313924	-0.266288	NQ	2	0.023818	NQ	NQ	NQ	-0.611971	0.166447	-0.33507	3	-0.260198	0.394573	1.14219	0.371684
Solyc03g121270.3.1	IAA-amino acid hydrolase ILR1-like protein	AT1G51760.1	-0.399543	-0.018914	0.264864	3	-0.0511977	0.333378	0.265995	0.815154	-0.310221	0.906542	-0.000183	3	0.198713	0.632296	0.544335	0.640787	-0.355508	-0.655303	0.236966	3	-0.257948	0.454064	0.983957	0.428875
Solyc11g066520.3.1	Carboxypeptidase	AT2G27920.1	-1.41062	0.189793	2.20066	3	0.326613	1.80953	0.312629	0.784149	1.72057	NQ	-0.356038	2	0.682267	NQ	NQ	NQ	-0.244289	-0.275113	-0.253402	3	-0.257601	0.0158353	28.1763	0.00125723
Solyc07g006810.3.1	Adenosylmethionine-8-amino-7-oxononanoate aminotransferase	AT5G57590.1	0.151254	0.007849	-0.092741	3	0.0221207	0.122622	0.312457	0.784262	-0.949479	0.636173	0.087949	3	-0.075119	0.805305	0.161566	0.886494	0.242702	0.139023	-1.1545	3	-0.257591	0.778472	0.573123	0.624411
Solyc09g091070.3.1	Malate dehydrogenase	AT3G47520.1	-0.098489	-0.218708	0.042802	3	-0.091465	0.130896	1.21029	0.349797	0.419713	-0.790931	0.200116	3	-0.057034	0.644988	0.153159	0.89233	-0.140866	0.075263	-0.707082	3	-0.257562	0.404017	1.10419	0.384587
Solyc02g088100.3.1	expansin precursor 5	AT2G03090.1	0.284217	-0.208467	NQ	2	0.037875	NQ	NQ	NQ	NQ	0.466884	0.753096	2	0.60999	NQ	NQ	NQ	-0.257168	NQ	NQ	1	-0.257168	NQ	NQ	NQ
Solyc05g043350.4.1	Centromere/kinetochore protein zw10-like protein	AT2G32900.1	NQ	-0.297179	NQ	1	-0.297179	NQ	NQ	NQ	-0.291045	0.375027	NQ	2	0.041991	NQ	NQ	NQ	NQ	-0.256855	NQ	1	-0.256855	NQ	NQ	NQ
Solyc03g112450.4.1	signal recognition particle receptor subunit beta-like	AT5G05670.2	ND	ND	ND	0	ND	ND	ND	ND	NQ	-1.43268	0.457727	2	-0.487478	NQ	NQ	NQ	NQ	NQ	-0.256621	1	-0.256621	NQ	NQ	NQ
Solyc05g053310.3.1	Stress responsive A/B Barrel domain containing protein	AT3G17210.1	-0.078133	-0.405925	-0.083605	3	-0.189221	0.187691	1.74617	0.222896	1.17195	-1.27059	NQ	2	-0.0493165	NQ	NQ	NQ	0.104184	-0.939922	0.067817	3	-0.255974	0.592596	0.748165	0.532374
Solyc11g017250.2.1	Dihydrolipoamide acetyltransferase component of pyruvate dehydrogenase complex	AT1G34430.1	-0.390617	-0.287843	0.096293	3	-0.194056	0.256646	1.30964	0.320541	0.479035	-0.067422	-0.039841	3	0.123924	0.307844	0.697244	0.557797	-0.096583	-0.597152	-0.072754	3	-0.255496	0.296122	1.49443	0.273669
Solyc07g005390.3.1	Aldehyde dehydrogenase 11A3	AT2G24270.4	-0.075921	0.061499	0.072775	3	0.019451	0.0827868	0.40695	0.723464	-0.164107	0.080118	-0.095243	3	-0.059744	0.125923	0.821769	0.497584	-0.48264	-0.151567	-0.12936	3	-0.254522	0.197867	2.22798	0.155722
Solyc09g015650.4.1	Non-green plastid inner envelope membrane protein	AT2G38550.1	0.107778	-0.052042	-0.06761	3	-0.003958	0.0970788	0.0706175	0.950128	0.229648	0.925563	0.147304	3	0.434172	0.427544	1.7589	0.220667	-0.254249	NQ	NQ	1	-0.254249	NQ	NQ	NQ
Solyc01g087120.3.1	ATP synthase subunit O, mitochondrial	AT5G13450.1	-0.04237	0.070485	0.001276	3	0.009797	0.056908	0.298181	0.79369	0.280798	-0.833617	-0.171432	3	-0.241417	0.560494	0.746032	0.533417	0.020548	-0.458429	-0.322767	3	-0.253549	0.246877	1.77887	0.217229
Solyc11g071280.2.1	4-amino-4-deoxychorismate lyase	AT5G57850.1	0.752323	NQ	NQ	1	0.752323	NQ	NQ	NQ	NQ	-1.42685	-1.24837	2	-1.33761	NQ	NQ	NQ	NQ	NQ	-0.252824	1	-0.252824	NQ	NQ	NQ
Solyc05g050940.4.1	tRNA N6-adenosine threonylcarbamoyltransferase	AT2G45270.1	0.227164	0.276261	0.341372	3	0.281599	0.0572908	8.51347	0.0135179	-0.140535	-0.216098	-0.58674	3	-0.314458	0.238811	2.2807	0.150127	0.444918	-1.20666	0.003302	3	-0.252814	0.855059	0.512113	0.659518
Solyc08g007040.3.1	Glycine cleavage system H protein	AT2G35370.1	0.164502	-0.137028	0.14707	3	0.0581813	0.169281	0.595301	0.61203	0.268521	-0.114559	0.049689	3	0.0678837	0.192187	0.611789	0.602959	-0.289481	-0.138343	-0.32952	3	-0.252448	0.100825	4.33674	0.0492741
Solyc10g080770.3.1	NPR1-interactor protein 1	AT5G06950.1	NQ	NQ	NQ	0	NQ	NQ	NQ	NQ	NQ	0.392149	NQ	1	0.392149	NQ	NQ	NQ	-0.06742	-0.70673	0.017785	3	-0.252122	0.396001	1.10274	0.385087
Solyc09g047900.2.1	Alpha/beta-Hydrolases superfamily protein	AT4G12830.1	-0.27154	0.171996	1.116	3	0.338819	0.708653	0.828122	0.494689	-0.160655	-0.131298	0.113394	3	-0.0595197	0.150465	0.685149	0.564	0.162122	-0.413752	-0.504442	3	-0.252024	0.361516	1.20747	0.350672
Solyc03g115200.3.1	Carbohydrate-binding X8 domain superfamily protein	AT1G18650.1	-0.223212	NQ	0.37924	2	0.078014	NQ	NQ	NQ	NQ	1.54405	NQ	1	1.54405	NQ	NQ	NQ	-0.251371	NQ	NQ	1	-0.251371	NQ	NQ	NQ
Solyc02g050240.5.1;Solyc02g050260.2.1	Oligopeptidase B	AT1G50380.1	ND	ND	ND	0	ND	ND	ND	ND	0.525513	NQ	NQ	1	0.525513	NQ	NQ	NQ	NQ	NQ	-0.24955	1	-0.24955	NQ	NQ	NQ
Solyc02g067980.3.1;Solyc02g093800.3.1	Serine/threonine protein phosphatase 2A regulatory subunit	AT1G13460.1	-0.382253	NQ	NQ	1	-0.382253	NQ	NQ	NQ	ND	ND	ND	0	ND	ND	ND	ND	-0.249	NQ	NQ	1	-0.249	NQ	NQ	NQ
Solyc02g083320.3.1;Solyc03g033310.5.1	RNA-binding (RRM/RBD/RNP motif) family protein	AT4G35785.5	ND	ND	ND	0	ND	ND	ND	ND	-0.33345	NQ	NQ	1	-0.33345	NQ	NQ	NQ	-0.248212	NQ	NQ	1	-0.248212	NQ	NQ	NQ
Solyc07g063010.3.1	3-hydroxybutyryl-CoA dehydrogenase	AT3G15290.1	-0.713794	0.47749	-0.063275	3	-0.0998597	0.596484	0.289969	0.79914	0.492521	-1.25952	-0.822246	3	-0.529747	0.911908	1.00619	0.420276	-0.702609	-1.14876	1.10812	3	-0.247748	1.19522	0.359023	0.753938
Solyc04g078740.2.1	Subtilisin-like protease-like protein	AT5G67090.1	0.018576	0.491863	0.057129	3	0.189189	0.262831	1.24675	0.338701	0.785863	-0.269449	0.278896	3	0.265103	0.527791	0.869989	0.476032	0.034226	NQ	-0.529475	2	-0.247625	NQ	NQ	NQ
Solyc12g056450.2.1	3-hydroxy-3-methylglutaryl coenzyme A synthase	AT4G11820.2	NQ	NQ	-0.513886	1	-0.513886	NQ	NQ	NQ	NQ	NQ	NQ	0	NQ	NQ	NQ	NQ	NQ	-0.247489	NQ	1	-0.247489	NQ	NQ	NQ
Solyc01g006510.3.1	sorbitol related enzyme	AT5G51970.1	0.162825	0.316067	0.091455	3	0.190116	0.114766	2.86923	0.103036	0.096583	-0.307933	-0.096484	3	-0.102611	0.202328	0.878417	0.472364	-0.142138	-0.583059	-0.015466	3	-0.246888	0.297943	1.43525	0.287693
Solyc03g119150.5.1	Peptidylprolyl isomerase	AT1G18170.1	0.201428	NQ	0.299685	2	0.250556	NQ	NQ	NQ	NQ	1.01773	-0.25603	2	0.38085	NQ	NQ	NQ	-0.203183	-0.290383	NQ	2	-0.246783	NQ	NQ	NQ
Solyc11g006420.2.1	Pyrimidine 5'-nucleotidase	AT2G38680.1	0.515646	-0.095898	-0.465071	3	-0.0151077	0.495325	0.0528284	0.962671	-0.236629	0.667462	-0.088422	3	0.114137	0.484889	0.407703	0.722992	-0.162763	-0.33003	NQ	2	-0.246396	NQ	NQ	NQ
Solyc06g051960.3.1	Pectinesterase	AT3G49220.1	-0.426298	-0.039841	-0.56204	3	-0.342726	0.270945	2.19092	0.159828	-0.566266	0.27976	-0.64817	3	-0.311559	0.513732	1.05042	0.403726	0.432034	-1.037	-0.133269	3	-0.246079	0.740986	0.575207	0.623239
Solyc06g073310.3.1	60S ribosomal protein L9	AT1G33140.1	-0.075569	0.106585	0.22529	3	0.0854353	0.15154	0.976494	0.431804	0.340296	-0.194751	0.226659	3	0.124068	0.281891	0.762323	0.525503	-0.531055	-0.178238	-0.027901	3	-0.245731	0.258278	1.64791	0.241134
Solyc09g015930.3.1	RNA helicase DEAD28	AT1G55150.1	0.46759	NQ	1.20266	2	0.835127	NQ	NQ	NQ	NQ	1.06384	NQ	1	1.06384	NQ	NQ	NQ	0.270684	-0.762096	NQ	2	-0.245706	NQ	NQ	NQ
Solyc06g009630.1.1	Calvin cycle protein cp12 chloroplastic-like	AT3G62410.1	-0.084759	0.444423	-0.037143	3	0.107507	0.292748	0.636069	0.589811	-0.169825	0.058939	0.042948	3	-0.022646	0.127711	0.30713	0.787773	-0.789489	-0.134101	0.187097	3	-0.245498	0.497732	0.854304	0.482936
Solyc07g065270.1.1	GRAS7	AT5G48150.1	0.459993	NQ	0.43523	2	0.447611	NQ	NQ	NQ	NQ	-0.659422	-0.094803	2	-0.377112	NQ	NQ	NQ	-0.185966	NQ	-0.304755	2	-0.24536	NQ	NQ	NQ
Solyc01g098640.3.1	UPF0603 protein, chloroplastic	AT1G54780.1	0.262149	0.049457	-0.160325	3	0.050427	0.211239	0.413476	0.719376	-0.016462	0.584673	0.224748	3	0.26432	0.302515	1.51336	0.269364	-0.115688	-0.406142	-0.213651	3	-0.24516	0.147768	2.87362	0.102769
Solyc03g119130.3.1	HMG-Y-related protein A	AT3G18035.1	-0.211698	0.14128	-0.039868	3	-0.036762	0.176509	0.360738	0.752834	-0.109094	0.937723	-0.364841	3	0.154596	0.690158	0.387981	0.735432	-0.312939	-0.458594	0.038529	3	-0.244335	0.255564	1.65595	0.239571
Solyc02g072260.5.1	Rho termination factor	AT4G18740.1	-0.422612	-0.223965	-0.111377	3	-0.252651	0.157588	2.77689	0.108905	0.142126	1.10721	-0.187289	3	0.354016	0.67276	0.911431	0.458278	NQ	NQ	-0.244263	1	-0.244263	NQ	NQ	NQ
Solyc10g005830.3.1	Ureidoglycolate hydrolase	AT2G35820.1	0.006019	-0.31469	-0.209573	3	-0.172748	0.163495	1.83008	0.208728	0.341932	0.720456	-1.99268	3	-0.310096	1.4694	0.365526	0.749758	-0.003073	-0.553805	-0.17409	3	-0.243656	0.281879	1.49718	0.273038
Solyc05g054590.4.1	UDP-glucuronic acid decarboxylase	AT2G28760.2	NQ	NQ	0.528717	1	0.528717	NQ	NQ	NQ	NQ	NQ	0.796033	1	0.796033	NQ	NQ	NQ	NQ	-0.508903	0.021966	2	-0.243469	NQ	NQ	NQ
Solyc08g076480.3.1	Plastid lipid-associated protein chloroplastic-like	AT2G35490.1	-0.112418	0.220811	-0.335992	3	-0.0758663	0.280195	0.468974	0.685241	0.424938	-0.704126	0.019188	3	-0.0866667	0.571927	0.262466	0.817525	-0.125646	-0.274147	-0.328419	3	-0.242737	0.104972	4.00519	0.0570553
Solyc00g500023.1.1;Solyc00g500070.1.1	ATP-dependent Clp protease proteolytic subunit	ATCG00670.1	0.162477	0.140719	-1.40532	3	-0.367375	0.898954	0.707837	0.552417	-0.542946	1.33854	-0.297505	3	0.16603	1.02281	0.281158	0.805007	0.089668	-0.055699	-0.761322	3	-0.242451	0.455196	0.922542	0.453637
Solyc01g108180.4.1	Pentatricopeptide repeat	AT2G15690.1	-0.272496	-0.484513	-0.052421	3	-0.26981	0.216059	2.16295	0.163026	0.509407	1.83013	1.33978	3	1.22644	0.667617	3.18185	0.0861947	0.067949	-0.778782	-0.015872	3	-0.242235	0.46655	0.89929	0.463407
Solyc05g055990.4.1	plasma membrane intrinsic protein 2.12	AT3G53420.1	0.259371	1.06463	-1.35613	3	-0.01071	1.23277	0.0150476	0.98936	1.08216	0.27141	0.347582	3	0.56705	0.447719	2.1937	0.159516	0.63642	-0.502171	-0.859673	3	-0.241808	0.781291	0.536066	0.645554
Solyc01g099690.3.1	ATP-dependent Clp protease proteolytic subunit	AT1G09130.3	0.021811	-0.00692	0.063802	3	0.026231	0.0355676	1.27738	0.329705	0.375619	-0.338351	-0.90431	3	-0.289014	0.641389	0.780473	0.51682	-0.114743	-0.383856	-0.225813	3	-0.241471	0.135238	3.09262	0.0905751
Solyc11g020300.2.1	Protein TIC 40, chloroplastic	AT5G16620.1	-0.007714	0.58998	0.448145	3	0.34347	0.312293	1.90497	0.197074	0.374252	-1.10877	-0.112763	3	-0.282428	0.755931	0.647123	0.583908	-0.354683	-0.472053	0.103641	3	-0.241032	0.304209	1.37234	0.303597
Solyc08g014130.3.1	Isopropylmalate synthase	AT1G74040.1	0.084322	-0.969381	-0.09776	3	-0.327606	0.5632	1.00751	0.419769	-0.158365	-0.042741	0.27943	3	0.026108	0.226873	0.19932	0.860438	-0.281896	0.044137	-0.484211	3	-0.240657	0.266577	1.56364	0.258345
Solyc02g090480.4.1	Peptidyl-prolyl cis-trans isomerase CYP40	AT2G15790.1	NQ	NQ	NQ	0	NQ	NQ	NQ	NQ	ND	ND	ND	0	ND	ND	ND	ND	NQ	-0.23985	NQ	1	-0.23985	NQ	NQ	NQ
Solyc05g047690.3.1	Histone deacetylase complex subunit SAP18	AT2G45640.1	-0.078849	-0.071476	-0.206396	3	-0.118907	0.0758573	2.715	0.113106	-0.662609	0.607636	-0.117837	3	-0.0576033	0.637261	0.156564	0.889965	-0.191228	-0.359196	-0.168709	3	-0.239711	0.104088	3.98886	0.0574838
Solyc10g080190.1.1	DUF1138 domain-containing protein	AT1G01170.1	NQ	0.343886	NQ	1	0.343886	NQ	NQ	NQ	ND	ND	ND	0	ND	ND	ND	ND	-0.239304	NQ	NQ	1	-0.239304	NQ	NQ	NQ
Solyc01g110390.2.1	NADH dehydrogenase [ubiquinone].1	AT4G34700.1	0.205966	0.331941	0.050564	3	0.196157	0.140945	2.41055	0.137479	0.184979	0.046049	-0.012478	3	0.07285	0.10142	1.24413	0.339485	-0.541315	0.26927	-0.445659	3	-0.239235	0.442968	0.935433	0.448315
Solyc12g010840.2.1	Ketol-acid reductoisomerase	AT3G58610.1	0.007886	0.326433	0.030629	3	0.121649	0.177712	1.18564	0.357538	0.367854	-0.072473	-0.152382	3	0.0476663	0.280154	0.294697	0.796	0.012154	-0.518131	-0.209872	3	-0.238616	0.266309	1.55194	0.260856
Solyc02g063220.3.1	Mannose-6-phosphate isomerase	AT1G67070.1	NQ	0.013281	NQ	1	0.013281	NQ	NQ	NQ	-0.181551	0.72569	0.063392	3	0.20251	0.469347	0.747332	0.532781	NQ	-0.238238	NQ	1	-0.238238	NQ	NQ	NQ
Solyc07g056500.4.1	glutathione S-transferase T5	AT1G78380.1	0.057917	0.083366	-0.326566	3	-0.061761	0.229681	0.465748	0.687194	0.39903	0.211088	0.63969	3	0.416603	0.214841	3.35866	0.0783686	2.2276	-0.240353	-2.70134	3	-0.238034	2.46447	0.167292	0.882526
Solyc01g094060.4.1	BEACH domain-containing protein	AT2G45540.2	NQ	NQ	NQ	0	NQ	NQ	NQ	NQ	-1.82529	NQ	NQ	1	-1.82529	NQ	NQ	NQ	0.395374	-0.240682	-0.868398	3	-0.237902	0.631891	0.652104	0.581265
Solyc01g111560.3.1	Rac-like GTP binding protein	AT4G35020.1	NQ	NQ	-0.357158	1	-0.357158	NQ	NQ	NQ	-0.084386	-1.07257	-0.884939	3	-0.680632	0.524817	2.24628	0.153748	-0.20267	-0.272354	NQ	2	-0.237512	NQ	NQ	NQ
Solyc09g083410.4.1	N-carbamoyl-L-amino-acid hydrolase	AT5G43600.1	0.114869	0.301344	0.036036	3	0.15075	0.136245	1.91645	0.195364	-0.462967	0.338975	0.132522	3	0.00284333	0.416401	0.011827	0.991637	-0.27381	-0.381198	-0.056905	3	-0.237304	0.1652	2.48804	0.130627
Solyc01g097920.3.1	Cysteine synthase	AT2G43750.1	-0.073122	-0.357801	0.050199	3	-0.126908	0.20925	1.05047	0.403709	0.417466	0.170112	-0.316456	3	0.090374	0.373402	0.419206	0.7158	0.026976	-0.114189	-0.62386	3	-0.237024	0.342364	1.19913	0.353277
Solyc12g009640.1.1	zinc finger BED domain-containing protein DAYSLEEPER-like	AT3G42170.1	-0.280722	0.380389	-0.022226	3	0.0258137	0.333163	0.1342	0.905531	0.279283	-0.444792	-0.220339	3	-0.128616	0.370649	0.601025	0.608868	0.153366	-0.426135	-0.436198	3	-0.236322	0.337518	1.21274	0.349035
Solyc02g062460.4.1;Solyc02g062490.4.1;Solyc04g053050.4.1	2-oxoglutarate (2OG) and Fe(II)-dependent oxygenase superfamily protein	AT1G52820.1	0.322742	-1.16286	NQ	2	-0.420059	NQ	NQ	NQ	-0.427396	-1.28406	-0.213433	3	-0.64163	0.566554	1.96157	0.188835	NQ	-0.500346	0.028234	2	-0.236056	NQ	NQ	NQ
Solyc02g080620.3.1	Arogenate dehydratase	AT1G11790.1	NQ	NQ	NQ	0	NQ	NQ	NQ	NQ	NQ	0.696288	NQ	1	0.696288	NQ	NQ	NQ	-0.033428	-0.423149	-0.250606	3	-0.235728	0.195286	2.09074	0.171696
Solyc12g089210.2.1	Ornithine carbamoyltransferase	AT1G75330.1	-0.125902	0.064572	0.096487	3	0.011719	0.120247	0.168802	0.88148	0.420894	-0.895488	-0.21744	3	-0.230678	0.658291	0.606945	0.605612	0.010701	-0.745458	0.031749	3	-0.234336	0.44277	0.916688	0.456076
Solyc02g087760.3.1	SUN-like protein 7	AT1G74690.1	-0.221482	0.092071	0.182513	3	0.0177007	0.212017	0.144604	0.89828	0.282805	1.02497	0.254062	3	0.520611	0.437021	2.06334	0.17515	-0.437694	-0.580386	0.315412	3	-0.234223	0.481315	0.842869	0.488034
Solyc02g062800.2.1	Ribosome biogenesis protein BMS1-like protein	AT5G49610.1	NQ	NQ	NQ	0	NQ	NQ	NQ	NQ	ND	ND	ND	0	ND	ND	ND	ND	-0.485488	NQ	0.017212	2	-0.234138	NQ	NQ	NQ
Solyc04g071140.3.1	Serine decarboxylase	AT1G43710.1	NQ	NQ	NQ	0	NQ	NQ	NQ	NQ	-1.29639	NQ	NQ	1	-1.29639	NQ	NQ	NQ	NQ	NQ	-0.233685	1	-0.233685	NQ	NQ	NQ
Solyc10g006760.3.1	Adenine nucleotide alpha hydrolases-like superfamily protein	AT1G11360.1	0.269478	-0.028896	0.052561	3	0.0977143	0.154227	1.09739	0.38695	-0.461368	-0.144387	-0.471548	3	-0.359101	0.186017	3.34367	0.0789916	0.026867	-0.33745	-0.389067	3	-0.233217	0.226713	1.78174	0.21674
Solyc06g066800.2.1	Nucleotide-diphospho-sugar transferases superfamily protein	AT1G64980.1	-0.288486	-0.01889	-0.455306	3	-0.254227	0.220216	1.99956	0.183563	-0.089123	-0.060258	0.155328	3	0.00198233	0.133583	0.0257031	0.981828	-0.575002	-0.121579	-0.00202	3	-0.232867	0.302268	1.33437	0.313723
Solyc11g005370.2.1	U6 snRNA-associated Sm-like protein LSm3	AT1G21190.1	0.148621	0.172899	NQ	2	0.16076	NQ	NQ	NQ	0.005899	-0.821379	-0.150478	3	-0.321986	0.439498	1.26894	0.332156	0.016713	-0.082025	-0.633214	3	-0.232842	0.350229	1.15151	0.368593
Solyc10g008390.3.1	Thioredoxin	AT4G03520.1	-0.075852	-0.137392	-0.257982	3	-0.157075	0.0926467	2.93656	0.0990361	-0.937325	0.392165	0.097139	3	-0.14934	0.698176	0.370487	0.746578	-0.465238	-0.053431	-0.179696	3	-0.232788	0.210975	1.91113	0.196153
Solyc12g042470.2.1	Non-functional NADPH-dependent codeinone reductase 2	AT1G59960.1	0.272577	0.121598	-0.009315	3	0.128287	0.141065	1.57515	0.255902	-0.330163	0.7522	0.106139	3	0.176059	0.544559	0.559981	0.631844	-0.907548	-0.442686	0.653818	3	-0.232139	0.801694	0.501533	0.665759
Solyc12g099830.2.1	Protein kinase domain	AT1G63500.1	NQ	-0.359033	NQ	1	-0.359033	NQ	NQ	NQ	NQ	NQ	NQ	0	NQ	NQ	NQ	NQ	0.075888	-0.539703	NQ	2	-0.231908	NQ	NQ	NQ
Solyc04g072850.5.1	Beta-D-xylosidase	AT1G78060.1	0.082804	-0.001529	-0.106391	3	-0.008372	0.0947829	0.152989	0.892448	-0.263624	0.439503	-0.141352	3	0.011509	0.375662	0.0530642	0.962504	-0.074764	-0.097943	-0.522155	3	-0.231621	0.251877	1.59276	0.252225
Solyc06g071790.3.1	Elongation factor Tu	AT4G20360.1	0.20222	0.139798	0.070094	3	0.137371	0.0660964	3.59979	0.0692496	-0.117809	-0.149581	-0.171498	3	-0.146296	0.0269948	9.38669	0.0111598	-0.18212	-0.182035	-0.329028	3	-0.231061	0.0848419	4.71712	0.0421222
Solyc09g092130.3.1	Sucrose phosphate synthase	AT1G04920.1	-0.163072	0.150371	-0.002828	3	-0.00517633	0.156735	0.0572029	0.959585	0.199176	0.254774	0.089339	3	0.181096	0.0841863	3.72588	0.0650815	0.070073	-0.532156	-0.228886	3	-0.230323	0.301117	1.32484	0.31633
Solyc10g075060.3.1;Solyc10g075110.2.1	Non-specific lipid-transfer protein	AT3G51590.1	-0.423704	-0.25444	-0.037008	3	-0.238384	0.193847	2.12999	0.166908	0.132423	0.544112	-0.585845	3	0.03023	0.571868	0.0915594	0.935393	NQ	NQ	-0.23024	1	-0.23024	NQ	NQ	NQ
Solyc10g075090.3.1;Solyc10g075103.1.1	Non-specific lipid-transfer protein	AT2G38530.1	-0.320125	-0.272257	-0.039579	3	-0.210654	0.150076	2.43119	0.135606	0.145515	-0.021683	-0.540631	3	-0.138933	0.357785	0.672581	0.570511	NQ	NQ	-0.23024	1	-0.23024	NQ	NQ	NQ
Solyc01g102350.3.1	Pectin acetylesterase	AT3G05910.1	0.026787	0.154633	-0.304387	3	-0.040989	0.236897	0.299688	0.792692	-0.054632	0.024954	0.049407	3	0.00657633	0.0543997	0.209386	0.853538	-0.599642	0.115363	-0.203429	3	-0.229236	0.3582	1.10845	0.383113
Solyc01g079220.4.1	NifU-like protein 1, chloroplastic	AT4G01940.1	0.180087	0.568184	0.446078	3	0.398116	0.198444	3.47482	0.0737723	0.703362	0.160179	-0.425344	3	0.146066	0.564485	0.448184	0.697894	0.033741	-0.329467	-0.391074	3	-0.228933	0.229559	1.72733	0.22625
Solyc10g037900.1.1	dihydroorotate dehydrogenase (DUF3598)	AT2G44760.1	-0.092942	0.0277	0.062796	3	-0.000815333	0.081691	0.0172871	0.987777	0.01354	0.65467	-0.20222	3	0.15533	0.445694	0.603641	0.607427	0.011943	-0.588512	-0.109622	3	-0.22873	0.317453	1.24797	0.338338
Solyc09g061860.4.1	Sterol 3-beta-glucosyltransferase	AT3G07020.2	0.410699	0.120627	-0.685361	3	-0.051345	0.567906	0.156596	0.889942	0.123306	-0.301942	0.106895	3	-0.0239137	0.240919	0.171923	0.87932	0.160191	-0.430892	-0.414711	3	-0.228471	0.336688	1.17534	0.360834
Solyc12g040810.2.1	Geranylgeranyl transferase type-2 subunit beta	AT5G12210.1	NQ	0.044441	0.132891	2	0.088666	NQ	NQ	NQ	0.866599	-0.625754	-0.204978	3	0.0119557	0.769464	0.026912	0.980974	-0.041714	-0.33153	-0.311773	3	-0.228339	0.161924	2.44248	0.134596
Solyc01g074030.3.1	Beta-glucosidase	AT2G44480.1	-0.114818	0.129091	0.263668	3	0.092647	0.191857	0.836401	0.490942	-0.381106	-0.857927	-0.010053	3	-0.416362	0.425035	1.69671	0.231843	-0.036332	-0.356965	-0.291614	3	-0.228304	0.169433	2.33386	0.144762
Solyc06g036290.3.1	heat shock protein 90	AT5G52640.1	0.11015	0.003332	-0.081239	3	0.0107477	0.0959098	0.194094	0.864029	-0.055146	-0.718241	0.33283	3	-0.146852	0.531503	0.47856	0.679462	-0.515697	0.061061	NQ	2	-0.227318	NQ	NQ	NQ
Solyc08g076970.3.1	Acetylornithine deacetylase	AT4G17830.2	-0.111177	0.074002	-0.004561	3	-0.013912	0.092943	0.259259	0.819681	0.106695	-1.06407	-0.276863	3	-0.411411	0.596865	1.19388	0.354928	0.200961	-0.501803	-0.380824	3	-0.227222	0.375719	1.04749	0.404802
Solyc09g064450.3.1	NADH dehydrogenase	AT2G20360.1	0.055677	0.182665	0.015329	3	0.084557	0.0873263	1.67712	0.235515	0.245905	-0.575093	-0.13928	3	-0.156156	0.410759	0.658464	0.577905	-0.176915	-0.278706	-0.224831	3	-0.226817	0.0509246	7.71453	0.0163908
Solyc10g079430.2.1	U3 small nucleolar RNA-associated protein .1	AT3G60360.1	0.483078	-0.023513	0.366465	3	0.275343	0.265304	1.7976	0.214068	-0.924775	NQ	0.558889	2	-0.182943	NQ	NQ	NQ	-0.226576	NQ	NQ	1	-0.226576	NQ	NQ	NQ
Solyc03g121910.1.1	Threonine synthase	AT4G29840.1	-0.165197	0.048222	0.15229	3	0.0117717	0.161852	0.125974	0.911274	0.28613	0.658757	-0.018253	3	0.308878	0.339078	1.57779	0.255348	-0.109238	-0.141316	-0.427975	3	-0.226176	0.175497	2.23222	0.155262
Solyc08g081430.3.1	Mitochondrial import inner membrane translocase subunit Tim.1	AT4G00026.1	0.607313	0.074979	-0.623664	3	0.0195427	0.617358	0.0548286	0.961259	0.710927	-1.046	-1.58108	3	-0.638716	1.19905	0.922634	0.453599	0.400863	-0.233532	-0.84565	3	-0.226106	0.62329	0.628324	0.593978
Solyc01g105450.4.1	ABC transporter G family member .1	AT1G17840.1	-0.665733	-0.357625	0.493658	3	-0.176567	0.600528	0.509256	0.661198	-0.039661	1.17278	0.500139	3	0.544421	0.607435	1.55237	0.260763	-2.12286	-1.02826	2.47371	3	-0.225806	2.40106	0.16289	0.885576
Solyc01g112290.4.1	Glutamate--tRNA ligase, chloroplastic/mitochondrial	AT5G64050.1	-0.263975	0.494287	0.093089	3	0.1078	0.379345	0.492205	0.671298	-0.084908	-0.0905	0.103871	3	-0.0238457	0.110641	0.373296	0.744781	-0.187784	-0.564314	0.077737	3	-0.224787	0.322621	1.20681	0.350876
Solyc06g050440.3.1	Peroxidase	AT5G05340.1	ND	ND	ND	0	ND	ND	ND	ND	0.087988	-0.021678	NQ	2	0.033155	NQ	NQ	NQ	NQ	-0.387726	-0.060957	2	-0.224341	NQ	NQ	NQ
Solyc09g074360.4.1	RNA binding protein	AT4G03110.1	ND	ND	ND	0	ND	ND	ND	ND	ND	ND	ND	0	ND	ND	ND	ND	0.32516	-0.954382	-0.043335	3	-0.224186	0.658663	0.589529	0.615233
Solyc09g010440.3.1	Actin-depolymerizing factor	AT3G46010.2	NQ	NQ	NQ	0	NQ	NQ	NQ	NQ	NQ	-2.52692	NQ	1	-2.52692	NQ	NQ	NQ	0.074876	-0.523068	NQ	2	-0.224096	NQ	NQ	NQ
Solyc03g006870.3.1	Phosphoglucomutase protein	AT5G51820.1	-0.030907	0.271692	-0.128816	3	0.037323	0.20879	0.309619	0.786132	0.127203	-0.21293	-0.119781	3	-0.0685027	0.175769	0.675035	0.569235	-0.063695	-0.177993	-0.430138	3	-0.223942	0.187493	2.06877	0.174459
Solyc03g116020.3.1	DNA-directed RNA polymerase subunit	AT5G62440.1	0.363452	-2.02557	-1.15109	3	-0.937734	1.20871	1.34374	0.311186	0.283822	NQ	NQ	1	0.283822	NQ	NQ	NQ	NQ	NQ	-0.222821	1	-0.222821	NQ	NQ	NQ
Solyc07g008720.4.1	Nascent polypeptide-associated complex subunit beta	AT1G17880.1	-0.073203	-0.188232	-0.201867	3	-0.154434	0.0706777	3.78461	0.0632633	0.386024	-0.564341	0.087084	3	-0.030411	0.485955	0.108392	0.92358	-0.148825	-0.352606	-0.163319	3	-0.221583	0.1137	3.37549	0.0776776
Solyc04g076190.1.1	Eukaryotic aspartyl protease family protein	AT1G09750.1	-0.23371	0.094545	0.167145	3	0.00932667	0.213583	0.0756345	0.946595	0.64944	-0.742638	-0.903173	3	-0.332124	0.85384	0.673727	0.569915	-0.263318	-0.450334	0.050217	3	-0.221145	0.252926	1.51441	0.269129
Solyc04g076820.1.1	Phox/Bem1p	AT5G09620.1	-0.141945	0.477985	0.524485	3	0.286842	0.372067	1.33531	0.313468	-0.507792	0.620903	0.250682	3	0.121264	0.575369	0.365046	0.750066	-0.008533	-0.688616	0.03391	3	-0.22108	0.405454	0.944426	0.444642
Solyc02g062130.5.1	Ferredoxin--NADP reductase, chloroplastic	AT1G20020.1	NQ	-3.51973	NQ	1	-3.51973	NQ	NQ	NQ	-1.80067	NQ	NQ	1	-1.80067	NQ	NQ	NQ	0.30846	-0.651348	-0.319319	3	-0.220736	0.487439	0.784355	0.51498
Solyc12g009650.2.1	Sl proline-rich protein	AT3G22142.1	-0.197109	0.194982	-0.279724	3	-0.0939503	0.253609	0.641643	0.586827	0.36151	-0.257088	-0.199835	3	-0.0318043	0.341821	0.161157	0.886778	-0.095992	-0.369514	-0.193939	3	-0.219815	0.138585	2.74728	0.110887
Solyc06g076360.5.1	Protein TOC75, chloroplastic	AT3G46740.1	-0.150044	0.124263	0.337809	3	0.104009	0.244556	0.736638	0.538032	0.588191	-0.000689	0.23281	3	0.273437	0.296535	1.59714	0.25132	-0.098603	-0.277229	-0.279346	3	-0.218393	0.103746	3.64608	0.0676756
Solyc09g091970.5.1	Epimerase family protein SDR39U1-like protein, chloroplastic	AT2G21280.1	0.046659	0.021622	-0.254055	3	-0.0619247	0.16686	0.642794	0.586213	-0.954473	0.799822	0.05459	3	-0.0333537	0.880448	0.0656146	0.953653	0.092232	-0.170091	-0.57642	3	-0.218093	0.336901	1.12125	0.378732
Solyc07g006010.3.1	Nuclear pore complex protein NUP43	AT4G30840.1	NQ	0.9195	NQ	1	0.9195	NQ	NQ	NQ	NQ	NQ	NQ	0	NQ	NQ	NQ	NQ	NQ	NQ	-0.217662	1	-0.217662	NQ	NQ	NQ
Solyc10g075100.2.1;Solyc10g075107.1.1	Non-specific lipid-transfer protein	AT2G38540.1	-0.051658	0.500992	0.175548	3	0.208294	0.277776	1.2988	0.323586	-0.038834	-0.490492	-0.432523	3	-0.320616	0.245746	2.25975	0.152317	-0.335921	-0.154792	-0.161379	3	-0.217364	0.102726	3.66494	0.067049
Solyc01g005950.4.1	Serine/threonine-protein phosphatase	AT3G58500.1	0.203765	-0.222662	0.021468	3	0.000857	0.213959	0.00693761	0.995094	-0.658704	0.664324	-0.203005	3	-0.065795	0.672102	0.169558	0.880957	NQ	NQ	-0.217208	1	-0.217208	NQ	NQ	NQ
Solyc11g012700.2.1	Oligopeptide transporter	AT4G16370.1	-1.57925	-1.56041	0.462256	3	-0.892467	1.17326	1.31752	0.318349	-1.75176	1.47471	0.372597	3	0.0318497	1.64	0.0336373	0.976222	NQ	-0.054292	-0.379634	2	-0.216963	NQ	NQ	NQ
Solyc03g007270.3.1	Protein phosphatase 2C family protein	AT5G53140.1	-0.435044	0.198894	0.030156	3	-0.0686647	0.328319	0.362241	0.751867	-1.45669	0.049958	-0.40555	3	-0.604093	0.772697	1.35412	0.308407	-0.132539	-0.594033	0.078763	3	-0.215936	0.344064	1.08704	0.390575
Solyc10g080080.3.1	Thioredoxin reductase	AT2G41680.1	0.047513	-0.106161	0.012066	3	-0.0155273	0.0804672	0.334225	0.770003	-0.165829	0.245848	0.062181	3	0.0474	0.206236	0.398084	0.729043	-0.120433	-0.357098	-0.16913	3	-0.215554	0.124976	2.98738	0.0961615
Solyc09g065190.3.1	Ran GTPase-activating protein.1	AT3G63130.1	-0.268485	-0.028991	-0.347262	3	-0.214913	0.165761	2.24565	0.153816	-1.02487	-0.536334	0.288589	3	-0.424205	0.66387	1.10676	0.383697	NQ	-0.311256	-0.118365	2	-0.21481	NQ	NQ	NQ
Solyc03g123840.4.1	RNA-binding (RRM/RBD/RNP motifs) family protein	AT3G21215.1	-0.504314	NQ	-0.487564	2	-0.495939	NQ	NQ	NQ	0.293209	0.365975	0.074411	3	0.244532	0.151755	2.79096	0.107981	-0.136508	NQ	-0.291374	2	-0.213941	NQ	NQ	NQ
Solyc01g105130.5.1	tropomyosin Chr5:25677163-25678204 FORWARD LENGTH=158 201606	AT5G64180.1	0.43537	0.43766	-0.062504	3	0.270175	0.288111	1.62423	0.245818	-0.538458	-1.77984	0.892863	3	-0.475145	1.33748	0.61532	0.601032	-0.055501	-0.21298	-0.372662	3	-0.213714	0.158582	2.33422	0.144727
Solyc01g112160.4.1	Phosphoglycerate mutase family protein	AT4G38370.1	0.068417	0.12251	0.4494	3	0.213442	0.206127	1.79352	0.214751	-0.099489	-0.531272	-0.223498	3	-0.284753	0.222313	2.21852	0.156757	-0.329327	-0.102807	-0.208406	3	-0.213513	0.113346	3.26271	0.0824827
Solyc03g117600.3.1	Transferase	AT5G48930.1	-0.45311	0.330463	0.266172	3	0.0478417	0.435026	0.190481	0.866515	1.06623	-0.685757	-0.222381	3	0.0526963	0.907806	0.100542	0.929085	0.032911	-0.325162	-0.346145	3	-0.212799	0.213049	1.73001	0.225768
Solyc01g099110.4.1	Xaa-Pro aminopeptidase	AT3G05350.1	0.461842	-0.172119	-0.145544	3	0.0480597	0.358592	0.232135	0.838023	-0.007226	-0.313886	-0.081202	3	-0.134105	0.160028	1.45147	0.283761	-0.089714	-0.375452	-0.17106	3	-0.212075	0.147218	2.4951	0.130026
Solyc12g088900.2.1	Succinate dehydrogenase subunit 5, mitochondrial	AT1G47420.1	0.243392	NQ	-0.122859	2	0.0602665	NQ	NQ	NQ	0.072049	-0.120736	0.097056	3	0.016123	0.119181	0.234315	0.836543	-0.219851	0.127899	-0.543867	3	-0.21194	0.335953	1.09268	0.388594
Solyc04g014510.3.1	glutamine synthase	AT5G37600.1	0.02798	-0.014703	0.073053	3	0.0287767	0.0438834	1.1358	0.373818	0.564394	-0.141869	-0.023646	3	0.13296	0.37828	0.608789	0.604601	0.022323	-0.399993	-0.257452	3	-0.211707	0.214842	1.70678	0.229984
Solyc03g120540.3.1	Peroxyureidoacrylate/ureidoacrylate amidohydrolase	AT3G16190.1	NQ	-0.469409	NQ	1	-0.469409	NQ	NQ	NQ	-0.273182	1.02722	0.418161	3	0.390733	0.650634	1.04017	0.407497	NQ	NQ	-0.211675	1	-0.211675	NQ	NQ	NQ
Solyc02g086454.2.1	titin isoform X6	NA	-0.444762	0.333444	-0.095789	3	-0.0690357	0.389792	0.306762	0.788017	-0.190783	0.393806	-0.467057	3	-0.0880113	0.439537	0.34682	0.761819	-0.313344	-0.330388	0.008715	3	-0.211672	0.191051	1.919	0.194987
Solyc01g068590.4.1	Metal ion-binding protein	AT3G62010.1	0.31461	0.158483	0.166068	3	0.213054	0.0880321	4.19188	0.0524704	0.02908	0.090091	-0.043766	3	0.025135	0.0670156	0.649626	0.582578	-0.104186	-0.177845	-0.350788	3	-0.21094	0.126588	2.88619	0.102007
Solyc07g047670.3.1	Pescadillo homolog	AT5G14520.1	-0.001471	0.479032	0.209443	3	0.229001	0.240848	1.64686	0.241341	NQ	0.743076	0.396164	2	0.56962	NQ	NQ	NQ	0.029766	-0.037234	-0.624912	3	-0.210793	0.360198	1.01362	0.417443
Solyc03g113000.3.1	RINT1-like protein MAG2	AT3G47700.1	0.346618	-0.047565	-0.735565	3	-0.145504	0.547699	0.460144	0.690595	0.722288	-0.501615	0.741385	3	0.320686	0.712198	0.779902	0.517091	0.582078	-0.445279	-0.768956	3	-0.210719	0.705398	0.517404	0.656413
Solyc01g080810.3.1	Isoleucine--tRNA ligase	AT5G49030.1	-0.122711	0.23882	-0.100391	3	0.00523933	0.202594	0.0447929	0.968343	-0.224541	0.08992	-0.144973	3	-0.093198	0.163499	0.987307	0.427566	-0.183664	-0.235265	-0.210282	3	-0.209737	0.0258048	14.0778	0.00500793
Solyc07g066430.3.1	Ribosome-binding ATPase YchF	AT1G56050.1	-0.106973	0.255647	-0.143636	3	0.00167933	0.220705	0.0131791	0.990681	0.042758	-0.240067	0.014708	3	-0.060867	0.155824	0.676562	0.568441	-0.106938	-0.380787	-0.141199	3	-0.209641	0.149203	2.43366	0.135384
Solyc07g056540.3.1	glycolate oxidase X92888	AT3G14420.1	-0.033957	1.04309	0.171308	3	0.393482	0.571866	1.19177	0.355596	0.253648	0.522607	-0.073323	3	0.234311	0.298435	1.35989	0.306874	-0.184324	-0.11272	-0.331375	3	-0.209473	0.111476	3.25468	0.082841
Solyc02g005350.3.1	succinyl-CoA ligase alpha 2 subunit	AT5G23250.1	-0.663518	0.658976	-0.463078	3	-0.155873	0.712761	0.378781	0.741281	0.015792	0.135431	-0.224868	3	-0.0245483	0.183506	0.231704	0.838316	-0.383748	0.184891	-0.429549	3	-0.209469	0.342292	1.05994	0.40026
Solyc12g094720.4.1	PsbP family	AT1G76450.1	0.014593	-0.021628	0.044339	3	0.0124347	0.0330364	0.651931	0.581356	0.115931	-0.66222	-0.237861	3	-0.261383	0.389608	1.16201	0.365151	0.001701	-0.33583	-0.289949	3	-0.208026	0.183072	1.96814	0.187909
Solyc04g082780.3.1	NAD(P)-binding Rossmann-fold superfamily protein	AT2G33590.1	-0.122127	0.305966	0.063953	3	0.0825973	0.214655	0.666479	0.573697	0.186659	-0.242649	-0.11458	3	-0.0568567	0.220398	0.446822	0.698729	-0.145255	-0.148531	-0.327549	3	-0.207112	0.104315	3.4389	0.0751511
Solyc09g011850.4.1	Fructokinase-like protein.1	AT3G54090.1	-0.499235	-0.65959	-0.118836	3	-0.425887	0.277738	2.65594	0.117331	0.020685	-0.007518	0.120907	3	0.0446913	0.0674942	1.14688	0.370126	0.237892	-0.219191	-0.639259	3	-0.206853	0.438706	0.816674	0.499919
Solyc11g042950.1.1	Xylulose kinase.1	AT2G21370.1	0.073649	0.141061	0.038393	3	0.0843677	0.0521665	2.8012	0.107315	-0.229635	-0.540242	-0.153419	3	-0.307765	0.204906	2.60152	0.121424	0.117777	-0.568513	-0.168526	3	-0.206421	0.344711	1.03719	0.408599
Solyc02g014310.4.1	glycine rich protein X55695	AT3G18610.1	0.193168	-0.247654	NQ	2	-0.027243	NQ	NQ	NQ	-1.09341	NQ	0.392535	2	-0.350438	NQ	NQ	NQ	-1.85347	NQ	1.44141	2	-0.206031	NQ	NQ	NQ
Solyc08g079850.4.1	Subtilisin-like protease	AT5G67360.1	0.120009	0.209968	0.040644	3	0.12354	0.0847172	2.52579	0.12746	-0.073407	-0.482682	-0.020425	3	-0.192171	0.25298	1.31572	0.318849	-0.069121	0.197609	-0.746139	3	-0.205884	0.486511	0.732976	0.539841
Solyc11g012320.3.1	induced stolen tip protein TUB8-like isoform.1	NA	0.135537	0.174741	0.02333	3	0.111203	0.078584	2.45099	0.133842	-0.131631	-0.195766	-0.163418	3	-0.163605	0.0320679	8.83663	0.0125655	-0.242158	-0.332714	-0.042028	3	-0.205633	0.148745	2.39448	0.138962
Solyc02g087770.3.1;Solyc02g087800.3.1	Aldose 1-epimerase	AT5G15140.1	ND	ND	ND	0	ND	ND	ND	ND	ND	ND	ND	0	ND	ND	ND	ND	NQ	-0.205595	NQ	1	-0.205595	NQ	NQ	NQ
Solyc09g009640.3.1	Small nuclear ribonucleoprotein G	AT2G03870.2	NQ	0.047355	NQ	1	0.047355	NQ	NQ	NQ	NQ	0.272356	0.127044	2	0.1997	NQ	NQ	NQ	NQ	-0.205226	NQ	1	-0.205226	NQ	NQ	NQ
Solyc08g005800.4.1	Pectin acetylesterase	AT4G19420.1	-0.184441	0.028087	-0.074481	3	-0.076945	0.106285	1.25391	0.336572	-0.489494	0.62481	-0.319175	3	-0.0612863	0.600249	0.176845	0.875918	-0.249235	-0.285872	-0.08004	3	-0.205049	0.1098	3.23457	0.0837479
Solyc01g099810.3.1	Serine/arginine-rich-splicing factor SR34	AT1G09140.1	0.141625	0.115112	0.215235	3	0.157324	0.0518748	5.2529	0.0343829	0.146434	-0.789516	-0.096655	3	-0.246579	0.485653	0.879409	0.471935	-0.109353	-0.06391	-0.44138	3	-0.204881	0.206071	1.72205	0.227201
Solyc06g051200.3.1	50S ribosomal protein L3	AT2G43030.1	-0.086655	-0.557808	0.049254	3	-0.198403	0.318586	1.07866	0.393544	-0.477774	0.750148	-0.205949	3	0.0221417	0.644955	0.0594623	0.957991	0.09376	-0.750072	0.042669	3	-0.204548	0.473128	0.748818	0.532055
Solyc02g068640.3.1	Pyrroline-5-carboxylate reductase	AT5G14800.1	0.019224	0.075717	0.058839	3	0.05126	0.0289991	3.06165	0.0921699	-0.090937	-0.64368	-0.261159	3	-0.331925	0.283085	2.03088	0.179365	0.483999	0.649595	-1.74613	3	-0.204178	1.33793	0.264323	0.816277
Solyc08g067020.5.1	Cytochrome b-c1 complex subunit 7	AT5G25450.1	0.116848	0.069825	0.039116	3	0.075263	0.0391503	3.32972	0.079578	0.29968	-0.854232	-0.553669	3	-0.369407	0.598617	1.06885	0.397048	0.01586	-0.410596	-0.216936	3	-0.203891	0.213527	1.65388	0.239972
Solyc06g060420.3.1	Prolyl-tRNA synthetase associated domain-containing protein 1-like	AT1G44835.2	-0.289688	-0.131351	0.493242	3	0.0240677	0.413958	0.100702	0.928973	-0.42488	0.744587	-0.11393	3	0.0685923	0.605722	0.196139	0.862624	0.078138	-0.450437	-0.23773	3	-0.203343	0.26596	1.32426	0.316489
Solyc12g056940.2.1	Acetyl CoA carboxylase	AT1G36160.1	0.378636	-0.079926	-0.229809	3	0.022967	0.317004	0.125487	0.911614	0.061967	-0.179501	-0.032483	3	-0.0500057	0.121684	0.711781	0.550426	0.020152	-0.079398	-0.549987	3	-0.203078	0.304528	1.15504	0.367434
Solyc12g013810.2.1	Thioredoxin	AT3G15360.1	-0.153603	0.067315	-0.102503	3	-0.0629303	0.115653	0.942459	0.445442	0.260387	-0.064789	0.015793	3	0.0704637	0.169341	0.720713	0.545942	0.003541	-0.36127	-0.251088	3	-0.202939	0.187111	1.87857	0.201081
Solyc03g118170.3.1	Glycine--tRNA ligase	AT1G29880.1	0.120602	-0.151536	0.040716	3	0.00326067	0.139882	0.0403743	0.971463	-0.150408	-0.053693	0.001019	3	-0.067694	0.0766783	1.52911	0.26585	-0.172655	-0.212161	-0.220984	3	-0.201933	0.0257367	13.5899	0.00537104
Solyc11g042430.2.1	Protein phosphatase methylesterase.1	AT4G10050.1	NQ	NQ	0.303224	1	0.303224	NQ	NQ	NQ	-0.738269	-0.44126	-0.558271	3	-0.579267	0.149614	6.70607	0.0215211	0.097991	-0.02375	-0.678735	3	-0.201498	0.417758	0.835424	0.491383
Solyc07g062190.5.1	50S ribosomal protein L13	AT1G78630.1	-0.134169	-0.213048	0.182006	3	-0.0550703	0.209068	0.456238	0.692973	-0.520226	0.595568	-0.323004	3	-0.082554	0.595492	0.240117	0.832607	0.055122	-0.894791	0.237028	3	-0.20088	0.607788	0.572461	0.624784
Solyc07g042150.3.1	Ubiquinone biosynthesis COQ9-like protein	AT1G19140.2	0.614381	NQ	NQ	1	0.614381	NQ	NQ	NQ	-0.094299	-1.25077	-0.306121	3	-0.550396	0.615717	1.5483	0.261645	NQ	-0.200318	NQ	1	-0.200318	NQ	NQ	NQ
Solyc10g081660.2.1	sucrose phosphatase AF493563	AT2G35840.1	0.189655	0.03773	0.02965	3	0.0856783	0.090137	1.64637	0.241435	0.074016	-0.472171	-0.127332	3	-0.175162	0.276217	1.09838	0.386605	0.043847	-0.349703	-0.293789	3	-0.199882	0.212919	1.626	0.245464
Solyc07g042315.1.1	3-oxoacyl-[acyl-carrier-protein] synthase	AT1G74960.2	-0.171199	-0.070921	-0.138231	3	-0.126784	0.0511097	4.29656	0.0501315	0.236618	-0.99762	0.115982	3	-0.215007	0.680442	0.547295	0.639088	0.096138	-0.341299	-0.354467	3	-0.199876	0.25644	1.35	0.309505
Solyc11g020610.3.1	Neutral/alkaline invertase	AT4G09510.1	-0.402587	0.52722	NQ	2	0.0623165	NQ	NQ	NQ	NQ	NQ	NQ	0	NQ	NQ	NQ	NQ	0.497142	-0.895481	NQ	2	-0.199169	NQ	NQ	NQ
Solyc04g017710.3.1	Zinc finger transcription factor 32	AT1G07360.1	-0.252154	0.596376	2.79367	3	1.04597	1.5719	1.15253	0.368258	NQ	2.5227	0.035842	2	1.27927	NQ	NQ	NQ	NQ	-0.006644	-0.391329	2	-0.198986	NQ	NQ	NQ
Solyc03g112150.1.1	Elongation factor Tu	AT4G20360.1	0.121239	0.112234	0.035382	3	0.0896183	0.0471854	3.28965	0.0812966	-0.215302	0.391537	-0.126836	3	0.0164663	0.327819	0.0870009	0.938597	-0.215835	-0.055998	-0.324482	3	-0.198772	0.135053	2.54924	0.125547
Solyc01g106450.3.1	L-galactose dehydrogenase	AT4G33670.1	0.141191	-0.000693	-0.028843	3	0.0372183	0.0911364	0.707336	0.55267	-0.689679	-0.001833	0.041077	3	-0.216812	0.410077	0.915752	0.456467	-0.095279	-0.248237	-0.252557	3	-0.198691	0.0895835	3.84159	0.061569
Solyc03g044010.4.1	Mitochondrial outer membrane protein porin 2	AT5G67500.2	-0.212186	-0.171234	-0.271049	3	-0.218156	0.0501746	7.53086	0.0171793	-0.230717	0.232652	-0.101267	3	-0.0331107	0.239085	0.23987	0.832775	0.245142	-0.270114	-0.569121	3	-0.198031	0.41189	0.832747	0.492592
Solyc12g010340.3.1	PHD finger-like domain-containing protein 5A	AT2G30000.1	-0.227505	-0.098271	-0.054343	3	-0.126706	0.090015	2.43806	0.13499	-0.863794	0.962628	0.412774	3	0.170536	0.936997	0.315238	0.782433	0.249421	-0.617684	-0.22247	3	-0.196911	0.434117	0.78564	0.514373
Solyc03g019720.5.1	Gamma carbonic anhydrase-like 2, mitochondrial	AT3G48680.1	0.089213	0.189167	0.22869	3	0.169023	0.0718873	4.07244	0.0553386	-0.13973	-0.176166	-0.229826	3	-0.181907	0.0453216	6.95194	0.0200705	0.010827	-0.311994	-0.287827	3	-0.196331	0.179811	1.89119	0.199152
Solyc04g016360.3.1	S-formylglutathione hydrolase	AT2G41530.1	0.000856	-0.031932	1.10291	3	0.357278	0.645945	0.958014	0.439153	0.236867	-0.625319	-1.0472	3	-0.47855	0.654494	1.26643	0.332888	0.085425	-0.383782	-0.290292	3	-0.196216	0.248347	1.36847	0.30461
Solyc12g056800.2.1	Oxidoreductase	AT4G09670.1	-0.058862	-0.260137	0.195669	3	-0.04111	0.228421	0.311725	0.784744	-0.104189	-0.400998	-0.261734	3	-0.25564	0.148498	2.98173	0.096475	-0.18717	-0.308077	-0.09241	3	-0.195886	0.108097	3.13869	0.0882747
Solyc05g054490.3.1	3-oxo-5-alpha-steroid 4-dehydrogenase	AT3G55360.1	-0.195685	-0.008996	0.041441	3	-0.0544133	0.124917	0.754475	0.529301	-0.400426	-0.310981	0.212855	3	-0.166184	0.33129	0.868844	0.476533	-0.172571	-0.092603	-0.320524	3	-0.195233	0.115638	2.92424	0.0997516
Solyc10g047050.2.1	Dynamin	AT3G19720.1	-0.045844	0.119314	0.089202	3	0.054224	0.0879596	1.06775	0.397443	0.140471	-0.776461	NQ	2	-0.317995	NQ	NQ	NQ	0.012998	0.045438	-0.643812	3	-0.195125	0.388912	0.869005	0.476462
Solyc05g056280.2.1	Luc7-related protein	AT3G03340.1	0.313165	0.292635	-0.348569	3	0.0857437	0.376266	0.394701	0.731178	0.258649	-0.69001	-0.146765	3	-0.192709	0.475995	0.701228	0.555768	-0.751844	0.353386	-0.186419	3	-0.194959	0.552664	0.611002	0.60339
Solyc01g106580.4.1	transmembrane protein Chr3:18440192-18441655 REVERSE LENGTH=261 201606	AT5G65810.1	NQ	NQ	NQ	0	NQ	NQ	NQ	NQ	0.42457	NQ	NQ	1	0.42457	NQ	NQ	NQ	-0.311411	-0.005825	-0.2676	3	-0.194945	0.165241	2.04341	0.177723
Solyc10g074970.1.1	Transmembrane receptor	AT1G61670.1	-0.334043	-0.214546	NQ	2	-0.274294	NQ	NQ	NQ	-0.360286	NQ	NQ	1	-0.360286	NQ	NQ	NQ	0.107718	-1.05501	0.363433	3	-0.19462	0.75601	0.445882	0.699305
Solyc04g080960.4.1	pre-pro-cysteine proteinase	AT4G39090.1	-0.182358	0.081513	-0.045305	3	-0.0487167	0.131969	0.639393	0.58803	0.501998	-1.26592	-0.149676	3	-0.304533	0.894075	0.589958	0.614994	-0.102569	-0.256265	-0.220586	3	-0.19314	0.0804399	4.15874	0.0532441
Solyc02g091490.4.1	fructokinase 3	AT1G66430.1	0.048014	-0.014218	-0.017204	3	0.00553067	0.0368219	0.260155	0.819079	-0.272436	0.085445	-0.082509	3	-0.0898333	0.179053	0.868994	0.476467	0.001072	-0.277074	-0.303202	3	-0.193068	0.168637	1.98298	0.185839
Solyc07g006780.3.1	Carbohydrate kinase	AT4G30310.2	-0.079766	0.26503	-0.482313	3	-0.0990163	0.374043	0.458507	0.691591	-0.793302	-0.1993	0.514421	3	-0.159394	0.654774	0.421638	0.714285	0.334759	-0.364555	-0.548443	3	-0.192746	0.465994	0.716418	0.548094
Solyc04g082140.3.1	pectinesterase	AT1G76160.1	-0.182812	0.301706	0.016014	3	0.0449693	0.243553	0.319803	0.779434	-0.460461	0.476241	0.023899	3	0.0132263	0.468442	0.048904	0.96544	-0.277679	-0.332194	0.033522	3	-0.192117	0.197301	1.68654	0.23374
Solyc04g072560.3.1	Regulator of Vps4 activity in the MVB pathway protein	AT1G34220.1	-0.178456	0.268621	0.168015	3	0.08606	0.234536	0.635555	0.590086	-0.165213	0.297046	-0.232684	3	-0.033617	0.288343	0.201934	0.858645	-0.017393	-0.324824	-0.227059	3	-0.189759	0.157073	2.09248	0.17148
Solyc01g008960.3.1	Argonaute 4a	AT2G27040.1	0.070559	0.02066	0.124897	3	0.0720387	0.0521343	2.39333	0.139069	-0.241307	-0.138263	0.096932	3	-0.0942127	0.173369	0.941237	0.445941	-0.320558	0.122449	-0.370802	3	-0.189637	0.271439	1.21007	0.349863
Solyc07g056660.4.1	Vacuolar sorting protein 39	AT4G36630.1	-0.027047	0.311233	-0.033106	3	0.0836933	0.197078	0.73555	0.538569	0.034508	-0.572852	-0.111867	3	-0.216737	0.31697	1.18434	0.357953	0.03086	-0.420787	-0.176699	3	-0.188875	0.22607	1.44708	0.284817
Solyc04g081320.4.1	Protein disulfide-isomerase LQY1, chloroplastic	AT1G75690.1	0.427536	-0.030981	0.147267	3	0.181274	0.231142	1.35837	0.307277	NQ	1.82155	0.076355	2	0.948952	NQ	NQ	NQ	-2.38639	1.54975	0.270026	3	-0.188873	2.0078	0.162934	0.885545
Solyc09g064240.3.1	PfkB-like carbohydrate kinase family protein	AT4G28706.4	-0.107192	-0.548555	-0.32798	3	-0.327909	0.220682	2.57364	0.123599	-0.735823	0.89042	0.270929	3	0.141842	0.82077	0.299326	0.792932	-0.831001	-0.338559	0.603662	3	-0.188633	0.728988	0.448185	0.697893
Solyc07g066610.3.1	Phosphoglycerate kinase	AT1G56190.1	0.095669	0.059712	0.000407	3	0.0519293	0.0481055	1.86973	0.202447	0.078972	-0.032644	-0.347153	3	-0.100275	0.220966	0.786009	0.514199	0.124451	-0.435762	-0.253976	3	-0.188429	0.285801	1.14195	0.371764
Solyc07g064830.3.1	1,4-alpha-glucan-branching enzyme 3, chloroplastic/amyloplastic	AT3G20440.2	NQ	NQ	NQ	0	NQ	NQ	NQ	NQ	-0.103131	NQ	NQ	1	-0.103131	NQ	NQ	NQ	NQ	NQ	-0.188379	1	-0.188379	NQ	NQ	NQ
Solyc03g026210.4.1	Dihydrodipicolinate reductase-like protein	AT5G52100.1	-0.025602	0.312786	0.089152	3	0.125445	0.172089	1.26259	0.334013	0.108145	-0.907279	-0.070609	3	-0.289914	0.542073	0.926345	0.45206	0.114866	-0.396919	-0.281238	3	-0.187764	0.268392	1.21172	0.349351
Solyc11g027880.2.1	Patellin-5	AT1G72160.1	-0.009393	0.03523	0.453663	3	0.159833	0.25544	1.08377	0.39173	-0.477484	0.545057	0.041593	3	0.0363887	0.51129	0.123271	0.913164	0.034107	-0.631959	0.035349	3	-0.187501	0.384912	0.843728	0.487649
Solyc06g008730.3.1	Peroxisome biogenesis protein 6	AT1G03000.1	ND	ND	ND	0	ND	ND	ND	ND	NQ	NQ	NQ	0	NQ	NQ	NQ	NQ	NQ	NQ	-0.187264	1	-0.187264	NQ	NQ	NQ
Solyc09g090660.3.1	WD40 repeat	AT1G04510.1	0.018966	0.091212	0.184879	3	0.0983523	0.0831867	2.04782	0.177149	0.087081	-0.852593	-0.017394	3	-0.260969	0.515018	0.877661	0.472692	0.095713	-0.122451	-0.532554	3	-0.186431	0.318983	1.0123	0.417943
Solyc10g005930.2.1	Histidine biosynthesis bifunctional protein hisIE	AT1G31860.1	0.175492	0.276746	0.071322	3	0.17452	0.102715	2.94286	0.0986729	0.229655	0.04627	-0.099679	3	0.0587487	0.165021	0.616622	0.600322	-0.081027	-0.450222	-0.026713	3	-0.185987	0.23044	1.39793	0.296998
Solyc03g117740.3.1	nuclear protein	AT1G16080.1	0.006823	0.100312	0.101952	3	0.0696957	0.0544555	2.21679	0.156947	-0.059497	-0.278297	-0.16582	3	-0.167871	0.109414	2.65743	0.117222	0.032442	-0.32269	-0.266284	3	-0.185511	0.190848	1.68361	0.234291
Solyc01g006540.4.1	lipoxygenase C	AT3G45140.1	-0.151617	-0.341035	0.406253	3	-0.0287997	0.388488	0.128402	0.909578	0.383235	-0.325835	0.536709	3	0.198036	0.46013	0.745461	0.533696	0.076044	-0.497792	-0.13427	3	-0.185339	0.290307	1.10579	0.384034
Solyc11g062270.2.1	Signal recognition particle subunit SRP72	AT1G67680.1	-0.091365	-0.047596	-0.047128	3	-0.0620297	0.0254062	4.22883	0.0516269	-0.357117	0.330063	0.002089	3	-0.00832167	0.343708	0.0419354	0.97036	0.348279	-0.266445	-0.637709	3	-0.185292	0.497978	0.644475	0.585317
Solyc09g082630.3.1	1,2-dihydroxy-3-keto-5-methylthiopentene dioxygenase	AT5G43850.1	-0.059674	0.223214	0.10083	3	0.0881233	0.141871	1.07586	0.394539	0.132974	0.309566	-0.196256	3	0.0820947	0.256721	0.553879	0.63532	-0.175461	-0.061442	-0.317813	3	-0.184905	0.128446	2.49338	0.130172
Solyc02g083340.4.1	Phospholipase D	AT4G35790.1	0.086795	0.312833	NQ	2	0.199814	NQ	NQ	NQ	-0.428241	NQ	0.623816	2	0.0977875	NQ	NQ	NQ	-0.285328	-0.083623	NQ	2	-0.184476	NQ	NQ	NQ
Solyc08g065610.3.1	Vacuolar-processing enzyme	AT4G32940.1	0.914781	0.127281	NQ	2	0.521031	NQ	NQ	NQ	-1.78884	-0.054806	0.024848	3	-0.606267	1.02491	1.02456	0.413313	0.041289	-0.410156	NQ	2	-0.184434	NQ	NQ	NQ
Solyc09g072900.4.1	endo-1,31,4-beta-D-glucanase-like	AT3G23600.1	0.073046	-1.16568	-0.056051	3	-0.382896	0.68098	0.973884	0.432834	-0.432158	0.304357	0.122812	3	-0.001663	0.383711	0.00750669	0.994692	0.087257	-0.83911	0.199213	3	-0.184213	0.569913	0.559852	0.631918
Solyc01g104020.2.1	Embryo-specific protein	AT2G41475.1	0.06117	-0.05015	0.098455	3	0.0364917	0.0773151	0.817504	0.499537	-0.507538	0.001397	-0.273891	3	-0.260011	0.254751	1.76781	0.219124	-0.272119	0.041646	-0.32188	3	-0.184118	0.197094	1.61802	0.247066
Solyc11g006340.2.1	Phosphoribosylaminoimidazole carboxylase	AT2G37690.1	0.178117	0.085753	-0.001307	3	0.087521	0.0897251	1.6895	0.233185	-0.326155	-0.068311	-0.221574	3	-0.205347	0.129686	2.74256	0.111207	0.000113	-0.235058	-0.317324	3	-0.18409	0.164742	1.93547	0.192576
Solyc03g115900.5.1;Solyc06g069730.3.1	Chlorophyll a-b binding protein, chloroplastic	AT3G47470.1	0.091833	0.068063	-0.309977	3	-0.050027	0.225437	0.384362	0.737729	0.808304	0.04021	0.19841	3	0.348975	0.405579	1.49032	0.274615	0.473822	-0.025773	-0.999108	3	-0.183686	0.749055	0.424741	0.712356
Solyc02g091950.4.1	Lysosomal Pro-X carboxypeptidase	AT5G65760.1	0.459344	4.50259	0.204679	3	1.7222	2.41125	1.2371	0.341598	-0.132629	-0.787182	NQ	2	-0.459906	NQ	NQ	NQ	NQ	NQ	-0.183597	1	-0.183597	NQ	NQ	NQ
Solyc12g006290.2.1	Reticulon-like protein	AT3G10260.3	NQ	NQ	NQ	0	NQ	NQ	NQ	NQ	0.734244	NQ	NQ	1	0.734244	NQ	NQ	NQ	NQ	-0.182996	NQ	1	-0.182996	NQ	NQ	NQ
Solyc06g073280.3.1	LL-diaminopimelate aminotransferase	AT4G33680.1	-0.095891	0.052959	0.009493	3	-0.0111463	0.0765413	0.25223	0.824417	0.101753	-0.234542	-0.108235	3	-0.0803413	0.169874	0.819168	0.498774	0.087842	-0.151429	-0.485327	3	-0.182971	0.287883	1.10085	0.385745
Solyc08g080030.4.1	Glyoxylate/hydroxypyruvate reductase HPR3	AT2G45630.2	NQ	0.11248	NQ	1	0.11248	NQ	NQ	NQ	NQ	NQ	-0.83502	1	-0.83502	NQ	NQ	NQ	-0.604129	-0.972883	1.02856	3	-0.182819	1.06516	0.297281	0.794286
Solyc11g040380.2.1	Homoserine dehydrogenase	AT1G31230.1	-0.248459	0.029239	-0.055334	3	-0.091518	0.142341	1.11362	0.381337	-0.065372	0.399411	0.008291	3	0.11411	0.249808	0.791185	0.511761	-0.18911	-0.129468	-0.229435	3	-0.182671	0.0502936	6.29097	0.0243486
Solyc07g054420.2.1	folic acid binding / transferase	AT2G20830.2	0.06931	-0.856551	0.208179	3	-0.193021	0.578814	0.577598	0.621897	0.119718	-0.76875	-0.211035	3	-0.286689	0.44904	1.10583	0.38402	-0.805868	-0.019211	0.277736	3	-0.182448	0.559941	0.56436	0.62936
Solyc03g119360.3.1	40S ribosomal protein S7	AT1G48830.1	NQ	0.797002	-0.22868	2	0.284161	NQ	NQ	NQ	2.39191	-0.476471	NQ	2	0.95772	NQ	NQ	NQ	-0.142314	NQ	-0.222137	2	-0.182225	NQ	NQ	NQ
Solyc01g107750.3.1	phosphatidylinositol 3,4,5-trisphosphate 3-phosphatase and protein-tyrosine-phosphatase PTEN2A-like	AT3G19420.1	0.116986	0.074519	-0.121558	3	0.0233157	0.127248	0.317363	0.781036	0.59533	0.728072	0.026049	3	0.449817	0.372947	2.08905	0.171906	-0.249306	-0.289425	-0.004335	3	-0.181022	0.154325	2.03169	0.179259
Solyc08g044400.3.1	SacI homology domain-containing protein / WW domain-containing protein	AT3G59770.3	-0.496101	-0.067252	-0.004011	3	-0.189121	0.267726	1.22352	0.345721	-0.468495	-1.02481	-0.192403	3	-0.561902	0.42399	2.29544	0.148613	-0.186357	0.199852	-0.55628	3	-0.180928	0.378095	0.828831	0.494367
Solyc02g090910.3.1	RNA-binding (RRM/RBD/RNP motifs) family protein	AT4G36960.1	NQ	NQ	0.824276	1	0.824276	NQ	NQ	NQ	-0.183602	-0.75581	0.363514	3	-0.191966	0.559709	0.59405	0.612723	NQ	-0.180752	NQ	1	-0.180752	NQ	NQ	NQ
Solyc09g074400.3.1	Transducin/WD40 repeat-like superfamily protein	AT2G26060.1	0.630811	-0.362547	-0.207729	3	0.0201783	0.534459	0.065393	0.953809	0.410984	-0.407003	-0.214251	3	-0.07009	0.427624	0.283893	0.803184	0.042933	-0.719109	0.134152	3	-0.180675	0.468523	0.667924	0.572941
Solyc04g080190.3.1	Outer envelope pore protein 24, chloroplastic	AT1G45170.1	-0.247829	0.281888	0.120039	3	0.051366	0.271454	0.327749	0.77423	0.672807	-0.056454	0.034596	3	0.216983	0.397372	0.945779	0.444092	-0.379074	-0.717338	0.554873	3	-0.180513	0.658939	0.474487	0.681913
Solyc03g118710.3.1	Calcium-dependent lipid-binding (CaLB domain) family protein	AT3G17980.1	0.834175	0.424347	0.297044	3	0.518522	0.280676	3.1998	0.0853504	NQ	-0.858185	0.054217	2	-0.401984	NQ	NQ	NQ	0.06304	-0.422936	NQ	2	-0.179948	NQ	NQ	NQ
Solyc12g095850.2.1	Tryptophan--tRNA ligase	AT2G25840.2	-0.226761	0.022171	0.013427	3	-0.063721	0.141264	0.781286	0.516434	-0.281873	0.415429	-0.106271	3	0.009095	0.362684	0.0434345	0.969302	0.370129	-0.519469	-0.388809	3	-0.179383	0.480355	0.646815	0.584072
Solyc06g036350.3.1	NADH-ubiquinone oxidoreductase-related protein	AT5G52840.1	0.115243	-0.553236	-0.123497	3	-0.187163	0.338757	0.956959	0.439576	-0.205401	-0.268062	0.371163	3	-0.0341	0.352364	0.167619	0.882299	-0.045363	-0.189589	-0.303013	3	-0.179322	0.129131	2.40526	0.137965
Solyc08g013840.3.1	HAD hydrolase	AT2G38740.1	0.16497	0.308832	-0.178508	3	0.0984313	0.250391	0.680888	0.5662	0.705666	-1.10736	0.09143	3	-0.103422	0.922087	0.194269	0.863909	-0.143416	0.04334	-0.437726	3	-0.179267	0.242529	1.28026	0.328875
Solyc01g060180.4.1	AMP-dependent synthetase/ligase	AT3G16910.1	0.051124	0.245455	0.004245	3	0.100275	0.127896	1.35798	0.307378	0.527007	-0.096939	-0.078247	3	0.117274	0.354963	0.572241	0.624908	-0.180172	-0.19537	-0.16087	3	-0.178804	0.0172906	17.9113	0.00310257
Solyc03g119080.4.1	beta-mannosidase enzyme	AT3G18080.1	0.001492	-0.144168	0.371621	3	0.076315	0.265911	0.49709	0.668393	-0.144265	0.137105	-0.017033	3	-0.00806433	0.140899	0.0991335	0.930074	-0.159292	-0.256879	-0.119905	3	-0.178692	0.0705177	4.38902	0.04819
Solyc02g094150.4.1	Sua5/YciO/YrdC/YwlC family protein	AT3G01920.1	-0.021682	0.322286	0.181026	3	0.160543	0.172896	1.6083	0.249034	0.136806	-0.182166	0.010678	3	-0.0115607	0.160645	0.124646	0.912203	-0.236765	0.129089	-0.427211	3	-0.178296	0.282721	1.0923	0.388728
Solyc06g068220.4.1	Alpha/beta-Hydrolases superfamily protein	AT1G52510.1	0.073987	0.260532	-0.115502	3	0.0730057	0.188019	0.672536	0.570534	-0.194934	-0.010109	-0.037695	3	-0.0809127	0.099704	1.40561	0.295054	0.007693	-0.290438	-0.251967	3	-0.178237	0.162165	1.90371	0.197262
Solyc10g045240.2.1	Beta-glucosidase	AT2G44480.1	-0.250986	-0.295	-0.04584	3	-0.197275	0.13298	2.56948	0.123928	-0.223303	-1.43269	-1.06564	3	-0.907213	0.620065	2.53415	0.126773	0.02724	-0.31676	-0.244637	3	-0.178052	0.181409	1.7	0.231233
Solyc01g102820.4.1	2-C-methyl-D-erythritol 4-phosphate cytidylyltransferase	AT2G02500.1	-0.012302	0.045693	0.075976	3	0.0364557	0.0448581	1.40762	0.294548	-0.084668	-0.199042	0.178305	3	-0.035135	0.193489	0.314518	0.782906	0.175283	-0.399845	-0.309513	3	-0.178025	0.309289	0.996958	0.423823
Solyc03g120480.3.1	Putative eukaryotic LigT	AT3G16230.2	-0.030222	-0.203754	0.059574	3	-0.058134	0.133865	0.752186	0.530414	NQ	NQ	-0.34146	1	-0.34146	NQ	NQ	NQ	0.378484	0.145624	-1.05787	3	-0.17792	0.7709	0.399748	0.727993
Solyc02g087640.3.1	Protein arginine methyltransferase NDUFAF7	AT3G28700.1	NQ	NQ	NQ	0	NQ	NQ	NQ	NQ	NQ	-0.06337	NQ	1	-0.06337	NQ	NQ	NQ	NQ	-0.177434	NQ	1	-0.177434	NQ	NQ	NQ
Solyc03g020040.3.1	Proteinase inhibitor type-2	NA	-1.00381	0.25092	-0.20116	3	-0.318015	0.635472	0.866785	0.477434	-0.34806	1.92935	-2.48719	3	-0.301967	2.20863	0.236809	0.83485	-0.127418	-0.369981	-0.03296	3	-0.176786	0.17385	1.76131	0.220248
Solyc06g082150.4.1	6-phosphofructo-2-kinase/fructose-2, 6-bisphosphatase	AT1G07110.1	0.005685	-0.17574	0.070779	3	-0.033092	0.127752	0.448658	0.697604	0.726747	-0.212872	-0.122659	3	0.130405	0.518413	0.435692	0.705575	-0.067595	-0.825445	0.363527	3	-0.176504	0.601922	0.507898	0.661999
Solyc07g049720.4.1	10kDa polypeptide precursor of photosystem 2	AT5G55300.2	NQ	NQ	NQ	0	NQ	NQ	NQ	NQ	-0.924596	NQ	NQ	1	-0.924596	NQ	NQ	NQ	-0.174167	NQ	NQ	1	-0.174167	NQ	NQ	NQ
Solyc03g044330.1.1	Acetolactate synthase	AT3G48560.1	0.079368	-0.033658	0.054871	3	0.033527	0.0594592	0.976644	0.431745	0.369195	-0.206548	-0.194618	3	-0.010657	0.329016	0.0561021	0.960361	0.066226	-0.797419	0.210904	3	-0.17343	0.545211	0.550959	0.636989
Solyc11g068430.3.1	Ferredoxin	AT2G27510.1	-0.013437	-0.441143	0.191454	3	-0.0877087	0.322772	0.47066	0.684222	0.142355	-1.0066	-0.275022	3	-0.379755	0.581593	1.13095	0.375445	-0.018311	-0.278496	-0.2205	3	-0.172436	0.13659	2.18661	0.160316
Solyc06g066620.4.1	Protein CURVATURE THYLAKOID 1C, chloroplastic	AT1G52220.1	0.246942	-0.318419	-0.352362	3	-0.14128	0.336638	0.726904	0.542854	NQ	0.431374	0.079977	2	0.255675	NQ	NQ	NQ	0.00564	-0.256241	-0.266558	3	-0.172386	0.154262	1.93556	0.192563
Solyc08g063080.3.1	UDP-sulfoquinovose synthase	AT4G33030.1	-0.369557	0.091408	0.091765	3	-0.062128	0.266241	0.404178	0.725205	0.759127	-0.510603	-0.171887	3	0.0255457	0.657486	0.0672963	0.952468	-0.373301	0.048641	-0.191595	3	-0.172085	0.211647	1.40829	0.294378
Solyc03g058390.3.1	Eukaryotic translation initiation factor 5B	AT1G76810.1	0.102904	-0.335688	0.30709	3	0.0247687	0.328435	0.130621	0.908028	-0.563402	0.429922	0.303368	3	0.0566293	0.540678	0.181411	0.872766	-0.154053	0.045299	-0.406305	3	-0.171686	0.226318	1.31395	0.319341
Solyc08g079660.3.1	Clp protease-related protein, chloroplastic	AT4G12060.1	0.341746	0.135408	-0.362172	3	0.0383273	0.361861	0.183454	0.871356	0.293752	-0.475624	0.099317	3	-0.0275183	0.400063	0.119139	0.916053	0.013283	-0.338794	-0.188847	3	-0.171453	0.176682	1.68079	0.234823
Solyc01g081570.3.1	DUF239 domain-containing protein/DUF4409 domain-containing protein	AT1G55360.1	-0.022184	0.027	0.099595	3	0.0348037	0.0612634	0.983976	0.428867	-0.447079	0.823638	-0.018295	3	0.119421	0.646456	0.319966	0.779327	-0.128471	-0.497291	0.116448	3	-0.169771	0.308947	0.95179	0.441658
Solyc09g011810.3.1	Fructose-1,6-bisphosphatase	AT3G54050.1	-0.026613	-0.035927	-0.002785	3	-0.021775	0.0170925	2.20655	0.158079	-0.07407	-0.027399	-0.189098	3	-0.0968557	0.0832228	2.01578	0.181373	-0.068422	-0.307442	-0.132823	3	-0.169562	0.123673	2.37474	0.140815
Solyc06g035870.3.1	Membrane steroid-binding protein	AT3G48890.1	-0.266271	-0.069472	-0.42537	3	-0.253704	0.178281	2.4648	0.132631	-0.242941	0.40425	-0.261695	3	-0.033462	0.379186	0.152848	0.892546	-0.070328	NQ	-0.266919	2	-0.168624	NQ	NQ	NQ
Solyc10g083160.2.1	TLD-domain containing nucleolar protein	AT5G06260.1	NQ	NQ	NQ	0	NQ	NQ	NQ	NQ	NQ	NQ	NQ	0	NQ	NQ	NQ	NQ	NQ	NQ	-0.168105	1	-0.168105	NQ	NQ	NQ
Solyc04g082010.1.1	pre-plastocyanin	AT1G76100.1	0.11949	0.029381	0.21286	3	0.120577	0.0917443	2.27639	0.150575	-0.047646	-0.663069	-0.799819	3	-0.503511	0.400668	2.17663	0.161451	-0.169088	-0.37167	0.036818	3	-0.16798	0.204246	1.42451	0.290334
Solyc09g031780.3.1	Protein, chloroplastic	AT1G06950.1	-0.235317	0.010124	-0.112636	3	-0.11261	0.122721	1.58935	0.252931	1.09647	-0.210497	-0.044586	3	0.280463	0.711537	0.682714	0.565256	-0.400964	-0.451766	0.348976	3	-0.167918	0.448363	0.648676	0.583083
Solyc01g080940.3.1	5-hydroxyisourate hydrolase	AT5G58220.1	NQ	NQ	NQ	0	NQ	NQ	NQ	NQ	ND	ND	ND	0	ND	ND	ND	ND	NQ	-0.167746	NQ	1	-0.167746	NQ	NQ	NQ
Solyc01g103750.5.1	ATP phosphoribosyltransferase	AT1G09795.1	-0.190507	0.073181	0.025393	3	-0.0306443	0.140492	0.377798	0.741907	0.43481	-0.335287	-0.075425	3	0.00803267	0.391773	0.0355129	0.974897	-0.277793	-0.103556	-0.120976	3	-0.167442	0.0959632	3.02218	0.0942613
Solyc11g006970.2.1	ACT domain-containing protein	AT5G04740.1	0.129986	-0.735462	0.219713	3	-0.128588	0.52748	0.422235	0.713914	-0.259732	-0.69256	0.246313	3	-0.235326	0.469912	0.86739	0.477169	-0.026104	-0.005768	-0.467462	3	-0.166445	0.260887	1.10504	0.384291
Solyc06g082120.5.1	Ran-binding protein 1	AT5G58590.1	-0.124363	0.02755	-0.04476	3	-0.047191	0.0759857	1.07569	0.394599	-0.22462	0.468898	-0.064945	3	0.0597777	0.363192	0.285078	0.802395	-0.155933	-0.267493	-0.074735	3	-0.166054	0.0967767	2.97193	0.0970227
Solyc02g068080.3.1	Chloride channel protein	AT3G27170.1	-0.977413	0.29349	-0.009738	3	-0.23122	0.663769	0.60335	0.607587	-0.02553	-0.293208	-0.247869	3	-0.188869	0.143261	2.28346	0.149842	0.39467	-0.726733	NQ	2	-0.166031	NQ	NQ	NQ
Solyc04g008520.3.1	Outer envelope pore protein 37, chloroplastic	AT2G43950.1	-0.11484	0.128879	0.2319	3	0.0819797	0.178064	0.797426	0.508836	1.59588	-0.160751	0.313802	3	0.582976	0.908722	1.11117	0.382178	0.232677	-0.894246	0.164165	3	-0.165801	0.631781	0.45455	0.694002
Solyc03g083970.3.1	BAG family molecular chaperone regulator 7-like	AT5G62390.1	-0.043482	0.139696	0.249785	3	0.115333	0.148144	1.34844	0.309924	-0.34165	1.38321	0.006657	3	0.349406	0.912083	0.663525	0.575245	-0.018777	NQ	-0.310795	2	-0.164786	NQ	NQ	NQ
Solyc11g066720.3.1	UDP-apiose/UDP-xylose synthase	AT1G08200.1	-0.048799	-0.065105	0.476705	3	0.120934	0.308215	0.679601	0.566866	-0.78299	0.922355	0.564058	3	0.234474	0.899177	0.451659	0.695768	0.614752	-0.059165	-1.04896	3	-0.164456	0.836837	0.340385	0.765994
Solyc01g079090.4.1	Protoporphyrinogen oxidase	AT4G01690.1	-0.564898	-0.34842	-0.188691	3	-0.367336	0.188816	3.36967	0.0779157	0.176033	-0.018456	-0.744951	3	-0.195791	0.485426	0.698603	0.557104	0.08617	-0.488422	-0.090957	3	-0.164403	0.294253	0.96772	0.435276
Solyc04g016230.5.1	Glycosyltransferase	AT2G36770.1	NQ	NQ	1.05849	1	1.05849	NQ	NQ	NQ	NQ	NQ	NQ	0	NQ	NQ	NQ	NQ	-0.164287	NQ	NQ	1	-0.164287	NQ	NQ	NQ
Solyc01g098950.3.1	Glyceraldehyde-3-phosphate dehydrogenase	AT3G04120.1	0.112482	-0.424774	-0.291092	3	-0.201128	0.279698	1.2455	0.339076	1.78927	0.443157	-0.51708	3	0.571783	1.15854	0.85483	0.482703	0.191073	-0.353655	-0.328959	3	-0.163847	0.307618	0.922546	0.453636
Solyc01g068620.4.1	Polyketide cyclase / dehydrase and lipid transport protein	AT4G01650.1	0.116032	0.15162	-0.150623	3	0.0390097	0.165188	0.40903	0.72216	-0.002248	-0.053387	-0.021266	3	-0.0256337	0.0258478	1.7177	0.227989	-0.126241	0.029123	-0.393115	3	-0.163411	0.213559	1.32533	0.316195
Solyc06g076510.3.1	Phosphoserine phosphatase, chloroplastic	AT1G18640.2	0.004932	-0.059373	-0.014719	3	-0.0230533	0.0329527	1.21172	0.349351	-0.036356	-1.25498	-0.338275	3	-0.543204	0.634633	1.48252	0.27642	0.068166	-0.398351	-0.159218	3	-0.163134	0.233283	1.21122	0.349507
Solyc01g057760.4.1	RNA helicase DEAD2	AT3G06480.1	1.19886	1.43651	0.153087	3	0.929483	0.682798	2.35782	0.142431	0.530191	0.703076	0.439398	3	0.557555	0.133952	7.20941	0.0187018	NQ	0.329982	-0.655593	2	-0.162805	NQ	NQ	NQ
Solyc04g079640.3.1	Cytochrome P450	AT4G31940.1	0.310011	1.03511	NQ	2	0.672559	NQ	NQ	NQ	0.370894	NQ	NQ	1	0.370894	NQ	NQ	NQ	-0.33103	0.878612	-1.0353	3	-0.162573	0.968013	0.29089	0.798528
Solyc12g096590.3.1	6,7-dimethyl-8-ribityllumazine synthase	AT2G44050.1	0.033997	-0.526762	0.203456	3	-0.0964363	0.382183	0.437048	0.704738	-0.028545	-0.95983	0.018356	3	-0.32334	0.551715	1.01509	0.416885	-0.001251	-0.290428	-0.194085	3	-0.161921	0.147247	1.90466	0.197119
Solyc10g079200.2.1	Mitochondrial carnitine/acylcarnitine carrier-like protein	AT5G46800.1	0.009958	0.096417	0.0772	3	0.0611917	0.0453981	2.33461	0.144688	-0.074276	0.438344	-0.134199	3	0.076623	0.314689	0.421733	0.714226	0.133757	-0.432333	-0.186566	3	-0.161714	0.283862	0.986736	0.427789
Solyc09g092140.3.1	S-adenosyl-L-methionine-dependent methyltransferases superfamily protein	AT2G31740.1	ND	ND	ND	0	ND	ND	ND	ND	0.186098	NQ	0.305243	2	0.245671	NQ	NQ	NQ	-0.728311	NQ	0.406209	2	-0.161051	NQ	NQ	NQ
Solyc04g074640.5.1	Ascorbate peroxidase	AT4G09010.1	0.258676	0.070596	-0.017829	3	0.103814	0.141214	1.27333	0.330879	0.10273	-0.267502	-0.08211	3	-0.082294	0.185116	0.769989	0.521818	-0.002303	-0.205113	-0.272692	3	-0.160036	0.140718	1.96983	0.187671
Solyc05g017760.4.1	Acetyl-CoA C-acetyltransferase	AT5G48230.2	-0.048784	-0.147037	-0.330062	3	-0.175294	0.142752	2.12689	0.167279	-0.419683	0.205469	-0.241645	3	-0.151953	0.322083	0.817151	0.499699	-0.081909	0.100351	-0.496558	3	-0.159372	0.305901	0.902385	0.462094
Solyc01g097760.3.1;Solyc06g050120.3.1;Solyc06g064460.4.1;Solyc06g064470.5.1	60S ribosomal protein L7a	AT3G62870.1	-0.071809	-0.017768	0.114027	3	0.00815	0.0955906	0.147674	0.896144	-0.539394	0.70799	-0.011308	3	0.0524293	0.62613	0.145034	0.89798	0.205271	-1.0515	0.369232	3	-0.158997	0.777261	0.35431	0.756976
Solyc12g019110.3.1	Valine--tRNA ligase	AT5G16715.1	-0.642184	-0.103264	0.085813	3	-0.219878	0.377749	1.00818	0.419512	0.126875	-0.809851	-0.068872	3	-0.250616	0.494102	0.878522	0.472319	-0.213192	-0.528486	0.268242	3	-0.157812	0.401241	0.681233	0.566021
Solyc11g045370.1.1	D-lactate dehydrogenase [cytochrome], mitochondrial	AT5G06580.1	0.192495	NQ	NQ	1	0.192495	NQ	NQ	NQ	0.143347	-0.669268	0.26346	3	-0.087487	0.507404	0.298642	0.793385	0.118181	-0.432148	NQ	2	-0.156983	NQ	NQ	NQ
Solyc02g079400.3.1	nitric oxide synthase-interacting protein	AT1G61620.1	-0.205288	0.090067	0.015221	3	-0.0333333	0.153547	0.376008	0.743049	-0.207434	0.835105	0.131621	3	0.253097	0.531779	0.82436	0.496402	-0.03835	-0.077231	-0.355074	3	-0.156885	0.172734	1.57313	0.25633
Solyc01g080280.3.1	chloroplast glutamine synthetase	AT5G35630.1	0.035216	-0.05335	-0.021259	3	-0.013131	0.044839	0.507228	0.662394	0.283979	-0.209918	-0.026909	3	0.0157173	0.249692	0.109027	0.923134	-0.07928	-0.469643	0.079215	3	-0.156569	0.282474	0.960039	0.438341
Solyc02g023990.3.1	NAD(P)-binding Rossmann-fold superfamily protein	AT4G20760.1	-0.312775	-0.199965	0.035309	3	-0.159144	0.177596	1.55209	0.260825	-0.397409	0.405096	0.016557	3	0.00808133	0.40132	0.0348781	0.975345	-0.180095	-0.284382	-0.004775	3	-0.156417	0.141299	1.91737	0.195228
Solyc08g077840.3.1	(S)-ureidoglycine aminohydrolase	AT4G17050.1	NQ	0.256982	-1.03042	2	-0.386719	NQ	NQ	NQ	-0.54881	1.0764	-0.03434	3	0.164416	0.830634	0.342843	0.764398	-0.279438	-0.736439	0.547305	3	-0.156191	0.650686	0.415762	0.717948
Solyc03g114930.3.1	PsbP-like protein 1, chloroplastic	AT3G55330.1	-0.007167	0.007691	-0.171383	3	-0.056953	0.0993774	0.992635	0.425495	-0.112447	-0.23491	-0.206601	3	-0.184653	0.0641139	4.98843	0.037915	-0.068051	-0.135943	-0.264173	3	-0.156056	0.0995959	2.71393	0.113181
Solyc11g051160.2.1	Patellin.1	AT1G72160.1	0.237895	0.215938	-0.202859	3	0.083658	0.248374	0.583395	0.618651	-0.716419	0.426349	-0.019086	3	-0.103052	0.575993	0.309885	0.785957	0.036242	-0.357926	-0.145909	3	-0.155864	0.197272	1.36849	0.304606
Solyc09g010930.5.1	NAD(P)-binding Rossmann-fold superfamily protein	AT2G37660.1	-0.003861	-0.034626	0.053369	3	0.00496067	0.0446559	0.192408	0.865189	-0.230645	0.062088	-0.209214	3	-0.125924	0.163175	1.33664	0.313107	0.480129	-0.127081	-0.820067	3	-0.155673	0.650569	0.414458	0.718763
Solyc07g063680.5.1	Adenine nucleotide alpha hydrolases-like superfamily protein	AT1G11360.1	0.20832	-0.312716	0.079706	3	-0.00823	0.271421	0.0525191	0.962889	-0.252792	-0.685448	-0.172644	3	-0.370295	0.275857	2.32501	0.145637	-0.188312	-0.14214	-0.133943	3	-0.154798	0.0293116	9.14717	0.0117415
Solyc02g083900.3.1	Transformation/transcription domain associated protein	AT2G17930.1	0.337373	2.18857	-0.359952	3	0.721998	1.31708	0.949478	0.442592	NQ	-0.080916	NQ	1	-0.080916	NQ	NQ	NQ	-0.135597	-0.173436	NQ	2	-0.154517	NQ	NQ	NQ
Solyc05g056490.4.1	3'(2'),5'-bisphosphate nucleotidase	AT5G63980.1	0.047552	-0.429491	0.051137	3	-0.110267	0.276462	0.690832	0.561078	-0.067546	0.652236	-0.040817	3	0.181291	0.408069	0.76949	0.522057	0.052299	-0.094509	-0.421263	3	-0.154491	0.242412	1.10385	0.384704
Solyc02g062290.2.1	RNA binding protein	AT2G44710.1	-0.297818	-0.259902	0.030447	3	-0.175758	0.179582	1.69517	0.23213	0.65321	0.771608	0.251898	3	0.558905	0.272387	3.55396	0.0708603	-0.001319	-0.30711	NQ	2	-0.154215	NQ	NQ	NQ
Solyc07g022760.5.1	Pre-mRNA-processing protein 40A	AT1G44910.1	-0.045938	0.164375	-0.291288	3	-0.057617	0.228056	0.437593	0.704403	0.117499	-0.836796	-0.296149	3	-0.338482	0.478554	1.22508	0.345243	0.073188	-0.122327	-0.4125	3	-0.15388	0.244377	1.09064	0.38931
Solyc09g009190.5.1	1,4-alpha-glucan-branching enzyme 1, chloroplastic/amyloplastic	AT5G03650.1	-0.134746	0.263588	-0.020126	3	0.0362387	0.205062	0.30609	0.78846	-0.100809	-0.126706	-0.144526	3	-0.124014	0.0219825	9.77131	0.0103118	-0.073942	0.047938	-0.43384	3	-0.153281	0.250497	1.05986	0.40029
Solyc01g111300.4.1	Cold-shock protein	AT2G21060.1	0.075781	0.195389	0.201639	3	0.157603	0.0709288	3.8486	0.0613652	-0.025112	0.970082	0.227851	3	0.39094	0.517254	1.30908	0.320696	0.03179	-0.20629	-0.28368	3	-0.152727	0.164414	1.60892	0.248907
Solyc01g005985.2.1	Bifunctional inhibitor/lipid-transfer protein/seed storage 2S albumin superfamily protein, putative	AT2G44300.1	0.260795	0.21407	-0.109967	3	0.121633	0.201927	1.04332	0.406335	-0.091751	0.195325	-0.063761	3	0.013271	0.158283	0.145221	0.89785	0.026267	-0.517318	0.033983	3	-0.152356	0.31609	0.834852	0.491641
Solyc01g008290.3.1	Dihydroorotate dehydrogenase (quinone), mitochondrial	AT5G23300.1	-0.162248	-0.003676	-0.247357	3	-0.13776	0.123672	1.92936	0.193466	0.166861	0.08607	0.299357	3	0.184096	0.107683	2.96113	0.097631	0.084224	0.033822	-0.57304	3	-0.151665	0.365791	0.718145	0.547228
Solyc06g084090.4.1;Solyc09g065755.1.1;Solyc12g006830.2.1	Histone H2A	AT3G54560.1	-0.219806	0.031896	0.250922	3	0.021004	0.235553	0.154445	0.891436	-1.24452	1.02913	-0.199486	3	-0.138292	1.13806	0.210472	0.852795	0.240837	-0.435782	-0.257198	3	-0.150714	0.350653	0.744454	0.534189
Solyc11g011250.3.1	dehydroascorbate reductase 2	AT5G16710.1	0.108157	-0.027769	0.076891	3	0.0524263	0.0711889	1.27555	0.330235	0.227806	-0.906881	-0.159184	3	-0.27942	0.57682	0.83903	0.489758	0.033534	-0.389724	-0.095673	3	-0.150621	0.216913	1.20271	0.352156
Solyc11g005080.1.1	Protein TolB	AT1G21680.1	0.185763	0.099713	-0.02141	3	0.088022	0.10408	1.46482	0.280575	-0.775828	0.252312	-0.188962	3	-0.237493	0.515785	0.797521	0.508791	0.001983	-0.590171	0.136965	3	-0.150408	0.38678	0.673545	0.570009
Solyc03g058350.4.1	Eukaryotic translation initiation factor 5B	AT1G76810.1	-0.609132	0.151065	0.288929	3	-0.0563793	0.483635	0.201912	0.85866	-0.315855	1.02348	-0.251522	3	0.152036	0.755382	0.34861	0.76066	-0.464021	-0.249915	0.265616	3	-0.14944	0.375052	0.690138	0.561434
Solyc03g063560.3.1	Glutamate synthase	AT5G04140.2	-0.084703	0.04821	0.033428	3	-0.00102167	0.0728461	0.024292	0.982825	-0.026226	0.16574	-0.180782	3	-0.013756	0.173597	0.137249	0.903404	-0.007801	-0.244873	-0.194665	3	-0.149113	0.124928	2.06736	0.174638
Solyc06g007570.3.1	40S ribosomal protein S8	AT5G59240.1	0.045826	0.134278	0.060587	3	0.0802303	0.047385	2.93264	0.0992628	-0.758067	0.582558	-0.031907	3	-0.0691387	0.671088	0.178444	0.874814	0.16525	-0.470916	-0.14141	3	-0.149025	0.318151	0.81131	0.502388
Solyc09g018790.3.1	Succinic semialdehyde reductase isofom1	AT3G25530.1	-0.060548	-0.023324	0.231763	3	0.049297	0.159112	0.536632	0.645226	-0.60865	0.943715	-0.0562	3	0.092955	0.786857	0.204615	0.856806	-0.367692	-0.159103	0.08004	3	-0.148918	0.22404	1.15129	0.368668
Solyc08g066120.5.1	Polyribonucleotide nucleotidyltransferase	AT3G03710.1	0.003642	0.011083	-0.179279	3	-0.0548513	0.107822	0.881133	0.471189	0.30008	0.345031	-0.011994	3	0.211039	0.194455	1.87976	0.200897	0.138136	-0.999978	0.41512	3	-0.148907	0.749947	0.343911	0.763705
Solyc01g086990.3.1	Pre-mRNA-splicing factor SY.1	AT5G28740.1	NQ	0.842627	-0.314064	2	0.264282	NQ	NQ	NQ	0.742777	-1.02128	0.422884	3	0.0481277	0.939843	0.0886952	0.937406	-0.606035	-0.259954	0.419354	3	-0.148878	0.521641	0.494334	0.67003
Solyc02g079960.3.1	Thioredoxin	AT1G11530.1	ND	ND	ND	0	ND	ND	ND	ND	0.938577	-0.285444	-0.185	3	0.156044	0.679552	0.397728	0.729267	NQ	-0.148185	NQ	1	-0.148185	NQ	NQ	NQ
Solyc06g008920.3.1	AMP-dependent synthetase/ligase	AT1G20560.1	-0.248793	-0.031036	0.10182	3	-0.0593363	0.177011	0.580604	0.620212	-0.170211	-0.869354	0.296518	3	-0.247682	0.586784	0.731101	0.54077	0.427793	-0.867471	-0.003188	3	-0.147622	0.659601	0.387642	0.735647
Solyc08g005490.3.1	S-adenosyl-L-methionine-dependent methyltransferases superfamily protein	AT1G31850.1	0.537423	NQ	-0.554731	2	-0.008654	NQ	NQ	NQ	0.368952	-0.203976	1.0507	3	0.405224	0.628122	1.11741	0.38004	NQ	NQ	-0.147455	1	-0.147455	NQ	NQ	NQ
Solyc01g096600.4.1	THO complex subunit.1	AT5G09860.1	0.121331	-0.795397	0.108229	3	-0.188612	0.525532	0.62163	0.5976	-0.385994	0.784534	0.838618	3	0.412386	0.691946	1.03227	0.410429	-0.075836	-0.216884	NQ	2	-0.14636	NQ	NQ	NQ
Solyc08g075160.3.1	Bifunctional purine biosynthesis protein PurH	AT2G35040.1	-0.065816	0.068863	-0.198958	3	-0.0653037	0.133911	0.844659	0.487233	0.162403	-0.500634	-0.165237	3	-0.167823	0.331526	0.876786	0.473072	0.230359	-0.262072	-0.406554	3	-0.146089	0.333922	0.757764	0.527706
Solyc01g016470.3.1	60S acidic ribosomal protein .1	AT5G24510.1	-0.105395	-0.979256	0.634308	3	-0.150114	0.807711	0.321904	0.778056	NQ	-0.453182	0.235443	2	-0.108869	NQ	NQ	NQ	0.833971	0.025616	-1.29778	3	-0.146066	1.0762	0.235081	0.836023
Solyc12g095930.2.1	Serine hydroxymethyltransferase	AT4G32520.1	0.18913	0.068126	0.034968	3	0.097408	0.0811453	2.07918	0.173142	0.052344	-0.902336	-0.18149	3	-0.343827	0.497613	1.19677	0.354019	0.140798	-0.472579	-0.105827	3	-0.145869	0.308643	0.818594	0.499038
Solyc07g066470.3.1	Porphobilinogen deaminase, chloroplastic	AT5G08280.1	-0.351961	-0.010865	0.194681	3	-0.0560483	0.276108	0.351597	0.758728	0.356426	0.043366	-0.268306	3	0.0438287	0.312366	0.243027	0.830636	-0.120261	-0.249669	-0.065068	3	-0.144999	0.0947543	2.6505	0.117732
Solyc02g093290.3.1	Nicotinate phosphoribosyltransferase	AT2G23420.1	-0.030204	0.342098	-0.096624	3	0.0717567	0.236466	0.525598	0.651628	0.053591	-0.245333	0.093363	3	-0.032793	0.185136	0.306797	0.787993	0.614249	-1.11138	0.062436	3	-0.144897	0.881298	0.284773	0.802598
Solyc03g058920.3.1	Mitochondrial outer membrane protein porin	AT3G01280.1	-0.002601	-0.130754	0.228815	3	0.03182	0.182239	0.302426	0.790881	0.294768	-0.477757	0.235785	3	0.0175987	0.430003	0.0708874	0.949938	-0.083688	-0.171235	-0.179653	3	-0.144859	0.0531423	4.72133	0.0420517
Solyc03g044470.5.1	Red chlorophyll catabolite reductase	AT4G37000.1	0.243177	0.232371	-0.522398	3	-0.0156167	0.438919	0.0616261	0.956465	-0.425085	0.079631	-0.171203	3	-0.172219	0.25236	1.18201	0.358695	0.149919	-0.019454	-0.563675	3	-0.144403	0.372845	0.670826	0.571426
Solyc07g047790.3.1	Heat shock protein	AT3G07770.1	0.013496	0.172838	0.125156	3	0.10383	0.0817837	2.19896	0.158926	0.108959	-0.191057	0.22033	3	0.0460773	0.21278	0.375074	0.743646	0.100122	-0.338723	-0.194317	3	-0.144306	0.223656	1.11754	0.379994
Solyc03g118650.3.1	Aldose 1-epimerase	AT3G17940.1	0.153175	0.214197	0.281977	3	0.21645	0.0644305	5.8187	0.0282885	-0.416624	-1.3042	0.072085	3	-0.54958	0.69771	1.36432	0.305702	0.272024	-1.22177	0.516877	3	-0.144291	0.941124	0.265553	0.815451
Solyc02g063130.4.1	RAD23 protein	AT3G02540.1	0.181965	-0.28384	-0.128249	3	-0.076708	0.237141	0.560266	0.631683	-0.895478	0.171318	-0.026211	3	-0.250124	0.567553	0.763325	0.52502	-0.05171	-0.058132	-0.322989	3	-0.144277	0.154802	1.61428	0.247819
Solyc04g082400.3.1	1,4-alpha-glucan-branching enzyme	AT5G03650.1	-0.059887	-0.098099	0.084901	3	-0.0243617	0.0965339	0.437107	0.704702	-0.982687	0.26928	0.226593	3	-0.162271	0.710821	0.395405	0.730733	0.795083	-0.597531	-0.629329	3	-0.143926	0.813361	0.30649	0.788196
Solyc02g078610.4.1	Splicing factor 3B subunit 2	AT4G21660.2	-0.073288	-0.075333	-0.583798	3	-0.24414	0.294155	1.43755	0.28713	-0.196188	0.028849	-0.803224	3	-0.323521	0.430403	1.30193	0.322703	0.098655	-0.213637	-0.31522	3	-0.143401	0.215692	1.15154	0.368586
Solyc06g061070.3.1	Glycine cleavage system H protein	AT1G32470.1	0.112939	0.046177	0.215183	3	0.124766	0.0851215	2.53874	0.126399	-0.623656	-0.283594	-0.273206	3	-0.393485	0.199401	3.41791	0.075974	-0.073499	0.009903	-0.366471	3	-0.143356	0.197672	1.25612	0.33592
Solyc10g037980.2.1	Thioredoxin-like protein Clot	AT5G42850.1	0.141633	-0.01934	0.053195	3	0.058496	0.0806173	1.25678	0.335725	0.818306	NQ	0.247605	2	0.532956	NQ	NQ	NQ	-0.387763	0.012978	-0.05497	3	-0.143252	0.214461	1.15694	0.366809
Solyc02g091280.3.1	ATP-dependent Clp protease proteolytic subunit	AT1G66670.1	-0.02653	-0.007539	0.008737	3	-0.008444	0.0176509	0.828594	0.494475	0.203922	0.066621	-0.238329	3	0.010738	0.22636	0.0821647	0.941999	-0.061941	-0.283021	-0.08267	3	-0.142544	0.122097	2.0221	0.180529
Solyc02g021560.4.1	RNA-binding (RRM/RBD/RNP motif) family protein	AT3G15010.1	0.14633	1.09995	0.211425	3	0.485903	0.532778	1.57966	0.254954	-0.978696	1.52448	0.126061	3	0.223947	1.25445	0.309208	0.786403	-0.196738	-0.328857	0.098331	3	-0.142421	0.218712	1.12788	0.376483
Solyc04g015040.3.1	Peptidylprolyl isomerase	AT2G43560.1	0.179309	0.130842	0.029874	3	0.113342	0.0762391	2.57497	0.123494	-0.04418	-0.71707	0.373201	3	-0.12935	0.550103	0.40727	0.723264	-0.299151	-0.146504	0.018676	3	-0.142326	0.158955	1.55086	0.26109
Solyc12g019290.1.1	Pentatricopeptide repeat-containing protein	AT2G37230.1	0.702793	-0.241298	0.53713	3	0.332875	0.5041	1.14373	0.371169	-0.314168	1.4244	0.018809	3	0.376346	0.922783	0.706397	0.553146	0.131749	-0.083363	-0.474292	3	-0.141969	0.307242	0.800337	0.507477
Solyc02g088550.4.1	Ubiquitin conjugation factor E4	AT5G15400.1	-0.323166	-0.140454	-0.039288	3	-0.167636	0.143878	2.01806	0.181068	-0.577404	0.026306	-0.084161	3	-0.211753	0.321444	1.141	0.37208	0.116502	-0.356065	-0.184794	3	-0.141452	0.239246	1.02406	0.4135
Solyc01g096990.5.1	Vacuolar protein sorting-associated protein 9A	AT3G19770.1	NQ	0.542012	NQ	1	0.542012	NQ	NQ	NQ	NQ	NQ	1.86852	1	1.86852	NQ	NQ	NQ	-0.453151	0.099031	-0.069474	3	-0.141198	0.282992	0.864201	0.478568
Solyc04g079190.5.1	Alpha/beta-Hydrolases superfamily protein	AT1G47480.1	-0.45901	-0.350697	0.331254	3	-0.159484	0.428429	0.644763	0.585163	NQ	-0.509627	0.146379	2	-0.181624	NQ	NQ	NQ	NQ	NQ	-0.140915	1	-0.140915	NQ	NQ	NQ
Solyc04g005080.3.1	Pyruvate dehydrogenase .1	AT1G59900.1	-0.071515	0.056906	-0.452126	3	-0.155578	0.264723	1.01793	0.41581	-0.596357	0.388398	-0.049406	3	-0.0857883	0.493385	0.301164	0.791715	-0.656373	0.408357	-0.173613	3	-0.140543	0.533135	0.456597	0.692754
Solyc08g082570.4.1	hypothetical protein	AT5G42070.1	-0.122322	NQ	-0.12775	2	-0.125036	NQ	NQ	NQ	0.429534	1.19644	-0.047929	3	0.526015	0.62777	1.4513	0.283801	-0.140408	NQ	NQ	1	-0.140408	NQ	NQ	NQ
Solyc09g074660.3.1	spermatogenesis-associated protein 20	AT4G03200.1	0.501256	0.114584	-0.038893	3	0.192316	0.278338	1.19675	0.354024	0.572827	-0.136098	-0.144589	3	0.09738	0.411771	0.409614	0.721794	0.1082	-0.435646	-0.092937	3	-0.140128	0.274977	0.882649	0.470534
Solyc02g076870.4.1	Hydrolase-like protein family	AT1G29120.5	0.024658	0.136647	0.054707	3	0.072004	0.0579636	2.1516	0.164348	0.290229	-0.886461	-0.334293	3	-0.310175	0.588716	0.912561	0.457804	-0.23691	0.187684	-0.371127	3	-0.140118	0.291709	0.831963	0.492947
Solyc07g045050.3.1	4-hydroxyphenylpyruvate dioxygenase	AT1G06570.1	0.009948	NQ	-0.373743	2	-0.181897	NQ	NQ	NQ	0.280994	1.52825	0.894673	3	0.901307	0.623657	2.50316	0.129346	NQ	NQ	-0.140087	1	-0.140087	NQ	NQ	NQ
Solyc10g084040.2.1	Thylakoid lumenal 15.0 kDa protein 2, chloroplastic	AT5G52970.1	-0.009688	0.146631	-0.093423	3	0.0145067	0.121842	0.20622	0.855707	-0.401425	0.006875	-0.2139	3	-0.202817	0.204376	1.71884	0.227783	0.170544	-0.280205	-0.309826	3	-0.139829	0.269199	0.899674	0.463244
Solyc08g007950.3.1	30S ribosomal protein .1	AT1G12800.1	-0.109393	0.212098	0.544985	3	0.215897	0.327206	1.14284	0.371466	-0.886637	0.596076	-0.14069	3	-0.14375	0.741361	0.335846	0.768947	-0.036338	-0.571003	0.189357	3	-0.139328	0.390502	0.617981	0.599582
Solyc00g500064.1.1	Ycf15	ATCG00480.1	0.056749	-0.000909	-0.241758	3	-0.0619727	0.158345	0.677885	0.567755	-0.104957	-0.081352	-0.043181	3	-0.0764967	0.0311729	4.25036	0.0511444	-0.000191	-0.4529	0.035224	3	-0.139289	0.272172	0.88641	0.468913
Solyc03g019790.3.1	alpha-galactosidase	AT5G08370.1	0.07381	-0.501628	0.410517	3	-0.005767	0.46125	0.0216558	0.984689	0.256583	-0.764434	0.086698	3	-0.140384	0.547077	0.444458	0.700179	-0.301366	0.126141	-0.24132	3	-0.138848	0.231443	1.0391	0.407892
Solyc01g111970.5.1	L-ascorbate oxidase-like protein	AT1G76160.1	NQ	NQ	0.225958	1	0.225958	NQ	NQ	NQ	0.282248	NQ	0.37633	2	0.329289	NQ	NQ	NQ	-0.232839	-0.04433	NQ	2	-0.138584	NQ	NQ	NQ
Solyc03g031700.5.1	Fe-S cluster assembly protein SufB	AT4G04770.1	-0.161059	0.102503	-0.025968	3	-0.0281747	0.131795	0.370272	0.746716	0.243439	-0.64227	-0.177861	3	-0.192231	0.443029	0.751538	0.530729	-0.44479	NQ	0.167645	2	-0.138573	NQ	NQ	NQ
Solyc07g039200.4.1	Transducin family protein / WD-40 repeat family protein	AT2G19540.1	NQ	1.5534	1.38352	2	1.46846	NQ	NQ	NQ	-0.64915	0.291108	0.018358	3	-0.113228	0.483743	0.405415	0.724428	0.288899	NQ	-0.561395	2	-0.136248	NQ	NQ	NQ
Solyc03g120850.5.1	Chaperonin 60 beta	AT1G55490.1	-0.167264	0.116092	-0.028731	3	-0.0266343	0.14169	0.325585	0.775646	0.587786	-0.098204	-0.075873	3	0.137903	0.38977	0.61281	0.602401	0.19852	-0.496874	-0.109773	3	-0.136042	0.34844	0.676248	0.568604
Solyc02g068930.5.1	Cytochrome c6, chloroplastic	AT5G45040.1	NQ	NQ	NQ	0	NQ	NQ	NQ	NQ	-0.850821	0.523563	0.511459	3	0.0614003	0.79003	0.134613	0.905242	NQ	-0.135985	NQ	1	-0.135985	NQ	NQ	NQ
Solyc12g019100.2.1	Valine--tRNA ligase	AT5G16715.1	-0.112683	-0.091646	0.141239	3	-0.02103	0.140922	0.258476	0.820208	-0.259017	0.345312	-0.033815	3	0.0174933	0.305414	0.0992074	0.930022	0.361002	-0.691972	-0.076555	3	-0.135842	0.528985	0.444785	0.699978
Solyc03g121720.2.1	Glyoxylate reductase 2	AT1G17650.1	0.008256	-0.18309	-0.184285	3	-0.119706	0.11082	1.87093	0.20226	-0.173881	0.177451	-0.056485	3	-0.0176383	0.178858	0.170808	0.880092	-0.116691	-0.109899	-0.179795	3	-0.135462	0.0385437	6.08729	0.0259414
Solyc11g010190.1.1	Prohibitin	AT5G40770.1	0.078053	0.046246	0.100123	3	0.0748073	0.0270847	4.78388	0.0410256	-0.26376	-0.212219	0.048254	3	-0.142575	0.16726	1.47643	0.277842	-0.047072	-0.020998	-0.337816	3	-0.135295	0.175872	1.33244	0.31425
Solyc03g123880.3.1	Glutamyl-tRNA reductase-binding protein, chloroplastic	AT3G21200.1	-0.967243	-0.220233	0.828223	3	-0.119751	0.901941	0.229965	0.839498	0.781079	-0.441307	-0.931257	3	-0.197162	0.881889	0.38723	0.735908	0.409047	0.22661	-1.04149	3	-0.135277	0.790086	0.296559	0.794765
Solyc10g080490.2.1	Plastid-lipid associated protein PAP / fibrillin family protein	AT2G42130.4	-0.253667	0.143766	-0.142207	3	-0.084036	0.205003	0.710013	0.551318	-0.444147	0.788844	-0.274188	3	0.023503	0.66823	0.0609197	0.956963	-0.086214	-0.014508	-0.304073	3	-0.134932	0.150805	1.54974	0.261332
Solyc10g086240.2.1	Glycosyltransferase	AT2G36970.1	-0.010676	-0.008403	-0.14022	3	-0.0530997	0.075457	1.21886	0.34715	-0.104787	-0.120279	-0.246501	3	-0.157189	0.0777334	3.50248	0.0727353	-0.112055	-0.323131	0.033332	3	-0.133951	0.179237	1.29443	0.324823
Solyc09g005930.4.1	Ribosomal protein S24e family protein	AT5G02740.1	0.03888	-0.04879	0.135682	3	0.041924	0.0922737	0.786947	0.513756	-0.040096	-0.628674	0.051704	3	-0.205689	0.369181	0.965011	0.436354	-0.232722	-0.229648	0.061655	3	-0.133572	0.169078	1.36832	0.304651
Solyc12g036200.2.1	Peptidyl-prolyl cis-trans isomerase	AT1G26550.1	0.170223	-0.186421	0.146631	3	0.0434777	0.199447	0.377571	0.742052	-0.31859	0.406261	0.056032	3	0.047901	0.362494	0.228878	0.840237	NQ	-0.016184	-0.250477	2	-0.13333	NQ	NQ	NQ
Solyc01g099240.5.1	2-hydroxy-3-oxopropionate reductase	AT4G29120.1	-0.012878	0.386354	0.044141	3	0.139206	0.215927	1.11663	0.380305	0.31687	-0.853437	-0.211966	3	-0.249511	0.586056	0.737413	0.537649	-0.060774	-0.238678	-0.099895	3	-0.133116	0.0934889	2.46621	0.132508
Solyc02g088920.4.1	Nuclear transport factor 2 (NTF2) family protein with RNA binding (RRM-RBD-RNP motifs) domain-containing protein	AT5G60980.2	0.314137	-0.131547	-0.343306	3	-0.053572	0.335586	0.2765	0.808118	0.315386	-0.559	0.372394	3	0.0429267	0.522063	0.142418	0.899802	0.400364	-1.43936	0.641222	3	-0.132592	1.13809	0.201792	0.858743
Solyc04g025260.3.1	Endoplasmic reticulum metallopeptidase.1	AT5G20660.1	0.62334	0.118414	-0.211517	3	0.176746	0.420474	0.728065	0.542277	-0.018862	-0.211032	0.214437	3	-0.00515233	0.213066	0.0418843	0.970396	-0.171429	0.180415	-0.406745	3	-0.132586	0.295501	0.777142	0.518402
Solyc06g072250.3.1	Methyltransferase	AT5G57280.1	1.61067	0.624277	NQ	2	1.11748	NQ	NQ	NQ	NQ	NQ	0.198083	1	0.198083	NQ	NQ	NQ	NQ	NQ	-0.132576	1	-0.132576	NQ	NQ	NQ
Solyc03g095220.3.1	Translocase of chloroplast	AT5G05000.2	-0.585903	-0.523508	0.420294	3	-0.229706	0.56378	0.705704	0.553497	1.21128	-1.00194	-0.857662	3	-0.216108	1.23825	0.302288	0.790972	0.217545	-0.821767	0.207368	3	-0.132285	0.597131	0.383708	0.738145
Solyc06g069390.4.1	D-aminoacyl-tRNA deacylase	AT2G03800.1	-0.10111	0.254544	0.292353	3	0.148596	0.217076	1.18564	0.357537	0.610421	-0.754802	0.107041	3	-0.0124467	0.69041	0.0312253	0.977926	-0.03676	-0.227535	NQ	2	-0.132148	NQ	NQ	NQ
Solyc10g077070.2.1	Histone-lysine n-methyltransferase, h3 lysine-9 specific suv.1	AT1G73100.1	-0.01677	0.412045	0.040765	3	0.145347	0.232752	1.08161	0.392495	0.286477	1.05845	0.001168	3	0.4487	0.546992	1.42081	0.291251	-0.166354	-0.006058	-0.220321	3	-0.130911	0.111442	2.03464	0.17887
Solyc01g008100.3.1	Transferring glycosyl group transferase	AT4G14100.1	0.640619	0.618403	0.045164	3	0.434729	0.337556	2.23066	0.155431	-0.196769	-0.690024	-0.9089	3	-0.598564	0.364769	2.84219	0.104707	0.004618	-0.167229	-0.229499	3	-0.130703	0.121257	1.86698	0.202874
Solyc02g085250.4.1	FAD dependent oxidoreductase	AT5G49555.1	0.190513	-0.362559	0.228095	3	0.018683	0.3307	0.0978529	0.930973	0.097823	-0.5524	-0.149712	3	-0.20143	0.328182	1.06309	0.399122	0.079867	0.115106	-0.585643	3	-0.130223	0.394798	0.571313	0.625431
Solyc11g066130.1.1	osmotin	AT2G28790.1	-0.295444	-0.217258	0.301903	3	-0.0702663	0.32467	0.374857	0.743784	-0.778166	0.117121	-0.024603	3	-0.228549	0.481228	0.822602	0.497204	-0.476674	0.572502	-0.486376	3	-0.130183	0.608562	0.370518	0.746558
Solyc03g098150.3.1;Solyc06g072340.3.1	protein kinase 6	AT1G73460.1	ND	ND	ND	0	ND	ND	ND	ND	ND	ND	ND	0	ND	ND	ND	ND	0.707465	-0.967656	NQ	2	-0.130095	NQ	NQ	NQ
Solyc07g053280.4.1	Ketol-acid reductoisomerase	AT3G58610.1	-0.245942	-0.079631	-0.005862	3	-0.110478	0.122977	1.55602	0.259977	0.248787	0.030261	-0.122541	3	0.052169	0.186631	0.484161	0.676102	-0.254051	0.157281	-0.292949	3	-0.129906	0.249471	0.901927	0.462288
Solyc04g049490.3.1	Vacuolar protein sorting-associated protein 53 A	AT1G50500.2	NQ	NQ	NQ	0	NQ	NQ	NQ	NQ	0.214142	NQ	0.525819	2	0.369981	NQ	NQ	NQ	-0.363143	NQ	0.103611	2	-0.129766	NQ	NQ	NQ
Solyc10g038130.3.1	Pectin acetylesterase	AT2G46930.1	-0.156552	-0.190578	0.276609	3	-0.023507	0.260464	0.156318	0.890135	-0.024767	-0.676347	0.033703	3	-0.22247	0.394154	0.977612	0.431364	-0.379749	-0.240327	0.23135	3	-0.129575	0.32025	0.7008	0.555986
Solyc05g010685.1.1	Glycosyltransferase	AT1G73880.1	0.16201	0.276088	0.08896	3	0.175686	0.0943106	3.22654	0.0841141	0.074137	0.082376	-0.03636	3	0.040051	0.066302	1.04628	0.405245	-0.576994	0.387079	-0.198797	3	-0.129571	0.48575	0.462013	0.689459
Solyc06g072110.4.1	testis-expressed sequence 2 protein-like	AT1G17820.1	NQ	NQ	NQ	0	NQ	NQ	NQ	NQ	ND	ND	ND	0	ND	ND	ND	ND	NQ	-0.129538	NQ	1	-0.129538	NQ	NQ	NQ
Solyc03g005600.3.1	S-adenosyl-L-methionine-dependent methyltransferases superfamily protein	AT1G04430.1	-0.231093	0.022641	0.044428	3	-0.0546747	0.153171	0.61826	0.59943	0.023389	-0.301806	0.51068	3	0.077421	0.408929	0.327923	0.774117	1.72714	-1.29447	-0.820275	3	-0.129204	1.62503	0.137713	0.90308
Solyc03g097360.3.1	Protein BOLA4, chloroplastic/mitochondrial	AT5G17560.1	0.091486	0.409088	-0.557625	3	-0.019017	0.492739	0.0668476	0.952784	0.391407	-0.919741	-0.176652	3	-0.234995	0.657518	0.619031	0.599011	-0.432329	-0.005641	0.050798	3	-0.129057	0.264153	0.84623	0.48653
Solyc09g006005.1.1	Pathogenesis-related protein.1	AT2G14610.1	0.085686	0.163127	-0.14274	3	0.0353577	0.159023	0.385109	0.737254	-1.02151	0.805563	-0.012124	3	-0.076024	0.915212	0.143876	0.898786	0.490946	-0.000189	-0.874701	3	-0.127981	0.691734	0.320456	0.779006
Solyc11g010470.2.1	14-3-3 protein	AT5G65430.3	0.13035	0.027296	0.032003	3	0.0632163	0.0581871	1.88176	0.200591	-0.071743	-0.144974	-0.184485	3	-0.133734	0.0572053	4.04917	0.055924	-0.087609	0.006292	-0.302531	3	-0.127949	0.158314	1.39984	0.296514
Solyc06g060850.3.1	Ubiquitin carboxyl-terminal hydrolase	AT4G17510.1	0.245157	0.146952	-0.253567	3	0.0461807	0.264192	0.302762	0.790659	NQ	NQ	0.710675	1	0.710675	NQ	NQ	NQ	NQ	-0.473852	0.218608	2	-0.127622	NQ	NQ	NQ
Solyc06g062840.4.1	Threonine synthase, chloroplastic	AT4G29840.1	-0.075566	0.115576	0.104514	3	0.0481747	0.107305	0.777604	0.518183	0.020918	0.492833	0.038443	3	0.184065	0.267545	1.19161	0.355645	0.153756	-0.273638	-0.261022	3	-0.126968	0.243196	0.904271	0.461295
Solyc03g111830.4.1	Protein-L-isoaspartate O-methyltransferase	AT5G50240.1	-0.086153	0.221572	-0.133311	3	0.000702667	0.192726	0.00631494	0.995535	0.517308	-0.082792	-0.316495	3	0.0393403	0.430109	0.158424	0.888674	0.31696	-0.087975	-0.608591	3	-0.126535	0.463979	0.472361	0.683195
Solyc02g080990.2.1	Leucine--tRNA ligase	AT4G04350.1	0.03656	-0.06505	-0.218696	3	-0.0823953	0.128509	1.11053	0.382398	-0.259708	-0.068882	-0.337909	3	-0.222166	0.138387	2.78064	0.108658	0.2899	-0.071009	-0.597108	3	-0.126072	0.44606	0.489539	0.672888
Solyc01g067630.3.1	NAD(P)-binding Rossmann-fold superfamily protein	AT2G39080.1	-0.184301	0.109154	-0.077728	3	-0.0509583	0.148548	0.594169	0.612657	0.025117	-0.532371	0.124731	3	-0.127508	0.354142	0.623619	0.596521	0.135473	-0.24823	-0.265274	3	-0.12601	0.226612	0.96313	0.437105
Solyc05g005490.4.1	carbonic anhydrase	AT5G14740.1	0.036772	0.055376	0.019135	3	0.0370943	0.0181227	3.54525	0.0711727	0.269662	-0.078733	0.13959	3	0.110173	0.176051	1.08392	0.391677	-0.09993	-0.262129	-0.015666	3	-0.125908	0.125268	1.7409	0.223828
Solyc06g065270.4.1	Adenylate kinase	AT5G47840.1	0.037586	0.155926	-0.16174	3	0.0105907	0.160544	0.114259	0.919469	-0.366498	0.22871	-0.06572	3	-0.067836	0.29761	0.394797	0.731117	0.26942	-0.11569	-0.528337	3	-0.124869	0.398958	0.542111	0.642066
Solyc07g045390.3.1	50S ribosomal protein l18	AT5G27820.1	NQ	0.912801	NQ	1	0.912801	NQ	NQ	NQ	NQ	0.126278	NQ	1	0.126278	NQ	NQ	NQ	0.111597	0.583477	-1.06956	3	-0.12483	0.851504	0.253918	0.823279
Solyc02g023970.3.1	Obg-like ATPase.1	AT1G30580.1	-0.06306	0.043061	0.052067	3	0.0106893	0.0640273	0.289165	0.799674	-0.019251	-0.241338	-0.198757	3	-0.153115	0.117869	2.24999	0.153352	0.124465	-0.149702	-0.347524	3	-0.124254	0.237021	0.907993	0.459724
Solyc07g008320.3.1	Calcium-transporting ATPase	AT4G29900.1	NQ	-0.500992	NQ	1	-0.500992	NQ	NQ	NQ	NQ	NQ	NQ	0	NQ	NQ	NQ	NQ	NQ	NQ	-0.123714	1	-0.123714	NQ	NQ	NQ
Solyc11g008810.2.1	Beta-hexosaminidase	AT1G65590.1	-0.114602	-0.50903	-0.023589	3	-0.21574	0.258041	1.44812	0.284568	-0.206732	-0.060734	-0.523589	3	-0.263685	0.236625	1.93012	0.193354	-0.02956	-0.365592	0.024401	3	-0.123584	0.211315	1.01296	0.417694
Solyc08g006930.3.1	photosystem I reaction center subunit psaK, chloroplastic	AT1G30380.1	0.246514	0.255897	0.26859	3	0.257	0.0110793	40.1775	0.000618915	-0.066067	NQ	NQ	1	-0.066067	NQ	NQ	NQ	0.047161	-0.603004	0.185797	3	-0.123349	0.421138	0.507307	0.662347
Solyc05g012510.3.1	Alpha-1,4 glucan phosphorylase	AT3G29320.1	-0.040424	0.242895	-0.087592	3	0.038293	0.178753	0.371045	0.746221	0.028987	-0.028885	-0.036422	3	-0.0121067	0.0357871	0.585947	0.617227	0.008015	-0.191363	-0.186202	3	-0.123183	0.11365	1.87733	0.201271
Solyc08g059760.3.1	Peroxidase	AT4G32320.1	0.257293	0.038478	0.045448	3	0.11374	0.12437	1.58401	0.254043	-0.221119	0.184877	-0.293668	3	-0.10997	0.257909	0.738531	0.537099	-0.017236	-0.330989	-0.020785	3	-0.123003	0.18013	1.18275	0.35846
Solyc11g068400.2.1	Cytochrome b-.1	AT3G52730.1	0.072034	0.054571	0.101356	3	0.075987	0.0236417	5.56701	0.0307846	0.283781	0.366421	0.178716	3	0.276306	0.0940755	5.08715	0.0365366	0.036381	-0.197391	-0.205362	3	-0.122124	0.137327	1.5403	0.263387
Solyc09g013100.3.1	Protein TIC 56, chloroplastic	AT5G01590.1	0.125171	NQ	NQ	1	0.125171	NQ	NQ	NQ	1.15461	-1.04012	NQ	2	0.0572485	NQ	NQ	NQ	0.39846	-0.640928	NQ	2	-0.121234	NQ	NQ	NQ
Solyc01g068030.3.1	Polyketide cyclase / dehydrase and lipid transport protein	AT1G02475.1	0.167145	0.256854	-0.263185	3	0.0536047	0.27799	0.33399	0.770156	0.868515	-0.900207	0.418024	3	0.128777	0.919153	0.242668	0.83088	0.090683	-0.239103	-0.214221	3	-0.12088	0.183641	1.14011	0.372376
Solyc08g068580.5.1	phospholipase D Z-like	NA	NQ	NQ	NQ	0	NQ	NQ	NQ	NQ	ND	ND	ND	0	ND	ND	ND	ND	NQ	NQ	-0.120666	1	-0.120666	NQ	NQ	NQ
Solyc04g071940.3.1	NAD(P)-binding Rossmann-fold superfamily protein	AT1G52340.1	-0.113966	-0.156141	-0.098111	3	-0.122739	0.0299933	7.08794	0.0193296	0.599175	-0.363746	0.002389	3	0.0792727	0.486043	0.282494	0.804116	-0.021444	0.016016	-0.355262	3	-0.12023	0.204404	1.01879	0.415485
Solyc07g005330.3.1	Glucan endo-1,3-beta-glucosidase	AT3G55430.1	0.015043	0.179046	0.132147	3	0.108745	0.0844688	2.22985	0.15552	0.210269	-0.589179	0.122097	3	-0.0856043	0.438331	0.338263	0.767374	0.018076	-0.152091	-0.226107	3	-0.120041	0.125207	1.66058	0.238676
Solyc03g082580.3.1	6-phosphogluconolactonase	AT5G24400.1	-0.34551	-0.068218	-0.100014	3	-0.171247	0.151751	1.95458	0.189827	0.138436	-0.696188	-0.107128	3	-0.221627	0.428931	0.894943	0.465257	0.100647	0.034304	-0.492273	3	-0.119107	0.324869	0.635025	0.590371
Solyc01g111780.5.1	Transportin-1	AT2G16950.1	0.015459	0.175912	0.302999	3	0.16479	0.144092	1.98085	0.186135	-0.058867	-0.067958	0.056575	3	-0.0234167	0.0694238	0.584221	0.61819	0.044197	-0.060967	-0.340517	3	-0.119096	0.198835	1.03744	0.408506
Solyc07g063190.4.1	Thioredoxin	AT3G15360.1	0.035223	0.060871	-0.154937	3	-0.0196143	0.117892	0.28817	0.800336	-0.647587	0.453856	-0.041259	3	-0.07833	0.551656	0.245935	0.828669	-0.253532	0.130758	-0.232116	3	-0.118297	0.215953	0.948797	0.442868
Solyc03g096730.3.1	pollen-specific kinase partner protein	AT2G39770.1	-0.418369	0.236047	0.185484	3	0.001054	0.36411	0.00501382	0.996455	0.14648	0.305911	-0.101837	3	0.116851	0.205482	0.984963	0.428481	-0.423412	0.17871	-0.109791	3	-0.118164	0.301148	0.679621	0.566856
Solyc03g120670.3.1	2-hydroxyacid dehydrogenase	AT1G79870.1	-0.128346	0.083347	0.079368	3	0.0114563	0.121089	0.163871	0.884896	0.012532	-0.172939	0.00882	3	-0.050529	0.106026	0.825443	0.495908	0.193958	-0.364975	-0.179293	3	-0.11677	0.284664	0.710493	0.551075
Solyc01g090190.3.1	Nuclear RNA binding protein	AT4G17520.1	-0.102103	-0.043212	-0.07331	3	-0.072875	0.0294479	4.28632	0.0503534	-0.06212	0.679601	-0.086512	3	0.17699	0.435445	0.704004	0.554358	0.04358	-0.68484	0.291686	3	-0.116525	0.507569	0.397634	0.729326
Solyc12g044860.3.1	ethylene-responsive RNA helicase	AT1G55150.1	-0.443638	-0.494024	-0.092896	3	-0.343519	0.218503	2.72304	0.112548	-0.383693	0.539245	-0.142273	3	0.00442633	0.478638	0.0160176	0.988675	-0.14269	0.265305	-0.466301	3	-0.114562	0.366613	0.541244	0.642566
Solyc07g008530.1.1	Tyrosine--tRNA ligase	AT3G02660.1	-0.167186	0.304835	-0.052839	3	0.02827	0.246242	0.19885	0.860762	-0.060324	0.337635	-0.193881	3	0.02781	0.276501	0.174206	0.877741	-0.091251	-0.062954	-0.189002	3	-0.114402	0.0661363	2.99609	0.0956804
Solyc01g005620.3.1	oxoglutarate/malate translocator	AT5G19760.1	-0.086484	0.113408	0.007734	3	0.0115527	0.100001	0.200097	0.859906	-0.216611	0.413682	-0.01737	3	0.0599003	0.322173	0.322033	0.777972	-0.015773	-0.322546	-0.004387	3	-0.114235	0.180492	1.09623	0.387352
Solyc03g082720.3.1	Protein yippee-like	AT4G27740.1	0.091563	0.388863	-0.010131	3	0.156765	0.207334	1.3096	0.320552	-0.549242	0.167392	-0.190359	3	-0.190736	0.358317	0.921991	0.453866	-0.011474	-0.350429	0.019374	3	-0.114176	0.205181	0.963826	0.436827
Solyc07g064510.3.1	RNA-binding protein	AT1G11650.2	-0.111003	0.11774	0.260426	3	0.0890543	0.187369	0.823225	0.496919	0.054086	0.396051	-0.011307	3	0.146277	0.218768	1.15812	0.366424	0.130854	-0.388746	-0.084124	3	-0.114005	0.261086	0.756315	0.528408
Solyc01g102710.2.1	Leucine-rich repeat receptor-like protein kinase.1	AT1G79620.1	0.109622	1.0069	-0.272809	3	0.281236	0.656886	0.741552	0.535613	0.289061	-0.876707	-0.441435	3	-0.343027	0.589081	1.00859	0.419359	NQ	-0.160142	-0.067795	2	-0.113969	NQ	NQ	NQ
Solyc03g114510.5.1	Plant cysteine oxidase	AT1G18490.1	-0.051249	0.018786	0.297748	3	0.0884283	0.184627	0.829576	0.494029	NQ	NQ	-0.615929	1	-0.615929	NQ	NQ	NQ	-0.101458	-0.126153	NQ	2	-0.113806	NQ	NQ	NQ
Solyc01g008460.3.1;Solyc11g065640.2.1	2Fe-2S ferredoxin	AT4G05450.1	0.179417	0.272797	-0.013929	3	0.146095	0.146239	1.73035	0.225708	-0.892868	1.54981	NQ	2	0.328473	NQ	NQ	NQ	-0.350369	-0.092778	0.102292	3	-0.113618	0.227049	0.866741	0.477453
Solyc10g084270.2.1	Importin subunit alpha	AT5G03070.1	NQ	NQ	NQ	0	NQ	NQ	NQ	NQ	ND	ND	ND	0	ND	ND	ND	ND	NQ	-0.113595	NQ	1	-0.113595	NQ	NQ	NQ
Solyc01g005540.5.1	Lysine--tRNA ligase	AT3G13490.1	-0.053546	-0.374384	-0.033051	3	-0.15366	0.191427	1.39034	0.298939	-0.053286	-0.25917	-0.375992	3	-0.229483	0.163388	2.4327	0.13547	-0.240903	0.092302	-0.191739	3	-0.113447	0.179871	1.09242	0.388685
Solyc06g074900.3.1	bacterial trigger factor	AT2G30695.1	-0.109803	-0.269414	0.400182	3	0.00698833	0.349743	0.0346087	0.975535	0.333721	0.15028	-0.300802	3	0.0610663	0.326534	0.323918	0.776737	-0.004398	-0.389674	0.054049	3	-0.113341	0.241089	0.814273	0.501022
Solyc02g062110.4.1	Vacuolar fusion protein CCZ1-like protein	AT1G80910.1	NQ	NQ	NQ	0	NQ	NQ	NQ	NQ	NQ	NQ	NQ	0	NQ	NQ	NQ	NQ	NQ	NQ	-0.11294	1	-0.11294	NQ	NQ	NQ
Solyc06g060490.3.1	Basic-leucine zipper (BZIP) transcription factor family protein	AT1G43700.1	NQ	NQ	NQ	0	NQ	NQ	NQ	NQ	0.358698	-0.986682	0.108382	3	-0.173201	0.715527	0.419261	0.715765	NQ	NQ	-0.112932	1	-0.112932	NQ	NQ	NQ
Solyc02g020980.4.1	4-alpha-glucanotransferase	AT2G40840.1	-0.181138	-0.032156	0.116304	3	-0.03233	0.148721	0.376525	0.742719	0.097403	-0.145375	-0.292909	3	-0.113627	0.197083	0.998602	0.423188	-0.236117	0.148621	-0.249463	3	-0.11232	0.22608	0.860508	0.480193
Solyc03g071690.4.1	Non-symbiotic hemoglobin 2	AT3G10520.1	-0.127195	-0.020307	0.079735	3	-0.022589	0.103484	0.378081	0.741727	0.117138	0.704267	-0.129013	3	0.230797	0.428109	0.933763	0.449001	-0.338249	-0.127369	0.128779	3	-0.11228	0.233879	0.831515	0.49315
Solyc01g109560.3.1	Guanine nucleotide-binding protein subunit beta	AT4G34460.1	-0.317361	0.282391	0.452665	3	0.139232	0.404482	0.59621	0.611527	0.431672	-0.82681	0.137855	3	-0.085761	0.658367	0.225622	0.842453	-0.081027	-0.160745	-0.09476	3	-0.112177	0.0426176	4.55907	0.0448961
Solyc09g064500.3.1	Photosystem II reaction center Psb28 protein	AT4G28660.2	0.059646	0.040645	0.168149	3	0.08948	0.0687886	2.25305	0.153027	0.072149	0.11566	-0.325496	3	-0.0458957	0.243116	0.326978	0.774734	0.235822	-0.257729	-0.314476	3	-0.112128	0.302666	0.641667	0.586815
Solyc01g104070.3.1	ARM repeat superfamily protein	AT4G27640.1	0.569473	0.477466	0.126524	3	0.391154	0.233748	2.89841	0.101275	0.214962	-0.982883	0.307789	3	-0.153377	0.719871	0.369035	0.747508	0.437041	-0.176669	-0.595877	3	-0.111835	0.519502	0.372864	0.745057
Solyc12g094640.4.1	Glyceraldehyde-3-phosphate dehydrogenase	AT1G42970.1	0.029942	-0.818476	0.056354	3	-0.24406	0.497634	0.849468	0.485085	-0.043544	-0.087476	0.046516	3	-0.028168	0.0683065	0.714257	0.54918	-0.058572	-0.145065	-0.131042	3	-0.11156	0.0464212	4.16247	0.0531561
Solyc04g080610.3.1	Ornithine carbamoyltransferase	AT1G75330.1	0.227508	-0.144749	-0.116992	3	-0.011411	0.207375	0.0953078	0.93276	0.108413	-0.436272	-0.183447	3	-0.170435	0.272576	1.08301	0.391999	0.253376	0.003995	-0.59164	3	-0.111423	0.43417	0.444504	0.700151
Solyc03g005280.4.1	Aspartic proteinase .1	AT1G11910.1	-0.006766	0.244319	0.053476	3	0.0970097	0.131081	1.28184	0.32842	-0.293004	0.447748	-0.179668	3	-0.008308	0.399001	0.0360648	0.974507	-0.188306	0.115417	-0.2611	3	-0.11133	0.199713	0.965529	0.436148
Solyc07g062570.3.1	Ubiquitin-conjugating enzyme	AT1G78870.1	0.150695	0.540722	0.302374	3	0.331264	0.196612	2.91826	0.100101	-0.10375	0.894048	0.168202	3	0.3195	0.515818	1.07284	0.395618	0.13356	0.386479	-0.853969	3	-0.11131	0.655476	0.294129	0.796377
Solyc01g087810.2.1	Subtilisin-like protease	AT5G67090.1	NQ	NQ	NQ	0	NQ	NQ	NQ	NQ	NQ	NQ	NQ	0	NQ	NQ	NQ	NQ	NQ	-0.111295	NQ	1	-0.111295	NQ	NQ	NQ
Solyc01g103100.3.1	NAD(P)-binding Rossmann-fold superfamily protein	AT1G10310.1	0.368033	-0.146344	-0.404458	3	-0.060923	0.393266	0.268322	0.813594	0.046111	0.466064	-0.111427	3	0.133583	0.298517	0.775071	0.519389	-0.039275	0.025976	-0.320353	3	-0.111217	0.184032	1.04674	0.405074
Solyc08g075700.3.1	60S ribosomal protein L13	AT3G49010.1	-0.083191	-0.100018	-0.259713	3	-0.147641	0.0974215	2.6249	0.119642	-0.083545	-0.605689	-0.220959	3	-0.303398	0.270658	1.94157	0.191693	0.16652	-0.304255	-0.19548	3	-0.111072	0.246477	0.780527	0.516794
Solyc03g044150.4.1	Subtilisin-like protease	AT5G67360.1	0.042193	0.072508	0.125628	3	0.0801097	0.0422337	3.28538	0.081483	0.130163	-0.674789	0.26124	3	-0.094462	0.506833	0.322814	0.77746	0.236946	-0.038495	-0.531215	3	-0.110921	0.389168	0.493672	0.670425
Solyc04g051830.5.1	Developmentally-regulated GTP-binding protein 1	AT4G39520.1	0.058774	0.803554	0.875026	3	0.579118	0.452046	2.21894	0.156711	-0.006513	0.724717	0.617475	3	0.445226	0.394875	1.95291	0.190066	0.044254	NQ	-0.262877	2	-0.109312	NQ	NQ	NQ
Solyc06g060150.3.1	Replication factor C subunit 5	AT1G77470.1	0.553944	0.459277	0.252437	3	0.421886	0.154192	4.73908	0.0417568	-0.545521	0.79823	0.400762	3	0.217824	0.690302	0.546546	0.639517	-0.446565	-0.529077	0.64825	3	-0.109131	0.657207	0.287611	0.800708
Solyc11g007990.2.1	chloroplast malate dehydrogenase (mdh)	AT5G58330.1	-0.039345	0.027646	-0.430795	3	-0.147498	0.247618	1.03173	0.410631	0.342618	-0.142012	-0.16506	3	0.0118487	0.286686	0.0715852	0.949446	0.043122	-0.27654	-0.093646	3	-0.109021	0.160385	1.17736	0.360185
Solyc08g016670.3.1	calcyclin-binding protein-like	AT1G30070.2	0.096098	-0.228841	0.136558	3	0.00127167	0.200308	0.010996	0.992225	0.257968	-0.925283	0.356091	3	-0.103741	0.713166	0.251954	0.824603	0.163059	0.22307	-0.713122	3	-0.108998	0.524047	0.360253	0.753146
Solyc04g049770.4.1	Regulator of nonsense transcripts UPF2	AT2G39260.1	NQ	NQ	NQ	0	NQ	NQ	NQ	NQ	NQ	NQ	NQ	0	NQ	NQ	NQ	NQ	-0.108843	NQ	NQ	1	-0.108843	NQ	NQ	NQ
Solyc00g019950.2.1	NADH dehydrogenase subunit 9	ATMG00070.1	0.174808	0.167355	0.06785	3	0.136671	0.0597171	3.96404	0.0581441	0.172987	-0.578159	-0.318617	3	-0.241263	0.381501	1.09536	0.387658	0.041077	-0.333281	-0.033383	3	-0.108529	0.19817	0.94857	0.44296
Solyc03g112070.4.1	D-3-phosphoglycerate dehydrogenase	AT4G34200.1	0.084472	0.072182	-0.066975	3	0.029893	0.0841149	0.615541	0.600911	0.062563	-0.386828	-0.050727	3	-0.124997	0.23372	0.926329	0.452067	0.099914	-0.272228	-0.153238	3	-0.108517	0.190059	0.988944	0.426929
Solyc01g111120.4.1	Triosephosphate isomerase	AT2G21170.1	-0.077272	-0.040145	0.008452	3	-0.0363217	0.0429897	1.4634	0.280913	-0.225466	0.152744	-0.087986	3	-0.0535693	0.191439	0.484669	0.675798	-0.009452	-0.350373	0.036435	3	-0.107797	0.211326	0.883511	0.470162
Solyc02g062100.5.1	Senescence/dehydration-associated protein-like protein	AT2G17840.1	ND	ND	ND	0	ND	ND	ND	ND	ND	ND	ND	0	ND	ND	ND	ND	NQ	NQ	-0.107218	1	-0.107218	NQ	NQ	NQ
Solyc08g014060.4.1	Eukaryotic translation initiation factor 2A	AT1G73180.1	-0.301792	-0.000753	0.384893	3	0.0274493	0.34421	0.138124	0.902794	0.275159	-0.067268	-0.088424	3	0.0398223	0.204082	0.337974	0.767562	-0.009374	-0.016175	-0.29592	3	-0.107156	0.163509	1.1351	0.374051
Solyc07g064970.4.1	65-kDa microtubule-associated protein 1-like	AT4G26760.1	-0.322272	-0.273707	-0.231699	3	-0.275893	0.045326	10.5427	0.0088773	-0.40152	-0.33205	-0.282128	3	-0.338566	0.0599621	9.77973	0.0102944	-0.449822	0.227778	-0.099347	3	-0.10713	0.338867	0.547575	0.638927
Solyc03g083650.5.1	Glycosyltransferase	AT1G78270.1	NQ	-0.105972	NQ	1	-0.105972	NQ	NQ	NQ	NQ	NQ	NQ	0	NQ	NQ	NQ	NQ	NQ	0.222509	-0.436762	2	-0.107126	NQ	NQ	NQ
Solyc07g041150.4.1	Myosin-12	AT5G20490.1	0.175262	0.639616	-0.151395	3	0.221161	0.397498	0.963683	0.436884	-0.065657	0.752481	0.140182	3	0.275669	0.425564	1.12197	0.378484	0.264308	-0.431008	-0.151914	3	-0.106205	0.349904	0.52572	0.651557
Solyc07g054290.1.1	Photosystem II Psb27 protein	AT1G03600.1	-0.026468	0.169316	0.145146	3	0.095998	0.106745	1.55767	0.259622	0.006076	0.177135	-0.045365	3	0.0459487	0.116486	0.68322	0.564995	-0.292022	0.14571	-0.172142	3	-0.106151	0.226204	0.812803	0.501699
Solyc03g005730.4.1	3-isopropylmalate dehydratase large subunit	AT4G13430.1	-0.280321	-0.117555	-0.004989	3	-0.134288	0.138427	1.68027	0.23492	0.527241	-0.115988	-0.101824	3	0.103143	0.367348	0.486321	0.67481	-0.095343	-0.292064	0.069061	3	-0.106115	0.180803	1.01656	0.416329
Solyc02g091560.3.1	Serine hydroxymethyltransferase	AT4G37930.1	0.159642	0.163175	0.011623	3	0.11148	0.0864967	2.23233	0.15525	0.367081	-0.224965	-0.247218	3	-0.035034	0.34842	0.17416	0.877774	0.077185	-0.229444	-0.165877	3	-0.106045	0.161834	1.13497	0.374097
Solyc02g089260.4.1	Auxin transport protein BIG	AT3G02260.1	-0.053342	0.253881	-0.001344	3	0.0663983	0.164433	0.699405	0.556696	-0.268687	0.397691	-0.462491	3	-0.111162	0.451208	0.426718	0.711128	0.195707	-0.325883	-0.187609	3	-0.105928	0.270218	0.678982	0.567186
Solyc10g076350.2.1	Macrophage migration inhibitory factor	AT5G01650.2	0.147431	0.11694	0.123207	3	0.129193	0.0161027	13.8963	0.00513857	0.263079	-0.576049	0.516961	3	0.067997	0.572023	0.205891	0.855932	0.050393	-0.128763	-0.238892	3	-0.105754	0.146009	1.25452	0.336391
Solyc02g079410.2.1	Adenine nucleotide alpha hydrolases-like superfamily protein	AT1G11360.1	-0.018007	NQ	0.429899	2	0.205946	NQ	NQ	NQ	0.843672	-0.792748	-0.757081	3	-0.235386	0.934662	0.436201	0.705261	NQ	0.07615	-0.287346	2	-0.105598	NQ	NQ	NQ
Solyc02g070100.3.1	RNA helicase DEAD7	AT4G34910.1	NQ	NQ	NQ	0	NQ	NQ	NQ	NQ	0.589054	NQ	NQ	1	0.589054	NQ	NQ	NQ	-0.105199	NQ	NQ	1	-0.105199	NQ	NQ	NQ
Solyc02g093900.3.1	Cytochrome .1	AT5G40810.1	-0.008042	-0.420325	-0.097295	3	-0.175221	0.216907	1.39918	0.296683	-0.613513	-0.620205	0.217931	3	-0.338596	0.481978	1.21679	0.347787	0.157228	-0.309192	-0.16196	3	-0.104641	0.238434	0.760142	0.526556
Solyc02g086830.3.1	Protease Do-like chloroplastic-like	AT3G27925.1	0.002382	-0.039274	-0.095192	3	-0.044028	0.0489604	1.55756	0.259646	-0.4888	0.290496	-0.113655	3	-0.103986	0.389738	0.46213	0.689388	0.120021	-0.155659	-0.278224	3	-0.104621	0.203969	0.88841	0.468053
Solyc07g040950.3.1	Lactoylglutathione lyase / glyoxalase I family protein	AT5G57040.1	-0.935715	0.135727	-0.014904	3	-0.271631	0.580025	0.811135	0.502469	-0.423079	1.06849	-0.636531	3	0.00296167	0.92893	0.00552222	0.996095	NQ	-0.104584	NQ	1	-0.104584	NQ	NQ	NQ
Solyc05g009030.5.1	3-isopropylmalate dehydrogenase	AT1G80560.1	-0.234871	-0.147796	0.117727	3	-0.0883133	0.183671	0.832811	0.492563	0.155941	0.018759	-0.0849	3	0.0299333	0.120809	0.429158	0.709615	-0.049763	0.042966	-0.306377	3	-0.104391	0.180965	0.99915	0.422977
Solyc08g079430.3.1	partialcopper-containing amine oxidase	AT4G12290.1	-0.235766	0.114475	-0.321828	3	-0.147706	0.231097	1.10704	0.383599	-1.63165	0.370102	0.197188	3	-0.354787	1.10917	0.554025	0.635237	-0.107049	0.21743	-0.422561	3	-0.10406	0.320006	0.563231	0.63
Solyc02g094120.3.1	sulfite oxidase	AT3G01910.1	-0.167218	-0.081311	0.523356	3	0.091609	0.376363	0.421592	0.714314	0.23722	0.657821	-0.27639	3	0.206217	0.467877	0.763403	0.524982	0.060136	-0.200962	-0.171319	3	-0.104048	0.142958	1.26063	0.334591
Solyc05g054710.3.1	Beta-hexosaminidase	AT3G55260.1	0.186288	0.014126	-0.226876	3	-0.00882067	0.207536	0.0736155	0.948016	-0.380333	0.046204	-0.302655	3	-0.212261	0.227182	1.61829	0.24701	0.185845	-0.249042	-0.248114	3	-0.10377	0.250815	0.716607	0.547999
Solyc01g006980.4.1	Malonyl CoA-acyl carrier protein transacylase containing protein, expressed	AT2G30200.1	-0.058902	-0.106694	-0.006281	3	-0.0572923	0.0502258	1.97574	0.186845	-0.041722	0.133903	-0.098584	3	-0.00213433	0.121194	0.030503	0.978436	-0.032788	-0.219388	-0.059096	3	-0.103757	0.100999	1.77935	0.217147
Solyc01g006940.5.1	RNA-binding protein CP33, chloroplastic	AT3G52380.1	-0.047522	0.411424	-0.006428	3	0.119158	0.253942	0.812734	0.501731	-0.399501	0.449915	-0.120489	3	-0.0233583	0.432958	0.0934451	0.934068	-0.029408	-0.312867	0.031605	3	-0.103557	0.183817	0.975781	0.432085
Solyc04g009530.4.1	Glutathione S-transferase	AT3G55040.1	0.074011	-0.005983	0.12356	3	0.0638627	0.065365	1.69224	0.232674	-0.433168	0.129507	-0.003339	3	-0.102333	0.29411	0.602654	0.607971	0.002452	-0.218329	-0.093842	3	-0.10324	0.11069	1.61547	0.24758
Solyc06g008120.1.1	mitochondrial import receptor subunit TOM9-2	AT5G43970.1	0.014263	-0.246075	0.493668	3	0.0872853	0.375239	0.402897	0.726011	-0.543283	0.801781	-0.052481	3	0.0686723	0.680667	0.174746	0.877368	0.041564	-0.247926	NQ	2	-0.103181	NQ	NQ	NQ
Solyc03g025610.3.1	Tripeptidyl-peptidase 2	AT4G20850.1	-0.062028	0.059396	-0.097678	3	-0.0334367	0.0823478	0.703285	0.554723	0.077379	-0.081666	-0.066565	3	-0.0236173	0.0877907	0.465954	0.687069	0.036575	-0.269876	-0.076169	3	-0.103157	0.154998	1.15274	0.368188
Solyc10g008630.3.1	External alternative NAD(P)H-ubiquinone oxidoreductase B1, mitochondrial	AT4G28220.1	-0.056758	0.965811	-1.24683	3	-0.112594	1.10738	0.176108	0.876427	-0.118742	-0.493652	-1.1659	3	-0.592764	0.530567	1.93509	0.19263	0.18519	-0.391471	NQ	2	-0.103141	NQ	NQ	NQ
Solyc01g101040.3.1	ATP-citrate synthase	AT1G09430.1	-0.25597	0.1176	0.010068	3	-0.0427673	0.192308	0.385191	0.737203	-0.264173	0.12735	0.007965	3	-0.0429527	0.200666	0.370746	0.746413	-0.757874	0.243073	0.206828	3	-0.102658	0.567723	0.313195	0.783776
Solyc01g111060.4.1	5'-methylthioadenosine/S-adenosylhomocysteine nucleosidase.1	AT4G38800.1	0.107175	-0.958228	0.119797	3	-0.243752	0.618787	0.682288	0.565476	-0.119202	-0.55885	0.115534	3	-0.187506	0.342341	0.948673	0.442918	0.031491	-0.05068	-0.287676	3	-0.102288	0.165724	1.06906	0.396973
Solyc10g085550.3.1	Enolase	AT2G36530.1	-0.144158	-0.059347	0.071682	3	-0.043941	0.108742	0.699898	0.556445	0.128555	-0.522107	0.064097	3	-0.109818	0.358504	0.530568	0.648738	0.167746	-0.020011	-0.454065	3	-0.10211	0.318932	0.554538	0.634944
Solyc01g103950.4.1	Bifunctional hydroxymethylpyrimidine kinase/phosphomethylpyrimidine kinase	AT1G22940.1	0.290864	0.439426	0.238055	3	0.322782	0.104411	5.35456	0.0331533	-0.456406	-0.043887	0.114121	3	-0.128724	0.294573	0.75688	0.528134	0.112995	-0.255853	-0.162797	3	-0.101885	0.19182	0.919977	0.454704
Solyc11g005220.2.1	AP complex subunit sigma	AT4G35410.2	-0.167971	NQ	NQ	1	-0.167971	NQ	NQ	NQ	-0.131233	-1.28568	-0.202362	3	-0.539759	0.646967	1.44504	0.285312	0.092428	-0.252659	-0.144468	3	-0.101566	0.176498	0.996712	0.423917
Solyc01g079680.3.1	RAN GTPase-activating protein.1	AT5G19320.1	-0.019686	-0.370265	0.288971	3	-0.03366	0.32984	0.176755	0.87598	0.359388	-0.493544	-0.006271	3	-0.046809	0.427909	0.189469	0.867211	-0.411763	0.093134	0.015788	3	-0.100947	0.271938	0.642959	0.586125
Solyc01g087640.3.1	alcohol dehydrogenase	AT5G19440.1	-0.080895	0.172711	-1.23761	3	-0.381931	0.75181	0.879909	0.471718	0.475488	-0.566897	NQ	2	-0.0457045	NQ	NQ	NQ	-0.370249	-0.479316	0.546858	3	-0.100902	0.563621	0.31008	0.785828
Solyc11g010760.1.1	Glycosyltransferase	AT2G22590.1	0.027698	-0.310598	-0.445884	3	-0.242928	0.243935	1.7249	0.226687	-0.317734	1.05114	-0.060499	3	0.224304	0.727525	0.534011	0.646743	0.361325	-0.316783	-0.345353	3	-0.10027	0.400008	0.434174	0.706512
Solyc10g047290.2.1	Protein phosphatase 2C	AT1G34750.1	NQ	0.309504	-2.92288	2	-1.30669	NQ	NQ	NQ	0.236994	0.137073	0.439216	3	0.271094	0.153931	3.05039	0.0927596	-0.282075	-0.141294	0.124048	3	-0.0997737	0.206221	0.838001	0.490221
Solyc08g013860.3.1	Malic enzyme	AT2G13560.1	-0.027775	0.151667	0.027114	3	0.0503353	0.0919472	0.94819	0.443114	-0.396485	-0.02224	0.03407	3	-0.128218	0.234026	0.948959	0.442802	0.405751	0.409298	-1.11417	3	-0.099708	0.878554	0.196572	0.862326
Solyc12g098830.2.1	5-nucleotidase	AT5G48960.1	0.070241	0.299508	0.282604	3	0.217451	0.127767	2.94783	0.0983883	0.106103	0.185619	-0.451986	3	-0.0534213	0.347449	0.266308	0.814944	0.165709	-0.258627	-0.206082	3	-0.0996667	0.231319	0.746276	0.533297
Solyc01g100520.3.1	Clp protease 2 proteolytic subunit	AT1G02560.1	-0.048483	0.301602	0.062778	3	0.105299	0.178874	1.01962	0.415172	0.191639	-0.532516	0.046517	3	-0.09812	0.383132	0.443578	0.700719	0.070625	-0.232877	-0.134456	3	-0.0989027	0.154843	1.10631	0.383853
Solyc06g060790.1.1	3-isopropylmalate dehydratase small subunit 3	AT2G43090.1	-0.178709	-0.174491	0.037995	3	-0.105068	0.123914	1.46862	0.279676	0.359837	-0.004202	0.04433	3	0.133322	0.197663	1.16825	0.363123	0.06243	-0.269541	-0.088236	3	-0.098449	0.166221	1.02586	0.412826
Solyc12g009250.4.1	10 kDa chaperonin	AT5G20720.1	-0.056552	0.032081	0.038944	3	0.00482433	0.0532641	0.156878	0.889746	-0.032598	0.037468	-0.239816	3	-0.0783153	0.144184	0.940782	0.446126	0.046968	-0.20576	-0.136339	3	-0.098377	0.130571	1.30499	0.321842
Solyc04g055200.3.1	Asparagine synthetase	AT5G10240.1	-0.137527	-0.436278	0.26228	3	-0.103842	0.350495	0.513157	0.658904	0.553197	0.349157	-0.006366	3	0.298663	0.283178	1.82676	0.209265	-0.101619	0.266367	-0.45739	3	-0.0975473	0.361896	0.466866	0.686516
Solyc07g055300.3.1	Trehalose-6-phosphate synthase	AT1G06410.1	0.098831	0.606008	-0.37249	3	0.110783	0.489358	0.392109	0.732817	-0.549144	0.389329	-2.554	3	-0.904606	1.50352	1.04211	0.406781	0.209933	-0.338531	-0.161845	3	-0.0968143	0.279955	0.598979	0.609997
Solyc07g043500.1.1	Glycosyltransferase	AT5G49690.1	-0.134025	0.062889	0.417998	3	0.115621	0.279764	0.715821	0.548394	-0.175822	0.235958	0.020715	3	0.0269503	0.205961	0.226642	0.841759	-0.184354	0.176354	-0.281852	3	-0.0966173	0.241374	0.693306	0.55981
Solyc07g032786.1.1	Thioredoxin	AT4G26160.1	0.041789	0.66654	-0.027845	3	0.226828	0.38239	1.02743	0.412237	-0.100157	0.263077	-0.460425	3	-0.0991683	0.361752	0.474813	0.681717	-0.016902	0.004705	-0.276753	3	-0.0963167	0.156635	1.06505	0.398413
Solyc08g079240.4.1	dimethylallyl%2C adenosine tRNA methylthiotransferase	AT1G62780.1	-0.267281	-3.22681	0.039557	3	-1.15151	1.8038	1.10571	0.38406	0.890338	-0.325022	-0.235409	3	0.109969	0.677303	0.281221	0.804965	-0.050998	-0.284965	0.048358	3	-0.0958683	0.171132	0.970298	0.434253
Solyc10g081030.3.1	Nascent polypeptide-associated complex subunit alpha-like protein	AT3G12390.1	-0.043388	0.064769	0.095202	3	0.038861	0.0728369	0.924109	0.452987	0.137966	-0.062901	0.035806	3	0.036957	0.100438	0.63732	0.58914	0.217846	-0.508318	0.002949	3	-0.095841	0.373026	0.445014	0.699838
Solyc09g074870.4.1	Aldose 1-epimerase	AT1G15120.2	0.137749	0.765677	-0.036181	3	0.289082	0.421806	1.18705	0.357091	0.42878	-0.065989	0.136718	3	0.166503	0.248726	1.15948	0.365979	NQ	NQ	-0.09574	1	-0.09574	NQ	NQ	NQ
Solyc01g097340.3.1	GDP-mannose-3',5'-epimerase	AT5G28840.1	-0.180675	0.071307	0.085585	3	-0.00792767	0.149774	0.0916791	0.935309	0.018401	0.426745	0.013208	3	0.152785	0.237271	1.11531	0.380757	-0.193106	0.208527	-0.301306	3	-0.095295	0.268622	0.614454	0.601504
Solyc08g082830.3.1	Glutamine-dependent NAD(+) synthetase	AT1G55090.1	0.044172	0.208162	-0.092414	3	0.0533067	0.150496	0.613503	0.602023	-0.705749	0.769848	0.013676	3	0.025925	0.737875	0.0608551	0.957009	-0.00333	-0.007773	-0.274488	3	-0.095197	0.155286	1.06182	0.399581
Solyc01g103800.3.1	40S ribosomal protein S12	AT2G32060.1	0.089076	0.28723	0.07876	3	0.151689	0.117496	2.23611	0.154842	-0.394536	0.627746	0.220224	3	0.151145	0.51463	0.508696	0.661528	-0.125452	-0.066484	-0.0935	3	-0.0951453	0.0295184	5.58284	0.0306182
Solyc02g062910.3.1	Pentatricopeptide repeat-containing protein, mitochondrial	AT4G36680.1	0.302605	NQ	0.835743	2	0.569174	NQ	NQ	NQ	-0.26206	-0.198068	0.381351	3	-0.026259	0.354448	0.128318	0.909637	-0.020925	0.22018	-0.482923	3	-0.094556	0.357288	0.458386	0.691664
Solyc09g092550.4.1	Pentatricopeptide repeat (PPR) superfamily protein	AT4G14200.1	-0.018462	0.015982	-0.016526	3	-0.00633533	0.0193516	0.567039	0.627843	-0.760379	0.618104	0.002478	3	-0.046599	0.690551	0.11688	0.917634	-0.063501	0.479163	-0.699132	3	-0.09449	0.589758	0.277506	0.807446
Solyc12g014390.3.1	50S ribosomal protein L13	AT1G78630.1	-0.16758	-0.693756	0.700095	3	-0.053747	0.703863	0.132259	0.906885	-0.305611	0.48954	-0.188572	3	-0.00154767	0.429302	0.00624418	0.995585	0.390475	-0.730075	0.056135	3	-0.0944883	0.57526	0.284495	0.802783
Solyc01g068130.4.1	calcium/calcium/calmodulin-dependent Serine/Threonine-kinase	AT2G47010.1	NQ	NQ	NQ	0	NQ	NQ	NQ	NQ	NQ	0.369048	NQ	1	0.369048	NQ	NQ	NQ	NQ	NQ	-0.094281	1	-0.094281	NQ	NQ	NQ
Solyc05g015490.5.1	Bifunctional inhibitor/plant lipid transfer protein/seed storage helical domain	AT1G27950.1	0.173127	0.058186	-0.707005	3	-0.158564	0.478428	0.574048	0.623891	-0.875451	0.760879	-0.291566	3	-0.135379	0.829271	0.282759	0.80394	0.162977	-0.474185	0.029031	3	-0.094059	0.335942	0.484949	0.67563
Solyc05g050970.5.1	Transketolase	AT2G45290.1	-0.346838	0.045614	0.690304	3	0.129693	0.523658	0.428973	0.70973	0.713707	-0.100245	-0.017435	3	0.198676	0.447948	0.768206	0.522673	0.470223	-0.482627	-0.269764	3	-0.094056	0.500136	0.325731	0.77555
Solyc11g064890.2.1	hypoxia-induced protein L31	AT1G63500.1	-0.185537	0.191607	-0.499828	3	-0.164586	0.346193	0.823446	0.496819	-0.169594	-0.246101	-0.061883	3	-0.159193	0.0925484	2.9793	0.0966102	0.489692	-0.250361	-0.521449	3	-0.0940393	0.523382	0.311208	0.785085
Solyc05g054350.3.1	Epoxide hydrolase	AT4G02340.1	-0.147195	0.146276	0.228423	3	0.0758347	0.197468	0.665168	0.574383	0.442887	0.018151	-0.120893	3	0.113382	0.293707	0.668636	0.572569	0.06212	-0.525546	0.183169	3	-0.093419	0.379096	0.426822	0.711064
Solyc01g096450.5.1	Eukaryotic aspartyl protease family protein	AT3G54400.1	0.048662	-0.172721	0.231969	3	0.03597	0.202643	0.307446	0.787565	-0.065152	-0.235638	-0.107625	3	-0.136138	0.0887475	2.65696	0.117257	-0.097848	-0.026152	-0.155972	3	-0.093324	0.0650281	2.48572	0.130825
Solyc01g066690.3.1	Eukaryotic translation initiation factor 2 subunit 3	AT1G04170.1	0.248751	0.037663	-0.062967	3	0.0744823	0.159087	0.810921	0.502567	0.347611	-0.795833	0.00087	3	-0.149117	0.586292	0.440529	0.702594	0.084775	-0.011666	-0.351377	3	-0.092756	0.229104	0.701244	0.55576
Solyc02g081400.3.1	Protein DJ.1	AT3G02720.1	-0.078763	0.052652	0.18381	3	0.0525663	0.131287	0.693503	0.559709	0.161871	-0.499407	-0.486759	3	-0.274765	0.378191	1.25838	0.335253	0.11676	-0.100302	-0.294489	3	-0.092677	0.205731	0.78025	0.516925
Solyc02g094200.3.1	Nuclear transport factor 2	AT1G27970.2	0.200097	0.117475	0.015763	3	0.111112	0.0923316	2.08435	0.172494	-0.706319	0.85939	0.094632	3	0.0825677	0.782924	0.182663	0.871902	-0.005456	-0.114211	-0.157565	3	-0.0924107	0.0783628	2.04255	0.177834
Solyc04g007160.1.1	alpha-xylosidase 1-like	AT1G68560.1	-0.02559	-0.085623	-0.023409	3	-0.044874	0.0353065	2.20141	0.158652	-0.329028	-0.134848	0.157953	3	-0.101974	0.245149	0.720478	0.546059	0.135176	-0.380012	-0.032373	3	-0.092403	0.262788	0.609034	0.604467
Solyc01g086720.3.1;Solyc10g078680.3.1;Solyc10g080430.1.1	C2 calcium/lipid-binding plant phosphoribosyltransferase family protein	AT5G48060.1	ND	ND	ND	0	ND	ND	ND	ND	ND	ND	ND	0	ND	ND	ND	ND	NQ	-0.091722	NQ	1	-0.091722	NQ	NQ	NQ
Solyc02g084020.3.1;Solyc03g033600.3.1	Small nuclear ribonucleoprotein Sm D3	AT1G20580.1	NQ	0.347057	NQ	1	0.347057	NQ	NQ	NQ	NQ	1.05546	0.288515	2	0.671988	NQ	NQ	NQ	NQ	NQ	-0.091174	1	-0.091174	NQ	NQ	NQ
Solyc01g009010.3.1	4-diphosphocytidyl-2-C-methyl-D-erythritol kinase	AT2G26930.1	0.223289	0.075363	0.193606	3	0.164086	0.0782566	3.63171	0.0681586	-0.291433	0.021109	0.042097	3	-0.0760757	0.1868	0.705391	0.553655	0.072598	-0.179859	-0.165813	3	-0.0910247	0.141875	1.11125	0.382149
Solyc02g093170.5.1	Cyclin delta-3	AT4G34090.3	0.054119	0.090662	0.086151	3	0.0769773	0.019924	6.69187	0.0216096	0.312186	-0.53538	-0.238452	3	-0.153882	0.430065	0.619747	0.598622	-0.034586	-0.102147	-0.135666	3	-0.0907997	0.0514865	3.05458	0.0925396
Solyc01g102540.3.1	hpoxia-induced protein 242	AT1G33410.1	-1.00142	2.16718	NQ	2	0.58288	NQ	NQ	NQ	-1.06696	NQ	NQ	1	-1.06696	NQ	NQ	NQ	NQ	NQ	-0.090726	1	-0.090726	NQ	NQ	NQ
Solyc01g108890.3.1	BAT2 domain protein	AT2G15860.2	NQ	0.394647	NQ	1	0.394647	NQ	NQ	NQ	0.212414	0.174751	0.228384	3	0.205183	0.027538	12.9054	0.00595073	NQ	-0.066071	-0.115239	2	-0.090655	NQ	NQ	NQ
Solyc02g082200.4.1	Glutaredoxin	AT3G54900.1	0.138903	0.655216	-0.291	3	0.167706	0.473765	0.613122	0.602231	0.380996	-1.69239	-0.473713	3	-0.595035	1.042	0.989087	0.426873	0.129099	-0.142949	-0.257417	3	-0.0904223	0.19854	0.788841	0.512863
Solyc10g081170.2.1	Calmodulin 2	AT3G43810.1	0.272921	-0.021347	0.263482	3	0.171685	0.167238	1.77812	0.217357	-0.057301	-0.531345	-0.029444	3	-0.20603	0.282075	1.2651	0.333277	0.341758	-0.528904	-0.07921	3	-0.0887853	0.43541	0.353186	0.757702
Solyc05g056270.3.1	Phosphoenolpyruvate carboxylase family protein	AT2G43180.1	0.12874	0.496635	0.20107	3	0.275482	0.194909	2.44806	0.134101	0.245493	-0.260712	0.042028	3	0.00893633	0.25472	0.0607655	0.957072	0.163814	-0.386408	-0.042736	3	-0.0884433	0.277944	0.551148	0.636881
Solyc02g079950.3.1	photosystem II oxygen-evolving complex protein 3	AT4G05180.1	0.192404	0.019041	-0.420041	3	-0.069532	0.315684	0.381499	0.73955	-0.340851	-0.895174	-0.065725	3	-0.433917	0.422484	1.77892	0.217219	0.361029	-0.28578	-0.340418	3	-0.0883897	0.390166	0.392386	0.732642
Solyc02g068700.3.1	Histidine triad (HIT) protein	AT1G31160.1	0.282467	0.184397	0.06512	3	0.177328	0.108846	2.8218	0.105993	-0.821371	0.377654	0.280701	3	-0.0543387	0.666036	0.14131	0.900574	0.065083	-0.060243	-0.269906	3	-0.0883553	0.169255	0.904176	0.461336
Solyc04g081070.3.1	Protein ACCUMULATION AND REPLICATION OF CHLOROPLASTS 6, chloroplastic	AT5G42480.1	-0.181974	-0.192612	-0.113955	3	-0.162847	0.0426745	6.60955	0.0221334	0.431271	-0.087135	-0.087814	3	0.0854407	0.299498	0.494119	0.670159	-0.377038	-0.354969	0.467198	3	-0.0882697	0.481176	0.317737	0.78079
Solyc01g057210.3.1	Mitochondrial pyruvate dehydrogenase kinase	AT3G06483.1	NQ	0.196661	0.086891	2	0.141776	NQ	NQ	NQ	-0.197483	NQ	NQ	1	-0.197483	NQ	NQ	NQ	0.572042	0.102825	-0.938077	3	-0.0877367	0.772884	0.19662	0.862293
Solyc06g083690.3.1	Glutaredoxin-C5, chloroplastic	AT4G28730.1	0.137169	0.16058	-0.201106	3	0.0322143	0.2024	0.275676	0.808669	-0.443575	0.491349	0.031664	3	0.0264793	0.467484	0.0981073	0.930794	0.183241	-0.385921	-0.059589	3	-0.087423	0.2856	0.530186	0.64896
Solyc12g042500.2.1	Gibberellin-regulated family protein	AT5G59845.1	0.303295	1.28375	NQ	2	0.793522	NQ	NQ	NQ	ND	ND	ND	0	ND	ND	ND	ND	-0.910529	0.736595	NQ	2	-0.086967	NQ	NQ	NQ
Solyc11g066590.2.1	Serine carboxypeptidase S28 family protein	AT5G22860.1	NQ	NQ	NQ	0	NQ	NQ	NQ	NQ	NQ	0.784847	0.203128	2	0.493987	NQ	NQ	NQ	NQ	NQ	-0.086932	1	-0.086932	NQ	NQ	NQ
Solyc06g068010.3.1	Biotin carboxyl carrier protein of acetyl-CoA carboxylase	AT3G15690.2	-0.092191	-0.155491	0.561568	3	0.104629	0.396985	0.456497	0.692815	-0.192189	0.365741	-0.190639	3	-0.00569567	0.321675	0.0306682	0.978319	-0.08516	0.03119	-0.20617	3	-0.0867133	0.118688	1.26544	0.333179
Solyc02g065240.3.1	Methyl esterase.1	AT2G23620.1	-0.094508	-0.06781	0.05642	3	-0.0352993	0.0805452	0.75908	0.527069	-0.097176	-0.410178	-0.342317	3	-0.283224	0.164656	2.97929	0.096611	0.111139	0.241835	-0.613059	3	-0.086695	0.460505	0.326077	0.775323
Solyc02g087720.1.1	Transmembrane protein	AT3G28720.1	0.11164	2.18314	NQ	2	1.14739	NQ	NQ	NQ	0.425875	0.313283	-0.002232	3	0.245642	0.221924	1.91716	0.195259	0.261014	-0.291003	-0.229772	3	-0.086587	0.302584	0.495641	0.669254
Solyc10g086470.2.1	hypothetical protein	AT1G78995.1	0.184904	-0.055615	-0.061001	3	0.0227627	0.140444	0.280724	0.805297	-1.10101	0.725755	-0.200563	3	-0.191938	0.913411	0.363961	0.750762	-0.254657	-0.381305	0.379619	3	-0.0854477	0.407707	0.363005	0.751377
Solyc02g077740.3.1	Nucleic acid-binding, OB-fold	AT4G28440.1	0.16178	0.537404	0.083953	3	0.261046	0.242476	1.8647	0.20323	-0.19893	-0.347404	-0.040244	3	-0.195526	0.153608	2.20471	0.158284	0.00027	-0.296141	0.039908	3	-0.085321	0.183648	0.804693	0.50545
Solyc12g014180.2.1	Malate dehydrogenase	AT1G53240.1	NQ	NQ	-0.194746	1	-0.194746	NQ	NQ	NQ	-2.05435	-0.743333	-0.018513	3	-0.938733	1.03189	1.57568	0.25579	0.208564	-0.168448	-0.294863	3	-0.0849157	0.261903	0.561576	0.630938
Solyc12g098490.2.1	Serine hydroxymethyltransferase	AT4G13930.1	0.017496	0.009994	-0.327921	3	-0.100144	0.197297	0.879153	0.472045	-0.021169	0.080584	-0.275008	3	-0.0718643	0.183136	0.679672	0.566829	-0.053989	0.083076	-0.280565	3	-0.083826	0.183647	0.790596	0.512038
Solyc01g010700.3.1	SNF1-related protein kinase regulatory subunit gamma-1-like	AT1G69800.2	-0.19956	0.184864	0.236458	3	0.0739207	0.238242	0.537413	0.644775	-0.583889	-0.574968	-0.005843	3	-0.388233	0.33119	2.03038	0.179432	0.659741	-0.82702	NQ	2	-0.0836395	NQ	NQ	NQ
Solyc03g094160.3.1	metacaspase-1-like	AT1G02170.1	ND	ND	ND	0	ND	ND	ND	ND	NQ	NQ	NQ	0	NQ	NQ	NQ	NQ	-0.083358	NQ	NQ	1	-0.083358	NQ	NQ	NQ
Solyc02g070640.3.1;Solyc02g070650.2.1;Solyc08g016180.3.1	60S ribosomal protein L18a	AT2G34480.1	ND	ND	ND	0	ND	ND	ND	ND	ND	ND	ND	0	ND	ND	ND	ND	-0.083282	NQ	NQ	1	-0.083282	NQ	NQ	NQ
Solyc05g055000.5.1	Cysteine desulfurase	AT1G08490.1	-0.127844	0.148067	-0.078186	3	-0.019321	0.147073	0.227539	0.841148	0.123871	-0.19823	-0.154279	3	-0.0762127	0.174665	0.755754	0.52868	0.334183	-0.122518	-0.458829	3	-0.082388	0.398026	0.35852	0.754262
Solyc03g083520.4.1	Calmodulin	AT1G12310.1	0.188455	-0.008629	0.148104	3	0.10931	0.104112	1.81853	0.210606	0.100049	-0.639845	-0.045244	3	-0.195013	0.392025	0.86161	0.479708	-0.172896	-0.080874	0.006949	3	-0.0822737	0.0899307	1.58458	0.253925
Solyc04g079970.3.1;Solyc12g089030.2.1	RU.1	AT4G36800.1	0.050394	0.243356	-0.027724	3	0.0886753	0.139536	1.10072	0.385788	0.466015	-0.489858	-0.152938	3	-0.058927	0.484821	0.21052	0.852762	NQ	-0.082071	NQ	1	-0.082071	NQ	NQ	NQ
Solyc11g012940.2.1	Glutaredoxin-like protein	AT4G08280.1	-0.006394	0.055634	0.159969	3	0.0697363	0.0840733	1.43669	0.287342	-0.153533	0.470404	0.150039	3	0.155637	0.312006	0.863991	0.47866	0.219774	-0.268184	-0.197106	3	-0.0818387	0.263611	0.53772	0.644598
Solyc01g068530.3.1	40S ribosomal protein S16	AT2G09990.1	-0.254354	-0.072849	0.221263	3	-0.0353133	0.24002	0.254831	0.822663	-0.732007	0.641247	-0.310754	3	-0.133838	0.703513	0.329509	0.77308	-1.82664	-1.68131	3.26275	3	-0.0817317	2.89732	0.0488601	0.965471
Solyc12g056250.2.1	Glutathione S-transferase	AT5G41210.1	0.111376	0.03997	-0.050852	3	0.033498	0.0813074	0.713591	0.549515	-1.27675	0.502227	-0.375253	3	-0.383258	0.889514	0.746275	0.533298	0.5476	-0.491304	-0.298948	3	-0.080884	0.552715	0.253467	0.823583
Solyc02g083500.3.1	cell wall integrity/stress response component	AT5G66090.1	-0.066467	0.400856	-0.116843	3	0.0725153	0.285465	0.439985	0.702929	0.187559	0.160564	0.080921	3	0.143015	0.0554428	4.46783	0.046621	-0.03929	-0.439917	0.238358	3	-0.080283	0.340991	0.407795	0.722934
Solyc06g009750.4.1	importin alpha	AT3G06720.1	0.064742	0.565966	-0.057011	3	0.191232	0.330189	1.00313	0.421445	0.153702	-0.349811	-0.106018	3	-0.100709	0.251798	0.692749	0.560095	0.226359	0.035916	-0.503109	3	-0.080278	0.378361	0.367495	0.748495
Solyc02g066930.3.1	RNA-binding protein	AT5G61030.1	NQ	-0.543557	NQ	1	-0.543557	NQ	NQ	NQ	0.563123	-1.3588	0.148801	3	-0.215626	1.01146	0.369243	0.747374	-0.108027	-0.014601	-0.116544	3	-0.079724	0.0565587	2.44146	0.134687
Solyc09g090840.3.1	Aspartyl/glutamyl-tRNA(Asn/Gln) amidotransferase subunit B	AT1G48520.1	-0.216636	0.118034	0.000474	3	-0.0327093	0.169785	0.333683	0.770356	-0.311502	-0.05741	-0.112262	3	-0.160391	0.133709	2.0777	0.173329	-0.017815	-0.283257	0.061926	3	-0.0797153	0.180725	0.763984	0.524703
Solyc06g075340.5.1	Carbamoyl-phosphate synthase large chain-like protein	AT1G29900.1	-0.114359	-0.044377	-0.014021	3	-0.0575857	0.0514566	1.93836	0.192157	0.055983	-0.244623	-0.085528	3	-0.0913893	0.150389	1.05255	0.40295	0.035729	-0.07544	-0.198801	3	-0.079504	0.117318	1.17378	0.361337
Solyc07g006200.3.1	HD domain-containing protein 2	AT2G23820.2	-0.023417	0.065712	-0.708416	3	-0.22204	0.423565	0.907973	0.459733	-1.02144	NQ	NQ	1	-1.02144	NQ	NQ	NQ	-0.506436	-0.28134	0.549405	3	-0.079457	0.556118	0.247472	0.82763
Solyc09g090750.3.1	Haloacid dehalogenase-like hydrolase domain-containing protein	AT2G33255.1	NQ	NQ	0.338138	1	0.338138	NQ	NQ	NQ	NQ	0.388841	0.318782	2	0.353812	NQ	NQ	NQ	-0.441252	-0.304438	0.50806	3	-0.07921	0.513171	0.267349	0.814246
Solyc08g075750.5.1	ATP-dependent Clp protease proteolytic subunit	AT5G45390.1	0.469368	-0.092504	-0.372741	3	0.00137433	0.428832	0.00555093	0.996075	0.290886	-0.608645	-0.323324	3	-0.213694	0.459677	0.805194	0.505218	0.549818	-0.42519	-0.361108	3	-0.0788267	0.545364	0.25035	0.825686
Solyc04g072047.1.1	MALE GAMETOPHYTE DEFECTIVE.1	AT2G21870.1	0.017185	0.004883	-0.073042	3	-0.0169913	0.0489295	0.601475	0.60862	0.049048	-0.121017	0.114857	3	0.014296	0.121717	0.203435	0.857615	-0.011952	-0.140848	-0.08365	3	-0.0788167	0.0645838	2.11376	0.168866
Solyc11g067160.2.1	Aldo/keto reductase family oxidoreductase	AT2G27680.1	-0.08737	0.001778	0.132804	3	0.0157373	0.110749	0.246123	0.828542	-0.195183	0.300788	-0.151056	3	-0.0151503	0.274499	0.0955966	0.932557	-0.234247	0.017444	-0.019095	3	-0.0786327	0.135999	1.00145	0.422092
Solyc01g087610.3.1	Alpha-N-acetylglucosaminidase	AT5G13690.1	0.152599	-0.004887	-0.14915	3	-0.000479333	0.150923	0.00550102	0.99611	-0.490692	-0.19659	-0.008618	3	-0.231967	0.242976	1.65357	0.240033	-0.140084	-0.165587	0.070407	3	-0.0784213	0.129518	1.04873	0.404346
Solyc02g069010.4.1	Inositol-1-monophosphatase	AT1G31190.1	-0.087982	0.179285	-0.125127	3	-0.0112747	0.166071	0.11759	0.917137	-0.054698	0.589115	-0.041153	3	0.164421	0.367858	0.774174	0.519817	0.08107	-0.09046	-0.222945	3	-0.077445	0.152425	0.880032	0.471665
Solyc04g078070.5.1	4F5 domain-containing protein/zf-met2 domain-containing protein	AT2G23090.1	NQ	NQ	NQ	0	NQ	NQ	NQ	NQ	ND	ND	ND	0	ND	ND	ND	ND	NQ	NQ	-0.07703	1	-0.07703	NQ	NQ	NQ
Solyc12g043020.2.1	Dihydroxy-acid dehydratase	AT3G23940.1	-0.130036	-0.005044	0.145288	3	0.00340267	0.137856	0.0427517	0.969784	-0.486631	0.466868	0.11081	3	0.030349	0.481815	0.1091	0.923083	-0.149178	-0.200547	0.119442	3	-0.076761	0.171847	0.773676	0.520055
Solyc00g500185.1.1	NADH dehydrogenase subunit 7	ATMG00510.1	-0.030978	0.351968	-0.150137	3	0.056951	0.262347	0.375998	0.743055	0.312194	-0.558427	0.022651	3	-0.0745273	0.443371	0.291145	0.798358	0.326679	0.097062	-0.653011	3	-0.0764233	0.512368	0.258348	0.820295
Solyc11g010300.2.1	3,4-dihydroxy-2-butanone 4-phosphate synthase	AT5G64300.1	-0.225619	-0.13958	-0.200518	3	-0.188572	0.0442459	7.38185	0.0178612	1.07667	-0.257901	-0.457271	3	0.120498	0.834044	0.250237	0.825762	-0.602836	0.359014	0.014662	3	-0.0763867	0.487346	0.271482	0.811476
Solyc01g088470.3.1	50S ribosomal protein L18	AT3G20230.1	NQ	NQ	NQ	0	NQ	NQ	NQ	NQ	ND	ND	ND	0	ND	ND	ND	ND	NQ	NQ	-0.076295	1	-0.076295	NQ	NQ	NQ
Solyc05g005800.5.1	Threonine--tRNA ligase, cytoplasmic	AT5G26830.1	-0.009048	0.222578	0.215167	3	0.142899	0.131642	1.88016	0.200836	0.162651	0.26031	0.39159	3	0.271517	0.11488	4.09367	0.0548125	0.011185	-0.087395	-0.152146	3	-0.0761187	0.0822473	1.60299	0.250119
Solyc08g015690.4.1	Late embryogenesis abundant protein	AT2G44060.1	0.121281	0.500331	-0.181809	3	0.146601	0.341774	0.742948	0.534928	0.143719	-0.848557	0.036242	3	-0.222865	0.544523	0.708903	0.551878	0.185019	-0.141906	-0.27058	3	-0.0758223	0.234878	0.559132	0.632327
Solyc12g038400.2.1	Acetyl-coenzyme A synthetase	AT5G23050.1	0.001339	-0.106642	0.022638	3	-0.027555	0.0693143	0.688554	0.562247	-0.461324	-0.154552	0.121158	3	-0.164906	0.291379	0.980254	0.430325	0.126249	0.026611	-0.379476	3	-0.0755387	0.267891	0.488396	0.673569
Solyc03g097130.3.1	Protein kinase superfamily protein	AT5G16810.1	NQ	NQ	NQ	0	NQ	NQ	NQ	NQ	1.2095	0.038703	0.484992	3	0.57773	0.59088	1.6935	0.232439	-0.074863	NQ	NQ	1	-0.074863	NQ	NQ	NQ
Solyc11g071800.2.1	Strictosidine synthase	AT1G08470.1	NQ	-0.311903	NQ	1	-0.311903	NQ	NQ	NQ	1.01427	NQ	-0.459155	2	0.277555	NQ	NQ	NQ	0.119637	-0.144714	-0.196445	3	-0.0738407	0.169541	0.754364	0.529355
Solyc07g045540.4.1	Glucose-6-phosphate 1-dehydrogenase	AT5G35790.1	-0.137425	-0.066568	0.033933	3	-0.0566867	0.0861053	1.14028	0.372319	0.143928	0.681154	-0.120911	3	0.234724	0.408669	0.994824	0.424647	-0.20188	-0.263151	0.24416	3	-0.0736237	0.276909	0.460513	0.690371
Solyc12g099240.2.1	Huntingtin interacting protein K	AT3G06610.1	-0.125354	-0.271	0.37644	3	-0.006638	0.339654	0.0338502	0.976071	-0.997907	0.126996	-0.119371	3	-0.330094	0.591316	0.966893	0.435605	-0.599614	-0.35495	0.735589	3	-0.0729917	0.710857	0.177849	0.875224
Solyc11g069290.2.1	Pyridoxal 5'-phosphate synthase subunit PdxT	AT5G60540.1	-0.130121	0.003331	4.11716	3	1.33013	2.41457	0.954143	0.440709	-0.370062	-0.386278	0.204357	3	-0.183994	0.33642	0.947291	0.443478	0.331763	-0.182902	-0.367355	3	-0.0728313	0.362323	0.348163	0.760949
Solyc01g008160.4.1	Protein SLOW GREEN 1, chloroplastic	AT3G18420.1	0.692952	-0.169786	-0.181054	3	0.114037	0.501386	0.393945	0.731656	-0.351783	0.97581	0.304659	3	0.309562	0.66381	0.807727	0.504044	0.129385	-0.09684	-0.250781	3	-0.0727453	0.191225	0.658903	0.577674
Solyc08g079450.3.1	Maspardin	AT4G12230.1	0.257406	1.31223	-0.056261	3	0.504458	0.716915	1.21876	0.34718	0.190267	NQ	0.648388	2	0.419327	NQ	NQ	NQ	NQ	0.160539	-0.305537	2	-0.072499	NQ	NQ	NQ
Solyc12g039070.2.1	Strictosidine synthase family protein	AT1G74000.1	0.532059	0.33012	0.795334	3	0.552504	0.23328	4.10222	0.0546025	-0.33152	0.900724	0.139345	3	0.236183	0.621803	0.657894	0.578206	0.295938	-0.1245	-0.387159	3	-0.071907	0.344572	0.361453	0.752374
Solyc01g095120.3.1	Proline iminopeptidase	AT3G61540.1	0.055799	-0.240859	0.079738	3	-0.0351073	0.178588	0.340492	0.765925	-0.092423	-0.018082	-0.093753	3	-0.068086	0.0433098	2.7229	0.112557	-0.018025	0.174486	-0.370611	3	-0.0713833	0.276438	0.447259	0.698461
Solyc12g095770.2.1	Secondary thiamine-phosphate synthase enzyme	AT1G21065.1	-0.238757	0.144663	-0.216135	3	-0.10341	0.215135	0.832552	0.492681	-0.41181	-0.874566	0.14523	3	-0.380382	0.510624	1.29027	0.326008	0.026828	-0.395336	0.154495	3	-0.0713377	0.28776	0.429387	0.709474
Solyc07g066320.3.1	Protein RecA	AT1G79050.1	0.688674	-0.078493	-0.109616	3	0.166855	0.452176	0.639134	0.588169	-0.220237	-1.5559	-0.475955	3	-0.750696	0.708948	1.83405	0.208088	-0.419031	0.248026	-0.042653	3	-0.0712193	0.334445	0.368837	0.747635
Solyc11g007120.2.1	NifU-like protein	AT3G20970.1	0.060115	0.012876	-0.095554	3	-0.007521	0.0798138	0.163214	0.885351	0.165199	-0.775885	-0.197351	3	-0.269346	0.474655	0.982862	0.429303	0.201811	-0.225147	-0.189767	3	-0.0710343	0.236952	0.51924	0.655339
Solyc07g006680.1.1	HXXXD-type acyl-transferase family protein	AT3G26040.1	-0.102935	0.576061	-0.040462	3	0.144221	0.375286	0.665622	0.574146	-0.391752	-0.700628	-0.071686	3	-0.388022	0.314488	2.13704	0.166067	0.01324	0.091659	-0.317397	3	-0.0708327	0.217101	0.565109	0.628936
Solyc03g007660.4.1	NADH-ubiquinone oxidoreductase-related protein	AT5G52840.1	0.180689	-0.095432	-0.012123	3	0.024378	0.141633	0.298122	0.793729	0.408638	-0.463088	0.113348	3	0.0196327	0.443355	0.0766988	0.945845	-0.019422	-0.429782	0.23702	3	-0.070728	0.336349	0.364219	0.750597
Solyc11g005460.2.1	ENTH/VHS, Target of Myb protein.1	AT5G63640.1	-0.133093	-0.087518	-0.181171	3	-0.133927	0.0468321	4.95321	0.0384254	-0.983222	0.668572	-0.053666	3	-0.122772	0.828063	0.256801	0.821336	0.40373	-0.601678	-0.014225	3	-0.0707243	0.50508	0.242532	0.830971
Solyc04g074630.4.1	Serine--tRNA ligase	AT1G11870.2	-0.080755	0.079895	0.080308	3	0.0264827	0.0928708	0.493905	0.670286	0.0367	-0.101141	-0.013882	3	-0.0261077	0.069729	0.648508	0.583172	-0.012024	-0.135276	-0.063896	3	-0.0703987	0.0618828	1.9704	0.187591
Solyc09g031970.3.1	Alpha-1,4 glucan phosphorylase	AT3G46970.1	-0.022249	0.055122	0.049056	3	0.0273097	0.0430261	1.09937	0.386258	-0.005179	0.290093	-0.138394	3	0.04884	0.219292	0.385757	0.736843	-0.009189	-0.047089	-0.153835	3	-0.0700377	0.075004	1.61736	0.247197
Solyc03g078630.3.1	Polyubiquitin	AT4G05050.1	-0.828636	0.175843	0.321094	3	-0.110566	0.626093	0.305875	0.788601	1.69889	1.23027	1.21841	3	1.38252	0.274046	8.73795	0.0128454	NQ	NQ	-0.069835	1	-0.069835	NQ	NQ	NQ
Solyc01g009100.5.1	60S ribosomal protein L30	AT1G36240.1	-0.307593	0.061204	-0.038374	3	-0.094921	0.19079	0.86172	0.479659	-1.04352	1.59181	-0.199739	3	0.116185	1.34577	0.149534	0.89485	-1.43193	0.517522	0.705526	3	-0.0696277	1.18353	0.101898	0.928134
Solyc03g111580.3.1	Zinc finger transcription factor 27	AT3G48440.1	NQ	NQ	NQ	0	NQ	NQ	NQ	NQ	0.255046	-0.463646	-0.20083	3	-0.136477	0.363642	0.650047	0.582355	-0.10946	0.021287	-0.120637	3	-0.0696033	0.0789115	1.52774	0.266152
Solyc03g114460.3.1	Acetyl-coenzyme A synthetase	AT5G23050.1	0.154618	-0.821218	0.294791	3	-0.123936	0.607917	0.353114	0.757748	NQ	-1.16507	NQ	1	-1.16507	NQ	NQ	NQ	-0.384403	NQ	0.24582	2	-0.0692915	NQ	NQ	NQ
Solyc11g040370.2.1	RNA-binding KH domain protein	AT4G10070.1	0.452009	0.205578	0.512439	3	0.390009	0.162554	4.15562	0.0533177	0.229728	0.059283	0.510692	3	0.266568	0.227948	2.0255	0.180077	0.464033	-0.351851	-0.319159	3	-0.0689923	0.461903	0.258709	0.820052
Solyc10g086220.2.1	12-oxophytodienoate reductase	AT1G76690.1	0.121774	0.037738	0.082291	3	0.080601	0.0420435	3.32049	0.079969	-0.252872	0.081357	-0.625106	3	-0.26554	0.353402	1.30143	0.322843	-0.027539	-0.166703	-0.011971	3	-0.0687377	0.0851968	1.39744	0.297125
Solyc01g009990.3.1	Peptidyl-prolyl cis-trans isomerase	AT5G13120.1	0.098118	0.024197	-0.050441	3	0.023958	0.0742798	0.558651	0.632601	-0.052016	-0.395006	-0.287804	3	-0.244942	0.175466	2.41786	0.136812	0.162251	-0.170635	-0.194418	3	-0.0676007	0.199412	0.587164	0.616549
[truncated: 4,982 more rows]
