# Supplementary material for: Quantitative Proteomics Reveals the Dynamic Regulation of the Tomato Proteome in Response to Phytophthora infestans
Source: Int J Mol Sci. 2021 Apr 17;22(8):4174. doi: 10.3390/ijms22084174 (PMC8073981; doi:10.3390/ijms22084174)
Supplement: Supplementary file 1 [file ijms-22-04174-s001.zip › Table S2.Tomato Peptide and Protein Quantitation_Separate hpi and replicate.xlsx]

## Sheet: 24h_R1
Index	Accession	Description	Accession (TAIR10)	Description (TAIR10)	Subset	Number of Peptide	Number of Unique Peptide	Quant Type	Number of Quant Peptide	Log2 Geometric Mean	Log2 GSD	Log2 Normalized Protein Ratio	Sequence	Charge	Mz	Unique	d_score	m_score	Modification	Intensity(Mock)	Intensity(Pi)	Log2 Peptide Ratio	For Protein Quant
1	Solyc06g082660.4.1	26S protease regulatory subunit 6B-like protein (AHRD V3.3 *** A0A2G2WNW8_CAPBA)	AT5G58290.1	regulatory particle triple-A ATPase 3	KAF4033831.1;Solyc06g082630.4.1;Solyc10g054040.3.1;Solyc07g042770.1.1	15	1	All Unique Peptide	0	NA	NA	NA	AAAMVLDPKPSPELPATRPDLSSHDVPSENGEDDLYAR	4	1026.5	1	1.78618	0.019807	Acetyl	NA	269432	NA	0
													ADTLDPALLRPGR	3	465.596	0	3.73795	3.4e-05	NA	25517600	26901400	0.076189	0
													AVAHHTTAAFIR	2	647.854	0	3.57219	3.4e-05	NA	585038	NA	NA	0
													AVAHHTTAAFIR	3	432.239	0	3.37244	0.000117	NA	6115950	6155790	0.009367	0
													EAVELPLTHHELYK	3	560.298	0	2.30385	0.004902	NA	9556430	8860880	-0.109022	0
													EAVELPLTHHELYK	4	420.475	0	2.83356	0.000691	NA	2564340	3409810	0.411104	0
													ENAPAIIFIDEVDAIATAR	2	1015.03	0	2.10589	0.008606	NA	3763470	4338510	0.205136	0
													ENAPAIIFIDEVDAIATAR	3	677.025	0	4.58253	3.4e-05	NA	1634550	2234400	0.450994	0
													GVLLYGPPGTGK	2	579.83	0	3.91824	3.4e-05	NA	98426300	107957000	0.133341	0
													IQSVPLVIGQFMEMIDQNNAIVGSTTGSNYYVR	4	911.958	0	2.07665	0.009396	NA	696188	NA	NA	0
													ISAAEIAAICQEAGMHAVR	3	666.668	0	5.18832	3.4e-05	Carbamidometyl	3154690	3515090	0.156063	0
													KPDTDFEFYK	2	645.306	0	2.49675	0.002568	NA	1726010	215293	-3.00307	0
													KPDTDFEFYK	3	430.54	0	3.16311	0.000297	NA	7725760	5485010	-0.494183	0
													QLEFIEIQEEYVK	2	834.43	0	2.94838	0.000621	NA	3550580	NA	NA	0
													RLVFQVCTAK	2	611.342	0	2.10758	0.008551	Carbamidometyl	2387450	2601200	0.123707	0
2	Solyc11g066670.1.1	Glycosyltransferase (AHRD V3.3 *** A0A288W8G2_GARJA)	AT2G36770.1	UDP-Glycosyltransferase superfamily protein	NA	18	15	All Unique Peptide	12	-0.038785	0.083566	-0.148315	AAATTNHVEQQHDVVVVVVPLPAQGHLHAAIELSHR	4	972.267	1	1.5075	0.038834	Acetyl	270300	261629	-0.047039	1
													DADKGDIFSGEVR	2	704.839	0	3.81787	3.4e-05	NA	NA	4511580	NA	0
													DADKGDIFSGEVR	3	470.228	0	4.31864	3.4e-05	NA	NA	43016100	NA	0
													ELAIGLEASQQR	2	657.854	0	4.51956	3.4e-05	NA	39375100	41427000	0.073288	0
													FPSQLVPAFNSSLQLR	2	902.491	1	3.0247	0.000437	NA	NA	4254190	NA	0
													FPSQLVPAFNSSLQLR	3	601.997	1	2.31486	0.004672	NA	1002010	1094660	0.127586	1
													HWALGPFNPVNLEFEK	2	949.483	1	1.66503	0.026558	NA	NA	1552110	NA	0
													HWALGPFNPVNLEFEK	3	633.325	1	3.68657	3.4e-05	NA	4261100	4092620	-0.058201	1
													HYSLEWLDK	2	595.796	1	3.39355	9.4e-05	NA	18988900	18986600	-0.000175	1
													ISSANIPVYYVSTAAHVR	3	650.014	1	4.86615	3.4e-05	NA	52450500	47322900	-0.148418	1
													LSVMEGGVTQQEMK	2	768.874	1	4.14647	3.4e-05	NA	32052200	27510300	-0.220452	1
													NEVIPAETVEK	2	614.825	1	3.88904	3.4e-05	NA	67866500	68688900	0.017377	1
													QLPSLDGCNSPELEEFAK	2	1017.48	1	4.92715	3.4e-05	Carbamidometyl	6250140	6064510	-0.043497	1
													QLPSLDGCNSPELEEFAK	3	678.654	1	4.44267	3.4e-05	Carbamidometyl	1775340	2344160	0.400976	1
													QPASSVIFVSFGSTTSLSEDEIR	2	1229.11	1	1.48341	0.040927	NA	6325260	NA	NA	0
													TLIASPEGAEMK	2	623.821	1	4.06587	3.4e-05	NA	68657900	69050200	0.00822	1
													VPGVGNIFSTSR	2	617.333	1	3.28636	0.000146	NA	101341000	100139000	-0.017214	1
													VVVIHDFLTSWVVQDVPK	3	694.386	1	2.93732	0.000645	NA	1640820	1552420	-0.079898	1
3	Solyc09g010450.1.1	Pentatricopeptide repeat (AHRD V3.3 *** A0A200PZE9_9MAGN)	AT3G53700.1	Pentatricopeptide repeat (PPR) superfamily protein	NA	2	2	All Unique Peptide	0	NA	NA	NA	AADIVQTMTSNGCEPDIVTYGTLIQGLCK	3	1071.84	1	1.38995	0.049302	Acetyl; Oxidation; Carbamidometyl	NA	405960	NA	0
													ANFSDSEVTMIK	2	671.321	1	1.52459	0.037067	NA	1141510	NA	NA	0
4	Solyc12g096000.2.1	RNA helicase DEAD41	AT1G54270.1	eif4a-2	Solyc06g062800.5.1;Solyc12g095990.2.1;Solyc07g040750.2.1;KAF4044235.1;KAF4045407.1	19	1	All Unique Peptide	0	NA	NA	NA	AAEGSQFDAR	2	547.249	1	2.69905	0.001321	Acetyl	23574200	NA	NA	0
													DHTVSATHGDMDQNTR	3	600.924	0	3.41353	9.4e-05	Oxidation	314025	229762	-0.450739	0
													DHTVSATHGDMDQNTR	4	450.945	0	2.01302	0.011068	Oxidation	4119960	NA	NA	0
													DHTVSATHGDMDQNTR	2	892.885	0	4.6299	3.4e-05	NA	3370060	3176110	-0.085513	0
													DQIYDIFQLLPPK	2	795.432	0	1.55569	0.03459	NA	NA	3167540	NA	0
													GIDVQQVSLVINYDLPTQPENYLHR	3	971.17	0	2.42346	0.003414	NA	22759600	18297900	-0.314797	0
													GIYAYGFEK	2	524.261	0	3.41462	6.4e-05	NA	88936300	99648800	0.16408	0
													GLDVIQQAQSGTGK	2	701.37	0	4.19222	3.4e-05	NA	89162400	95517300	0.099327	0
													ILQSGVHVVVGTPGR	2	759.941	0	4.23716	3.4e-05	NA	7681320	7774220	0.017344	0
													ILQSGVHVVVGTPGR	3	506.963	0	5.32988	3.4e-05	NA	73857900	84768300	0.198773	0
													IQVGVFSATMPPEALEITR	2	1038.05	0	1.62086	0.029558	Oxidation	402149	NA	NA	0
													LETLCDLYETLAITQSVIFVNTR	3	900.47	0	1.95481	0.01299	Carbamidometyl	1465250	1696170	0.211134	0
													QFYVNVDKEEWK	3	528.928	0	3.71074	3.4e-05	NA	7242440	12651700	0.804784	0
													QSLRPDHIK	2	547.309	0	2.8489	0.000691	NA	2974230	3024210	0.024042	0
													RDELTLEGIK	2	587.327	0	2.7578	0.001019	NA	NA	8361450	NA	0
													RKVDWLTDK	2	580.825	0	2.17489	0.007136	NA	NA	979053	NA	0
													RKVDWLTDK	3	387.552	0	1.6417	0.028144	NA	7633490	6379920	-0.258804	0
													VHACVGGTSVR	2	571.79	0	3.42551	6.4e-05	Carbamidometyl	21408900	34770800	0.699666	0
													VLITTDLLAR	2	557.845	0	4.23692	3.4e-05	NA	66098100	91410600	0.467753	0
5	Solyc04g072039.1.1	Hypoxanthine phosphoribosyltransferase (AHRD V3.3 *** A0A1U8F9W7_CAPAN)	AT1G71750.2	Hypoxanthine-guanine phosphoribosyltransferase	NA	4	4	All Unique Peptide	4	0.028438	0.102397	-0.081092	AAMENHIQK	2	542.266	1	3.84752	3.4e-05	Acetyl	4327270	4100640	-0.077608	1
													HVILVEDIVDTGNTLACLFEHLK	3	879.463	1	2.41759	0.003534	Carbamidometyl	1750740	1660890	-0.076008	1
													INLPVSVDFVR	2	629.861	1	3.72508	3.4e-05	NA	6306400	6967660	0.143858	1
													NLPYVGILKPEMYS	2	812.426	1	2.36535	0.004113	NA	2859230	2817440	-0.021242	1
6	Solyc09g082115.1.1	Lactoylglutathione lyase / glyoxalase I family protein (AHRD V3.3 *** A0A2U1MRE2_ARTAN)	AT2G32090.1	Lactoylglutathione lyase / glyoxalase I family protein	NA	4	4	All Unique Peptide	3	0.327506	0.138635	0.217976	AAQGTCLNHVSR	2	678.328	1	4.09565	3.4e-05	Acetyl; Carbamidometyl	5622410	6620890	0.235836	1
													LAPSFYLHLIERDPTTK	4	501.026	1	4.05255	3.4e-05	NA	237549	NA	NA	0
													LAPSFYLHLIER	3	486.942	1	4.43185	3.4e-05	NA	641760	921707	0.522274	1
													LPEGPWSATSAIADPK	2	820.42	1	2.34311	0.00438	NA	1545510	2251630	0.542887	1
7	Solyc10g007600.3.1	glycolate oxidase	AT4G18360.1	Aldolase-type TIM barrel family protein	Solyc03g122170.4.1	24	7	All Unique Peptide	6	-0.0503	0.128425	-0.15983	AASAAETIMTLSSWGTSSVEEVNSTGPGTR	3	1019.14	1	1.948	0.013223	Acetyl; Oxidation	NA	483953	NA	0
													MVYDYYASGAEDQWTLAENR	2	1220.52	0	4.49828	3.4e-05	Acetyl; Oxidation	2368140	3126090	0.400605	0
													MVYDYYASGAEDQWTLAENR	3	814.018	0	4.85666	3.4e-05	Acetyl; Oxidation	30727900	39834300	0.374462	0
													AEDSGLASYVAGQVDR	2	819.392	1	4.0508	3.4e-05	NA	19999000	18562900	-0.107506	1
													AIALTVDTPR	2	528.806	0	3.94695	3.4e-05	NA	2235010000	1862110000	-0.263343	0
													ALALGASGVFIGR	2	616.361	0	3.95068	3.4e-05	NA	26601600	30091100	0.177824	0
													DEFELTMALSGCR	2	764.842	0	4.8648	3.4e-05	Carbamidometyl	44348800	47760800	0.106932	0
													DEFELTMALSGCR	3	510.231	0	3.63453	3.4e-05	Carbamidometyl	865347	951585	0.137054	0
													FFQIYVYK	2	554.297	0	2.52587	0.002371	NA	408801000	474631000	0.215408	0
													FFQLYVYK	2	554.297	0	3.06362	0.000392	NA	426186000	494700000	0.215071	0
													IAVQSGAAGIIVSNHGAR	2	860.976	1	2.61169	0.001637	NA	751642	965576	0.361344	1
													IAVQSGAAGIIVSNHGAR	3	574.32	1	4.94576	3.4e-05	NA	35218800	38286200	0.120479	1
													IPVFLDGGVRR	2	614.862	0	2.34808	0.004262	NA	4551580	2481990	-0.87487	0
													IPVFLDGGVRR	3	410.243	0	3.04761	0.000414	NA	53867600	56414700	0.066653	0
													IPVFLDGGVR	2	536.811	0	2.00709	0.011203	NA	NA	171154	NA	0
													ISMPIMIAPTAMQK	2	774.403	0	3.53275	3.4e-05	Oxidation	5583840	7708280	0.465151	0
													ISMPIMIAPTAMQK	2	766.406	0	4.66325	3.4e-05	NA	498091000	535799000	0.105283	0
													MVYDYYASGAEDQWTLAENR	2	1199.52	0	1.40373	0.047879	Oxidation	NA	155090	NA	0
													MVYDYYASGAEDQWTLAENR	3	800.015	0	3.23859	0.000171	Oxidation	4737290	5822380	0.297547	0
													MAHPDGEYAIAR	3	444.212	1	4.14907	3.4e-05	NA	41611000	36819000	-0.176515	1
													MVYDYYASGAEDQWTLAENR	2	1191.52	0	4.45455	3.4e-05	NA	NA	75385300	NA	0
													MVYDYYASGAEDQWTLAENR	3	794.683	0	4.88665	3.4e-05	NA	95518200	118766000	0.314274	0
													NHVMTDWETPR	2	693.317	1	4.43573	3.4e-05	NA	12299900	10949000	-0.167847	1
													NHVMTDWETPR	3	462.547	1	2.88433	0.000691	NA	19526900	19395200	-0.009763	1
8	Solyc07g056540.3.1	glycolate oxidase X92888	AT3G14420.1	Aldolase-type TIM barrel family protein	Solyc03g122170.4.1	58	41	All Unique Peptide	37	0.075573	0.410976	-0.033957	AASAAGTIMTLSSWATSSVEEVASTGPGIR	3	989.485	1	4.87282	3.4e-05	Acetyl; Oxidation	69077200	54653100	-0.337906	1
													MDQANDSGLASYVAGQIDR	2	1034.97	1	4.5306	3.4e-05	Acetyl; Oxidation	2250140	4005120	0.831831	1
													MDQANDSGLASYVAGQIDR	3	690.313	1	5.07601	3.4e-05	Acetyl; Oxidation	26567300	37379800	0.492607	1
													MVYDYYASGAEDQWTLAENR	2	1220.52	0	4.49828	3.4e-05	Acetyl; Oxidation	2368140	3126090	0.400605	0
													MVYDYYASGAEDQWTLAENR	3	814.018	0	4.85666	3.4e-05	Acetyl; Oxidation	30727900	39834300	0.374462	0
													MDQANDSGLASYVAGQIDR	2	1026.97	1	4.20337	3.4e-05	Acetyl	3140670	2487400	-0.336434	1
													MEEVTNVTEYQEIAK	2	913.43	1	4.4885	3.4e-05	Acetyl	227423000	247436000	0.121677	1
													MEEVTNVTEYQEIAK	3	609.289	1	4.52955	3.4e-05	Acetyl	2252770	3804780	0.756113	1
													AASAAGTIMTLSSWATSSVEEVASTGPGIR	2	1462.72	1	3.86472	3.4e-05	Oxidation	36733000	33263100	-0.143154	1
													AASAAGTIMTLSSWATSSVEEVASTGPGIR	3	975.482	1	4.88397	3.4e-05	Oxidation	68612500	54192500	-0.340378	1
													AASAAGTIMTLSSWATSSVEEVASTGPGIR	4	731.863	1	4.06255	3.4e-05	Oxidation	12783900	13951400	0.126082	1
													AASAAGTIMTLSSWATSSVEEVASTGPGIR	2	1454.72	1	4.00733	3.4e-05	NA	20839200	17114000	-0.284123	1
													AASAAGTIMTLSSWATSSVEEVASTGPGIR	4	727.864	1	3.95113	3.4e-05	NA	12783900	13951400	0.126082	1
													AIALTVDTPR	2	528.806	0	3.94695	3.4e-05	NA	2235010000	1862110000	-0.263343	0
													ALALGASGIFIGRPVVFSLAAEGEAGVKK	4	707.906	1	4.90648	3.4e-05	NA	13972800	11345700	-0.300476	1
													ALALGASGIFIGR	2	623.369	1	3.9503	3.4e-05	NA	319368	3698080	3.53349	1
													DEFELTMALSGCR	2	764.842	0	4.8648	3.4e-05	Carbamidometyl	44348800	47760800	0.106932	0
													DEFELTMALSGCR	3	510.231	0	3.63453	3.4e-05	Carbamidometyl	865347	951585	0.137054	0
													DRNVVAQLVR	2	585.341	1	1.86181	0.016657	NA	82520700	105239000	0.350841	1
													DRNVVAQLVR	3	390.563	1	3.99652	3.4e-05	NA	307973000	415604000	0.432406	1
													DVQWLQTITSMPILVK	3	630.013	1	1.59552	0.031035	Oxidation	13346900	NA	NA	0
													DVQWLQTITSMPILVK	2	936.519	1	4.15918	3.4e-05	NA	80060100	79512900	-0.009894	1
													DVQWLQTITSMPILVK	3	624.682	1	3.42864	6.4e-05	NA	28780300	35805800	0.315112	1
													EVTNVTEYQEIAK	2	762.383	1	1.81112	0.01876	NA	NA	240818	NA	0
													FFQIYVYK	2	554.297	0	2.52587	0.002371	NA	408801000	474631000	0.215408	0
													FFQLYVYK	2	554.297	0	3.06362	0.000392	NA	426186000	494700000	0.215071	0
													GVITAEDAR	2	466.246	0	4.02616	3.4e-05	NA	1708500000	1330650000	-0.360599	0
													IDMTTTVLGFK	2	613.328	1	3.2129	0.000282	NA	511908000	507354000	-0.012892	1
													ILIDVSKIDMTTTVLGFK	3	665.38	1	1.45105	0.043424	NA	1894720	1560900	-0.279607	1
													IPVFLDGGVRR	2	614.862	0	2.34808	0.004262	NA	4551580	2481990	-0.87487	0
													IPVFLDGGVRR	3	410.243	0	3.04761	0.000414	NA	53867600	56414700	0.066653	0
													IPVFLDGGVR	2	536.811	0	2.00709	0.011203	NA	NA	171154	NA	0
													ISMPIMIAPTAMQK	2	774.403	1	2.24231	0.005901	Oxidation	8223910	6082050	-0.435267	1
													ISMPIMIAPTAMQK	2	774.403	1	2.45805	0.003066	Oxidation	NA	5956960	NA	0
													ISMPIMIAPTAMQK	2	774.403	0	3.53275	3.4e-05	Oxidation	5583840	7708280	0.465151	0
													ISMPIMIAPTAMQK	2	766.406	0	4.66325	3.4e-05	NA	498091000	535799000	0.105283	0
													LAVQAGAAGIIVSNHGAR	2	852.979	1	4.30667	3.4e-05	NA	44481400	41609900	-0.096275	1
													LAVQAGAAGIIVSNHGAR	3	568.988	1	5.00124	3.4e-05	NA	1150390000	1217260000	0.081514	1
													MAHPEGEYATAR	2	674.801	1	3.70708	3.4e-05	Oxidation	11107600	6138780	-0.855523	1
													MDQANDSGLASYVAGQIDR	2	1013.96	1	4.47583	3.4e-05	Oxidation	2730940	2637630	-0.050155	1
													MDQANDSGLASYVAGQIDR	3	676.309	1	4.22493	3.4e-05	Oxidation	NA	22864800	NA	0
													MVYDYYASGAEDQWTLAENR	2	1199.52	0	1.40373	0.047879	Oxidation	NA	155090	NA	0
													MVYDYYASGAEDQWTLAENR	3	800.015	0	3.23859	0.000171	Oxidation	4737290	5822380	0.297547	0
													MAHPEGEYATAR	3	444.872	1	3.82747	3.4e-05	NA	853048000	826003000	-0.04648	1
													MDQANDSGLASYVAGQIDR	2	1005.96	1	4.93429	3.4e-05	NA	197990000	227076000	0.197748	1
													MDQANDSGLASYVAGQIDR	3	670.978	1	4.53202	3.4e-05	NA	127329000	28708300	-2.14902	1
													MVYDYYASGAEDQWTLAENR	2	1191.52	0	4.45455	3.4e-05	NA	NA	75385300	NA	0
													MVYDYYASGAEDQWTLAENR	3	794.683	0	4.88665	3.4e-05	NA	95518200	118766000	0.314274	0
													NHIVTEWDTPHAALPAPR	2	1013.02	1	3.71888	3.4e-05	NA	9765650	10933900	0.16302	1
													NHIVTEWDTPHAALPAPR	3	675.682	1	4.42678	3.4e-05	NA	421625000	411031000	-0.036713	1
													NHIVTEWDTPHAALPAPR	4	507.013	1	4.48438	3.4e-05	NA	829057000	926745000	0.160701	1
													PVVFSLAAEGEAGVKK	2	801.448	1	2.7017	0.001321	NA	933905	1017650	0.123894	1
													PVVFSLAAEGEAGVKK	3	534.635	1	3.79649	3.4e-05	NA	11846000	86105200	2.8617	1
													PVVFSLAAEGEAGVK	2	737.401	1	4.23329	3.4e-05	NA	11935300	14211900	0.251865	1
													PVVFSLAAEGEAGVK	3	491.936	1	4.01825	3.4e-05	NA	5533810	5586780	0.013744	1
													QLDYVPATISALEEVVK	2	938.009	1	3.63582	3.4e-05	NA	117140000	137274000	0.228825	1
													QLDYVPATISALEEVVK	3	625.675	1	3.83103	3.4e-05	NA	12979800	13723300	0.080359	1
													VLQMLRDEFELTMALSGCR	3	757.043	1	4.39792	3.4e-05	Carbamidometyl	31368100	32979100	0.072254	1
9	Solyc02g036450.3.1	RAB GTPase (AHRD V3.3 *** A0A0P0YPT5_MARPO)	AT5G45130.1	RAB homolog 1	NA	1	1	All Unique Peptide	0	NA	NA	NA	AATAHNNLNAK	2	583.799	1	2.82523	0.000783	Acetyl	NA	345538	NA	0
10	Solyc01g096590.3.1	40S ribosomal protein S20 (AHRD V3.3 *** A0A2G3BTN1_CAPCH)	AT5G62300.1	Ribosomal protein S10p/S20e family protein	KAF4041267.1	7	2	All Unique Peptide	1	0.186696	NA	0.077166	AAYAAMKPTKPGLEEPAEMIHK	3	809.08	1	2.51713	0.002407	Acetyl	435658	NA	NA	0
													AAYAAMKPTKPGLEEPAEMIHK	4	607.062	1	3.44172	6.4e-05	Acetyl	10142300	11543500	0.186696	1
													RVIDLFSSPDVVK	2	737.917	0	3.27287	0.000171	NA	14863900	16562000	0.156064	0
													RVIDLFSSPDVVK	3	492.28	0	4.44568	3.4e-05	NA	59053200	61678200	0.062745	0
													SPCGEGTNTWDRFELR	3	642.292	0	3.67627	3.4e-05	Carbamidometyl	49247100	49996500	0.021788	0
													SPCGEGTNTWDR	2	690.286	0	4.36628	3.4e-05	Carbamidometyl	36450100	30452800	-0.259348	0
													VIDLFSSPDVVK	2	659.866	0	4.0629	3.4e-05	NA	20187700	23638600	0.227668	0
11	Solyc01g096580.3.1	40S ribosomal protein S20 (AHRD V3.3 *** A0A2G3BTN1_CAPCH)	AT5G62300.1	Ribosomal protein S10p/S20e family protein	KAF4041267.1	6	1	All Unique Peptide	1	-0.053724	NA	-0.163254	AAYAAMKPTKPGLEEPAEMVHK	4	603.558	1	4.82904	3.4e-05	Acetyl	15842400	15263300	-0.053724	1
													RVIDLFSSPDVVK	2	737.917	0	3.27287	0.000171	NA	14863900	16562000	0.156064	0
													RVIDLFSSPDVVK	3	492.28	0	4.44568	3.4e-05	NA	59053200	61678200	0.062745	0
													SPCGEGTNTWDRFELR	3	642.292	0	3.67627	3.4e-05	Carbamidometyl	49247100	49996500	0.021788	0
													SPCGEGTNTWDR	2	690.286	0	4.36628	3.4e-05	Carbamidometyl	36450100	30452800	-0.259348	0
													VIDLFSSPDVVK	2	659.866	0	4.0629	3.4e-05	NA	20187700	23638600	0.227668	0
12	Solyc01g080280.3.1	chloroplast glutamine synthetase	AT5G35630.1	glutamine synthetase 2	NA	33	32	All Unique Peptide	29	0.144746	0.150233	0.035216	ACLYAGINISGTNGEVMPGQWEFQVGPSVGIEGGDHIWCAR	3	1497.69	1	2.86211	0.000691	Acetyl; Oxidation; Carbamidometyl	5489960	1427380	-1.94343	1
													ACLYAGINISGTNGEVMPGQWEFQVGPSVGIEGGDHIWCAR	4	1123.52	1	3.50159	3.4e-05	Acetyl; Oxidation; Carbamidometyl	10008300	4105500	-1.28557	1
													FRVFALQSDNGTVNRVEQLLNLDVTPYTDK	3	1165.6	1	3.03587	0.000414	Acetyl	27587000	32748700	0.247449	1
													GGNNILVICDAYTPAGEPIPTNK	3	819.409	1	2.20478	0.006612	Acetyl; Carbamidometyl	615408	327101	-0.911807	1
													RPASNMDPYVVTGLLAETTILWEPTLEAEALAAQK	3	1286.33	1	3.73134	3.4e-05	Acetyl; Oxidation	9494290	9233900	-0.04012	1
													RPASNMDPYVVTGLLAETTILWEPTLEAEALAAQK	4	964.997	1	3.41016	9.4e-05	Acetyl; Oxidation	9539600	10765200	0.174374	1
													EEGGFEVIKK	2	568.303	1	3.67381	3.4e-05	NA	128418000	139059000	0.11485	1
													EHISAYGEGNERR	2	759.358	1	3.03438	0.000437	NA	934982	1229720	0.395319	1
													EHISAYGEGNERR	3	506.575	1	2.47528	0.002827	NA	51536500	41358100	-0.317425	1
													EHISAYGEGNER	2	681.308	1	4.29606	3.4e-05	NA	1130310000	1200640000	0.087085	1
													EHISAYGEGNER	3	454.541	1	3.8975	3.4e-05	NA	1105500000	1102830000	-0.003489	1
													GGNNILVICDAYTPAGEPIPTNKR	3	857.439	1	3.3652	0.000117	Carbamidometyl	3893150	2314780	-0.750063	1
													GGNNILVICDAYTPAGEPIPTNK	2	1207.6	1	4.80814	3.4e-05	Carbamidometyl	211802000	223738000	0.079094	1
													GGNNILVICDAYTPAGEPIPTNK	3	805.405	1	4.58223	3.4e-05	Carbamidometyl	334488000	370554000	0.147729	1
													HETASIDQFSWGVANR	2	909.432	1	4.90128	3.4e-05	NA	123077000	130601000	0.085605	1
													HETASIDQFSWGVANR	3	606.624	1	4.25032	3.4e-05	NA	1605390000	1958670000	0.286951	1
													ITEQAGVVLSLDPKPIEGDWNGAGCHTNYSTLSMR	3	1278.28	1	2.34535	0.004342	Oxidation; Carbamidometyl	5240730	5451950	0.057005	1
													ITEQAGVVLSLDPKPIEGDWNGAGCHTNYSTLSMR	4	958.962	1	1.52823	0.036856	Oxidation; Carbamidometyl	NA	67731	NA	0
													ITEQAGVVLSLDPKPIEGDWNGAGCHTNYSTLSMR	3	1272.95	1	4.49574	3.4e-05	Carbamidometyl	8893680	8772800	-0.019743	1
													ITEQAGVVLSLDPKPIEGDWNGAGCHTNYSTLSMR	4	954.963	1	4.40294	3.4e-05	Carbamidometyl	126616000	131302000	0.052429	1
													ITEQAGVVLSLDPKPIEGDWNGAGCHTNYSTLSMR	5	764.172	1	2.00723	0.011203	Carbamidometyl	13162400	24075600	0.871149	1
													ITEQAGVVLSLDPK	2	735.414	1	4.24389	3.4e-05	NA	114378000	131055000	0.196363	1
													ITEQAGVVLSLDPK	3	490.612	1	1.90892	0.014627	NA	NA	1261840	NA	0
													PIEGDWNGAGCHTNYSTLSMR	2	1183.52	1	3.53528	3.4e-05	Carbamidometyl	970293	1080840	0.155661	1
													PIEGDWNGAGCHTNYSTLSMR	3	789.348	1	5.00231	3.4e-05	Carbamidometyl	25395500	21791400	-0.220814	1
													RPASNMDPYVVTGLLAETTILWEPTLEAEALAAQK	4	954.495	1	2.62336	0.001575	Oxidation	5684060	5165740	-0.137947	1
													RPASNMDPYVVTGLLAETTILWEPTLEAEALAAQK	3	1266.99	1	4.92892	3.4e-05	NA	16017500	17601900	0.136082	1
													RPASNMDPYVVTGLLAETTILWEPTLEAEALAAQK	5	760.598	1	4.35151	3.4e-05	NA	3994320	4783600	0.260147	1
													VAAQVPWFGIEQEYTLLQPNVNWPLGWPVGGYPGPQGPYYCGAGAEK	4	1291.13	1	4.12338	3.4e-05	Carbamidometyl	11787300	8898630	-0.405578	1
													VEQLLNLDVTPYTDK	2	874.459	1	3.63814	3.4e-05	NA	681455000	793521000	0.21965	1
													VEQLLNLDVTPYTDK	3	583.309	1	3.57551	3.4e-05	NA	3031830	1025710	-1.56357	1
													VFALQSDNGTVNR	2	710.863	1	3.39573	9.4e-05	NA	NA	10386900	NA	0
													WNYDGSSTGQAPGEDSEVILYPQAIFK	2	1486.7	0	2.14111	0.007912	NA	15677500	NA	NA	0
13	Solyc01g104770.4.1	Actin-related protein (AHRD V3.3 *** A0A200RCC6_9MAGN)	AT3G12110.1	actin-11	Solyc04g071260.3.1;Solyc11g039660.1.1	29	4	All Unique Peptide	4	0.144558	0.084927	0.035028	ADAEDIQPLVCDNGTGMVK	2	1037.97	1	3.25889	0.000171	Acetyl; Carbamidometyl	48477700	50385400	0.055684	1
													CPEVLFQPSLVGMEAAGIHETTYNSIMK	4	795.882	1	2.98328	0.000606	Acetyl; Oxidation; Carbamidometyl	581879	1853350	1.67134	1
													AGFAGDDAPR	2	488.728	0	3.99181	3.4e-05	NA	939777000	879508000	-0.095622	0
													AVFPSIVGRPR	2	599.856	0	3.03231	0.000437	NA	13719200	23886900	0.800023	0
													AVFPSIVGRPR	3	400.24	0	2.95716	0.000621	NA	398265000	474723000	0.253357	0
													CDVDIRK	2	453.229	0	3.12356	0.000321	Carbamidometyl	11357800	16040300	0.498018	0
													EITALAPSSMK	2	582.303	0	3.61459	3.4e-05	Oxidation	6797200	NA	NA	0
													EITALAPSSMK	2	574.305	0	3.86677	3.4e-05	NA	548118000	570121000	0.056782	0
													GEYDESGPSIVHR	2	723.336	0	4.4396	3.4e-05	NA	70219500	54451000	-0.366913	0
													GEYDESGPSIVHR	3	482.56	0	4.1669	3.4e-05	NA	175268000	190381000	0.119327	0
													HTGVMVGMGQK	2	580.781	0	1.70938	0.023841	Oxidation	854862	NA	NA	0
													HTGVMVGMGQK	2	572.784	0	3.01106	0.000487	NA	77800700	83321500	0.098906	0
													IWHHTFYNELR	2	758.378	0	4.48695	3.4e-05	NA	15548600	18151300	0.223288	0
													IWHHTFYNELR	3	505.921	0	4.23922	3.4e-05	NA	186820000	NA	NA	0
													IWHHTFYNELR	4	379.693	0	4.13277	3.4e-05	NA	19743600	23257900	0.236336	0
													LAYVALDYEQEIETAR	2	942.473	0	4.99384	3.4e-05	NA	69859200	85546700	0.292262	0
													LAYVALDYEQEIETAR	3	628.651	0	3.60479	3.4e-05	NA	1481220	3630970	1.29357	0
													LAYVALDYEQELETAR	2	942.473	0	5.01078	3.4e-05	NA	69859200	85546700	0.292262	0
													LAYVALDYEQELETAR	3	628.651	0	3.70359	3.4e-05	NA	1481220	3630970	1.29357	0
													SYELPDGQVITIGAER	2	874.447	0	4.37594	3.4e-05	NA	NA	90067600	NA	0
													SYELPDGQVITIGAER	3	583.3	0	3.71213	3.4e-05	NA	2173720	3087530	0.506287	0
													TTGIVLDSGDGVSHTVPIYEGYALPHAILR	3	1051.22	0	4.55588	3.4e-05	NA	18005100	22893500	0.346532	0
													TTGIVLDSGDGVSHTVPIYEGYALPHAILR	4	788.666	0	4.74413	3.4e-05	NA	175568000	196733000	0.164209	0
													TTGIVLDSGDGVSHTVPIYEGYALPHAILR	5	631.134	0	2.30273	0.00492	NA	3338210	4407280	0.400814	0
													VSPDEHPVLLTEAPLNPK	2	978.525	1	2.98077	0.000606	NA	4838620	6020400	0.315264	1
													VSPDEHPVLLTEAPLNPK	3	652.686	1	4.45986	3.4e-05	NA	393079000	435676000	0.148436	1
													YPIEHGIVSNWDDMEK	3	650.296	0	3.46709	6.4e-05	Oxidation	1717110	2856000	0.734014	0
													YPIEHGIVSNWDDMEK	2	966.943	0	4.91565	3.4e-05	NA	9531510	11016000	0.208824	0
													YPIEHGIVSNWDDMEK	3	644.965	0	3.9532	3.4e-05	NA	164295000	182544000	0.151956	0
14	Solyc07g056490.5.1	Glutathione S-transferase-like protein (AHRD V3.11 *** tr|A0A2K3N2T5|A0A2K3N2T5_TRIPR)	AT1G78380.1	glutathione S-transferase TAU 19	Solyc12g011300.2.1	5	3	All Unique Peptide	3	0.120839	0.070024	0.011309	ADEVVLLGTYVSMFAVR	2	956.498	1	3.38999	0.000117	Acetyl	1610860	1612440	0.001414	1
													FSIEPECPK	2	553.763	1	3.69031	3.4e-05	Carbamidometyl	46354800	48060700	0.052139	1
													SPLLLQMNPIHK	2	695.897	0	3.24472	0.000171	NA	23120700	25140200	0.120811	0
													SPLLLQMNPIHK	3	464.267	0	3.91407	3.4e-05	NA	76730100	83122900	0.115453	0
													SPLLPSDPYK	2	558.8	1	3.6634	3.4e-05	NA	46454200	52990900	0.189936	1
15	Solyc02g063070.3.1	tft4	AT5G38480.1	general regulatory factor 3	KAF4040626.1;Solyc01g010360.3.1;Solyc05g012420.5.1	12	6	All Unique Peptide	5	0.248651	0.533808	0.139121	ADSSREENVYLAK	2	762.37	1	3.04199	0.000414	Acetyl	19763100	22314000	0.17514	1
													DNLTLWTSDNADDVGDDIK	2	1053.98	1	3.66305	3.4e-05	NA	17647400	18791700	0.09064	1
													DSTLIMQLLR	2	603.332	0	2.44606	0.003206	Oxidation	1004400	NA	NA	0
													EAAENTLLAYK	2	611.819	0	3.74718	3.4e-05	NA	56707000	66052600	0.220089	0
													GNEDHVNTIK	2	563.778	1	2.19254	0.006813	NA	105630	2073010	4.29464	1
													ICDGILSLLESNLIPSASTAESK	3	806.753	1	4.11815	3.4e-05	Carbamidometyl	5709540	6108850	0.097526	1
													IISSIEQK	2	459.269	0	2.35353	0.004224	NA	296890000	334089000	0.170304	0
													QAFDEAISELDTLGEESYK	2	1073	1	1.7006	0.024406	NA	NA	2787170	NA	0
													SAQDIALAELAPTHPIR	2	901.992	0	2.06405	0.009691	NA	1850610	2811970	0.60358	0
													SAQDIALAELAPTHPIR	3	601.663	0	4.26214	3.4e-05	NA	65235500	78165300	0.260871	0
													SAQDIALAELAPTHPIR	4	451.499	0	1.67107	0.02619	NA	797850	1310430	0.715851	0
													YEEMIEFMEK	2	674.794	1	3.68677	3.4e-05	NA	17004200	20887400	0.296742	1
16	Biognosys|iRT-Kit_WR_fusion	NA	NA	NA	NA	16	16	All Unique Peptide	15	1.09526	2.64206	0.985727	ADVTPADFSEWSK	2	747.841	1	3.5219	3.4e-05	Acetyl	986374000	1057760000	0.100806	1
													DGLDAASYYAPVR	2	720.344	1	4.75798	3.4e-05	Acetyl	17299000	18314300	0.082282	1
													TPVISGGPYEYR	2	690.843	1	2.66796	0.001459	Acetyl	973642	711309	-0.452915	1
													TPVITGAPYEYR	2	704.859	1	2.2442	0.005886	Acetyl	665342	5140720	2.9498	1
													ADVTPADFSEWSK	2	726.836	1	3.77865	3.4e-05	NA	1166830000	1249310000	0.098537	1
													DGLDAASYYAPVR	2	699.338	1	3.61027	3.4e-05	NA	8061560	28716300	1.83274	1
													DGLDAASYYAPVR	3	466.561	1	3.18797	0.000297	NA	13852900	4020410	-1.78477	1
													GAGSSEPVTGLDAK	2	644.823	1	3.94814	3.4e-05	NA	1195880000	1192770000	-0.003757	1
													GTFIIDPAAVIR	2	636.869	1	4.16702	3.4e-05	NA	298121000	240306000	-0.311025	1
													GTFIIDPGGVIR	2	622.854	1	3.66833	3.4e-05	NA	524695000	570023000	0.119541	1
													LFLQFGAQGSPFLK	2	776.93	1	4.43649	3.4e-05	NA	597460000	644797000	0.110003	1
													TPVISGGPYEYR	2	669.838	1	3.65549	3.4e-05	NA	7702670	1600080000	7.69857	1
													TPVITGAPYEYR	2	683.854	1	4.44352	3.4e-05	NA	2375680000	2493430000	0.069791	1
													TPVITGAPYEYR	3	456.238	1	3.02469	0.000437	NA	NA	561010	NA	0
													VEATFGVDESNAK	2	683.828	1	3.54144	3.4e-05	NA	4163960	987717000	7.89	1
													YILAGVENSK	2	547.298	1	4.00215	3.4e-05	NA	986453000	967108000	-0.028573	1
17	Solyc06g073900.3.1	Succinate dehydrogenase subunit 6, mitochondrial (AHRD V3.3 *** A0A2G2XX03_CAPAN)	AT1G08480.1	unknown protein; FUNCTIONS IN: molecular_function unknown; INVOLVED IN: biological_process unknown; LOCATED IN: mitochondrion, plasma membrane, plastid, vacuole; EXPRESSED IN: 27 plant structures; EXPRESSED DURING: 15 growth stages; Has 39 Blast hits to 39 proteins in 13 species: Archae - 0; Bacteria - 0; Metazoa - 0; Fungi - 0; Plants - 39; Viruses - 0; Other Eukaryotes - 0 (source: NCBI BLink).	Solyc11g071790.2.1	2	1	All Unique Peptide	1	-0.471471	NA	-0.581001	AEDSSSSQSFLR	2	678.307	1	2.26421	0.005516	Acetyl	9034970	6516280	-0.471471	1
													FSFLDNYSR	2	574.772	0	3.80716	3.4e-05	NA	11652900	14389500	0.304327	0
18	Solyc12g095960.3.1	RNA-binding KH domain protein (AHRD V3.3 *-* A0A2K3P1D4_TRIPR)	AT2G25970.1	KH domain-containing protein	NA	9	9	All Unique Peptide	6	0.313716	0.217295	0.204186	AEEAQYGAPDAGNNK	2	788.847	1	3.64669	3.4e-05	Acetyl	7117720	6718330	-0.083313	1
													AVELMGTPDQIAK	2	686.861	1	3.139	0.000297	NA	10848800	12967600	0.257376	1
													PIVTPSVTSSYGYPGQSK	2	934.476	1	3.628	3.4e-05	NA	2189050	2320890	0.084373	1
													QLVYEVISENR	2	675.357	1	4.50605	3.4e-05	NA	10697900	15325400	0.518597	1
													QLVYEVISENR	3	450.574	1	3.50229	3.4e-05	NA	834624	NA	NA	0
													RLPGQQSGGEQFSLK	2	816.429	1	2.40194	0.003684	NA	232162	383945	0.725768	1
													RLPGQQSGGEQFSLK	3	544.621	1	4.03594	3.4e-05	NA	NA	11303700	NA	0
													RPTGFSAPIASLSSPDGAAPPSSYNNVPPPMDDFQLAK	4	975.728	1	1.596	0.031006	NA	83701	NA	NA	0
													TVQIDGSSEQIEAAK	2	788.397	1	4.21985	3.4e-05	NA	6828900	9359620	0.454797	1
19	Solyc03g082720.3.1	Protein yippee-like (AHRD V3.3 *** A0A1U8G6J2_CAPAN)	AT4G27740.1	Yippee family putative zinc-binding protein	NA	4	4	All Unique Peptide	4	0.201093	0.111436	0.091563	AETATYNHPLFSCR	2	854.891	1	4.70622	3.4e-05	Acetyl; Carbamidometyl	4537150	5186420	0.192953	1
													AYLFGHAMNVVVGK	3	502.603	1	3.93333	3.4e-05	NA	1650220	1651880	0.001451	1
													ICQNPIALRDDLLSK	3	585.986	1	3.81368	3.4e-05	Carbamidometyl	879037	918094	0.062718	1
													ICQNPIALR	2	542.8	1	3.58163	3.4e-05	Carbamidometyl	3637970	4546720	0.321693	1
20	Solyc01g099680.3.1	Rubber elongation factor (AHRD V3.3 *** A0A2U1LDB4_ARTAN)	AT3G05500.1	Rubber elongation factor protein (REF)	NA	4	4	All Unique Peptide	2	0.059047	0.090229	-0.050483	AETNPKPQQPAEMAQIDGEK	3	742.023	1	1.87229	0.016226	Acetyl	584160	NA	NA	0
													VTQAVVPTAAYYSEK	2	813.922	1	3.61078	3.4e-05	NA	2779200	3161150	0.18578	1
													YHDVPVEVLK	2	599.827	1	2.02857	0.01053	NA	NA	455702	NA	0
													YNVMVQQTAEK	2	655.824	1	2.39432	0.003779	NA	5870100	5849010	-0.005193	1
21	Solyc01g097460.3.1	Ribose 5-phosphate isomerase A (AHRD V3.3 *** A0A1Y1IHK3_KLENI)	AT3G04790.1	Ribose 5-phosphate isomerase, type A protein	NA	17	17	All Unique Peptide	10	0.278195	0.125022	0.168664	AFSAPVPSPLTQDELK	2	871.454	1	2.38216	0.003913	Acetyl	NA	1831330	NA	0
													SGMVLGLGTGSTAAFVVAK	2	912.482	1	2.95089	0.000621	Acetyl; Oxidation	NA	641897	NA	0
													SGMVLGLGTGSTAAFVVAK	3	608.657	1	4.22248	3.4e-05	Acetyl; Oxidation	NA	21129700	NA	0
													LDGNGKPYVTDNSNYIVDLYFK	2	1268.12	1	2.44225	0.003244	NA	1413050	1844190	0.384175	1
													LDGNGKPYVTDNSNYIVDLYFK	3	845.752	1	4.4176	3.4e-05	NA	30949500	38202600	0.303755	1
													LGELLSSGQLTNIVGVPTSK	2	1007.07	1	1.9591	0.012836	NA	NA	2593290	NA	0
													LGELLSSGQLTNIVGVPTSK	3	671.712	1	4.38	3.4e-05	NA	55202500	72737400	0.397964	1
													LQELFKEEGVDAK	2	753.396	1	2.34191	0.004397	NA	869862	1465950	0.752977	1
													LRLDGNGKPYVTDNSNYIVDLYFK	3	935.48	1	2.66991	0.001459	NA	NA	1495810	NA	0
													LRLDGNGKPYVTDNSNYIVDLYFK	4	701.862	1	4.26431	3.4e-05	NA	30542400	29961600	-0.027699	1
													LVSGLGGSGLAMPVEVVQFCWK	2	1167.6	1	1.94514	0.013303	Carbamidometyl	NA	10369400	NA	0
													LVSGLGGSGLAMPVEVVQFCWK	3	778.738	1	4.4533	3.4e-05	Carbamidometyl	2774030	2983900	0.105216	1
													PYVTDNSNYIVDLYFK	2	975.978	1	4.0479	3.4e-05	NA	3572390	4559840	0.352094	1
													PYVTDNSNYIVDLYFK	3	650.988	1	2.7734	0.000955	NA	NA	1459040	NA	0
													SGMVLGLGTGSTAAFVVAK	2	891.477	1	4.12731	3.4e-05	Oxidation	1413380	2150840	0.605751	1
													SGMVLGLGTGSTAAFVVAK	2	883.48	1	4.88975	3.4e-05	NA	121661000	147507000	0.277917	1
													SGMVLGLGTGSTAAFVVAK	3	589.322	1	4.82613	3.4e-05	NA	4819460	5564680	0.207427	1
22	Solyc07g055060.3.1	Phosphoenolpyruvate carboxylase (AHRD V3.3 *** A6YM34_RICCO)	AT1G53310.1	phosphoenolpyruvate carboxylase 1	NA	65	37	All Unique Peptide	24	-0.040059	0.693168	-0.149589	AFSNMLNLGNLAEEVQIAYR	3	771.051	1	2.6879	0.001338	Acetyl; Oxidation	13246500	NA	NA	0
													AFSNMLNLGNLAEEVQIAYR	3	751.716	1	2.10651	0.008568	NA	NA	592164	NA	0
													AGMSYFHETIWK	2	735.348	0	3.80714	3.4e-05	NA	7987810	8790160	0.138089	0
													AIPWIFAWTQTR	2	745.401	0	5.07439	3.4e-05	NA	33113400	33756600	0.027754	0
													ALLDEMSVVATK	2	638.845	1	4.11474	3.4e-05	NA	72852000	69126300	-0.075734	1
													DCMTQLYAK	2	565.255	1	2.98462	0.000606	Carbamidometyl	15224300	18080100	0.248027	1
													DFSDEASALTESDIEETFKK	3	754.681	1	5.0241	3.4e-05	NA	13060000	12789000	-0.030251	1
													DFSDEASALTESDIEETFK	2	1067.47	1	1.65885	0.026872	NA	NA	12007500	NA	0
													DITPDDKQELDEALQR	2	943.461	0	3.6685	3.4e-05	NA	6643660	6542510	-0.022134	0
													DITPDDKQELDEALQR	3	629.309	0	4.72866	3.4e-05	NA	74943800	70066800	-0.097078	0
													DSYITTLNVSQAYTLK	2	908.97	1	3.30643	0.000117	NA	14078100	NA	NA	0
													EIMESSKPAAELVK	2	766.405	1	3.97782	3.4e-05	NA	4628680	3941800	-0.231746	1
													ETVQDCYELSAEYEGK	2	960.912	1	3.46945	6.4e-05	Carbamidometyl	90461	NA	NA	0
													EWSEEKRQEWLLSELSGK	3	745.375	1	1.59402	0.03114	NA	1779540	1246620	-0.513483	1
													FLDILQDLHGEDIR	2	842.439	1	3.26874	0.000171	NA	7957390	9581230	0.267916	1
													FLDILQDLHGEDIR	3	561.962	1	4.89529	3.4e-05	NA	7613760	5056130	-0.590576	1
													FTAATLEHGMNPPVAPNPEWR	2	1168.07	1	1.48272	0.040986	NA	NA	182290	NA	0
													FTAATLEHGMNPPVAPNPEWR	3	779.048	1	4.2601	3.4e-05	NA	34537700	35072700	0.022176	1
													GDPGIAALYDK	2	560.288	0	3.20509	0.000297	NA	126623000	126600000	-0.000262	0
													GFLLQVAGHK	2	535.311	1	3.72156	3.4e-05	NA	22339700	17240100	-0.373842	1
													GGGPTHLAILSQPPDTIHGSLR	3	742.066	1	2.54903	0.002148	NA	22946800	22448800	-0.031655	1
													GGGPTHLAILSQPPDTIHGSLR	4	556.801	1	2.44897	0.003187	NA	96042100	88823100	-0.112732	1
													HTDVLDVITR	2	584.82	1	3.44195	6.4e-05	NA	31159900	29560900	-0.076	1
													HTDVLDVITR	3	390.216	1	2.42912	0.003335	NA	NA	3583240	NA	0
													HVGVGSYK	2	423.727	1	3.27684	0.000171	NA	32204100	33783000	0.069053	1
													HYIEFWK	2	511.758	0	2.65848	0.001459	NA	38652600	23158900	-0.738999	0
													IPPNEPYR	2	493.259	1	2.91976	0.000682	NA	38349200	2342910	-4.03282	1
													IRDCMTQLYAK	2	699.847	1	1.39348	0.048798	Carbamidometyl	NA	199502	NA	0
													IRDCMTQLYAK	3	466.901	1	3.95934	3.4e-05	Carbamidometyl	59114900	57466000	-0.040813	1
													IRDPNYNVK	2	559.801	1	3.48192	6.4e-05	NA	8186480	8409780	0.038825	1
													KIPPNEPYR	2	557.306	1	1.72063	0.023338	NA	113375000	187622000	0.726726	1
													KLVGQLNK	2	450.287	1	1.72696	0.023074	NA	11614800	NA	NA	0
													KPSGGIESLR	2	522.296	0	2.23034	0.006062	NA	9708980	7274210	-0.416529	0
													KSPQEVFDAIK	3	421.231	0	3.83653	3.4e-05	NA	7454630	7606810	0.029155	0
													LADLESAPASVAR	2	650.349	1	4.31924	3.4e-05	NA	261223000	239342000	-0.126208	1
													LATPELEYGR	2	574.801	0	3.75916	3.4e-05	NA	NA	243668000	NA	0
													LLAPAKVSEDDKLVEYDALLLDR	4	647.356	1	1.44101	0.044435	NA	1391570	244105	-2.51114	1
													LLVSEDLWPLGER	2	763.914	1	4.47051	3.4e-05	NA	10397900	11890400	0.193505	1
													LRDSYITTLNVSQAYTLK	3	696.044	1	3.14144	0.000297	NA	17713200	14894600	-0.250035	1
													LSAAWQLYK	2	540.298	0	3.49101	6.4e-05	NA	65512700	66522700	0.022072	0
													LVEYDALLLDR	2	660.364	0	4.01214	3.4e-05	NA	171942000	166538000	-0.046071	0
													MASIDAQLR	2	510.761	1	2.38442	0.003895	Oxidation	NA	1651650	NA	0
													NQTVDLVLTAHPTQSVR	2	940.005	0	4.57638	3.4e-05	NA	9429680	8516450	-0.146957	0
													NQTVDLVLTAHPTQSVR	3	627.006	0	4.97344	3.4e-05	NA	157718000	155697000	-0.018606	0
													QELDEALQR	2	551.28	0	3.20255	0.000297	NA	23132100	22031700	-0.070315	0
													QESDRHTDVLDVITR	3	595.303	1	4.10323	3.4e-05	NA	6490920	5278040	-0.298421	1
													QESDRHTDVLDVITR	4	446.729	1	3.29074	0.000117	NA	7376960	6834000	-0.110296	1
													QEVMIGYSDSGK	2	665.303	0	3.0118	0.000462	Oxidation	1346300	NA	NA	0
													QLLANGYSDVPEESTFTNLEQFLEPLELCYR	3	1225.92	1	2.65058	0.001479	Carbamidometyl	5220360	NA	NA	0
													QVSTFGLSLVR	2	603.846	0	5.14846	3.4e-05	NA	69945900	90350200	0.369288	0
													RDFSDEASALTESDIEETFKK	4	605.288	1	2.66347	0.001459	NA	611574	NA	NA	0
													RKPSGGIESLR	3	400.567	0	3.74721	3.4e-05	NA	85785300	75937600	-0.175916	0
													RPLFGPDLPK	2	570.332	0	3.31392	0.000117	NA	47317500	11321200	-2.06335	0
													RPLFGPDLPK	3	380.557	0	4.05489	3.4e-05	NA	50194700	51872100	0.047424	0
													RQEWLLSELSGK	2	723.391	0	3.83744	3.4e-05	NA	9546090	9609390	0.009535	0
													RQEWLLSELSGK	3	482.596	0	3.88327	3.4e-05	NA	31997200	31748600	-0.011253	0
													RTPPTPQDEMR	3	443.219	0	3.77643	3.4e-05	NA	16057900	14907300	-0.107264	0
													SPQEVFDALK	2	567.295	0	3.62382	3.4e-05	NA	76401200	69983300	-0.126585	0
													TPPTPQDEMR	2	594.272	0	3.08363	0.000344	Oxidation	2007180	753422	-1.41364	0
													TPPTPQDEMR	2	586.274	0	3.74641	3.4e-05	NA	175016000	157234000	-0.154574	0
													VPYNAPLIQFSSWMGGDR	2	1019.5	0	2.71018	0.001256	NA	6887820	5558540	-0.309341	0
													VPYNAPLIQFSSWMGGDR	3	680	0	2.29233	0.00513	NA	1155430	1198150	0.052379	0
													VTLDLLEMVFAKGDPGIAALYDK	3	827.11	1	1.67164	0.026177	NA	NA	1274080	NA	0
													VTLDLLEMVFAK	2	689.886	1	4.67047	3.4e-05	NA	10481100	10220600	-0.03631	1
													VTVQGEVIEQSFGEEHLCFR	3	788.715	0	3.27238	0.000171	Carbamidometyl	NA	3128540	NA	0
23	Solyc04g008980.3.1	F-box/LRR-repeat protein 4 (AHRD V3.3 *** A0A1J3F2P7_NOCCA)	AT5G23340.1	RNI-like superfamily protein	NA	1	1	All Unique Peptide	0	NA	NA	NA	AGAGDDSHLQNDVVSVHCINDSLGDDELR	3	1050.81	1	1.40141	0.047992	Acetyl; Carbamidometyl	746842	NA	NA	0
24	Solyc07g043490.1.1	Glycosyltransferase (AHRD V3.3 *** P93789_SOLTU)	AT2G15490.1	UDP-glycosyltransferase 73B4	NA	14	14	All Unique Peptide	12	0.197694	0.320304	0.088164	AGENLHVLFLPFLSAGHFIPLVNAAR	3	949.189	1	3.87472	3.4e-05	Acetyl	10000500	11106900	0.151384	1
													CWHFGPLSHFASK	3	525.25	1	3.5942	3.4e-05	Carbamidometyl	3188390	6977760	1.12994	1
													CWHFGPLSHFASK	4	394.19	1	3.84966	3.4e-05	Carbamidometyl	4516580	5427980	0.265185	1
													ELITEHNNNDIVVDWLNAQK	3	789.064	1	4.8306	3.4e-05	NA	17807900	18808600	0.078875	1
													FPENQLNEIAQALHASNVPFIFVLRPNEETASWLPVGNFEDK	3	1594.47	1	1.71632	0.023514	NA	26303300	19113900	-0.460622	1
													FPENQLNEIAQALHASNVPFIFVLRPNEETASWLPVGNFEDK	4	1196.11	1	1.75858	0.021404	NA	17542300	14765600	-0.248598	1
													FPSAEVGLPEGIESFNSATSPEMPHK	3	920.106	1	3.77355	3.4e-05	NA	13237500	14476100	0.129042	1
													LMSSNDSEEIMNIR	2	819.877	1	4.45367	3.4e-05	NA	19000800	20206300	0.088745	1
													LSQLTEDLRKPEDQK	2	900.479	1	3.61295	3.4e-05	NA	NA	477350	NA	0
													LSQLTEDLRKPEDQK	3	600.655	1	3.28443	0.000146	NA	21844200	25062500	0.19828	1
													SVLYVSFGSMAR	2	658.837	1	4.80761	3.4e-05	NA	30893200	44416100	0.523793	1
													SYGIVHDTFYELEPAYINYYQK	2	1357.14	1	1.39698	0.048413	NA	1081520	NA	NA	0
													SYGIVHDTFYELEPAYINYYQK	3	905.099	1	4.90652	3.4e-05	NA	5765550	5283250	-0.126033	1
													VVEVNGLGIK	2	514.311	1	3.0648	0.000392	NA	56886400	74319800	0.385663	1
25	Solyc08g062800.3.1	RNA helicase DEAD26	AT1G54270.1	eif4a-2	Solyc06g062800.5.1;Solyc12g095990.2.1;Solyc07g040750.2.1;KAF4044235.1;KAF4045407.1	19	1	All Unique Peptide	1	0.903976	NA	0.794446	AGLAPEGSQFDAR	2	680.828	1	2.69599	0.001338	Acetyl	6861100	12838600	0.903976	1
													DHTVSATHGDMDQNTR	3	600.924	0	3.41353	9.4e-05	Oxidation	314025	229762	-0.450739	0
													DHTVSATHGDMDQNTR	4	450.945	0	2.01302	0.011068	Oxidation	4119960	NA	NA	0
													DHTVSATHGDMDQNTR	2	892.885	0	4.6299	3.4e-05	NA	3370060	3176110	-0.085513	0
													DQIYDIFQLLPPK	2	795.432	0	1.55569	0.03459	NA	NA	3167540	NA	0
													GIDVQQVSLVINYDLPTQPENYLHR	3	971.17	0	2.42346	0.003414	NA	22759600	18297900	-0.314797	0
													GIYAYGFEK	2	524.261	0	3.41462	6.4e-05	NA	88936300	99648800	0.16408	0
													GLDVIQQAQSGTGK	2	701.37	0	4.19222	3.4e-05	NA	89162400	95517300	0.099327	0
													ILQSGVHVVVGTPGR	2	759.941	0	4.23716	3.4e-05	NA	7681320	7774220	0.017344	0
													ILQSGVHVVVGTPGR	3	506.963	0	5.32988	3.4e-05	NA	73857900	84768300	0.198773	0
													IQVGVFSATMPPEALEITR	2	1038.05	0	1.62086	0.029558	Oxidation	402149	NA	NA	0
													LETLCDLYETLAITQSVIFVNTR	3	900.47	0	1.95481	0.01299	Carbamidometyl	1465250	1696170	0.211134	0
													QFYVNVDKEEWK	3	528.928	0	3.71074	3.4e-05	NA	7242440	12651700	0.804784	0
													QSLRPDHIK	2	547.309	0	2.8489	0.000691	NA	2974230	3024210	0.024042	0
													RDELTLEGIK	2	587.327	0	2.7578	0.001019	NA	NA	8361450	NA	0
													RKVDWLTDK	2	580.825	0	2.17489	0.007136	NA	NA	979053	NA	0
													RKVDWLTDK	3	387.552	0	1.6417	0.028144	NA	7633490	6379920	-0.258804	0
													VHACVGGTSVR	2	571.79	0	3.42551	6.4e-05	Carbamidometyl	21408900	34770800	0.699666	0
													VLITTDLLAR	2	557.845	0	4.23692	3.4e-05	NA	66098100	91410600	0.467753	0
26	Solyc02g088780.5.1	Ribosome biogenesis protein WDR12 homolog (AHRD V3.11 *** tr|A0A2G3D985|A0A2G3D985_CAPCH)	AT5G15550.1	Transducin/WD40 repeat-like superfamily protein	NA	1	1	All Unique Peptide	0	NA	NA	NA	AGMDIDGNVEEAAR	2	745.333	1	1.53083	0.036623	Acetyl	526644	NA	NA	0
27	Solyc07g005390.3.1	Aldehyde dehydrogenase 11A3 (AHRD V3.3 *** A0A2H1ZE23_ARATH)	AT2G24270.4	aldehyde dehydrogenase 11A3	NA	30	30	All Unique Peptide	20	0.033609	0.128811	-0.075921	AGNGVFAEIIDGEVYK	2	862.431	1	3.82602	3.4e-05	Acetyl	13669000	19256100	0.494408	1
													AILISDAMETGTVQINSAPAR	3	739.379	1	3.07642	0.000392	Acetyl; Oxidation	4323610	5149040	0.252067	1
													AGMVPLQMELGGK	2	673.844	1	1.41749	0.04665	Oxidation	NA	802945	NA	0
													AGMVPLQMELGGK	2	673.844	1	2.17257	0.007185	Oxidation	NA	71248600	NA	0
													AGMVPLQMELGGK	2	665.846	1	3.76908	3.4e-05	NA	97119600	98037200	0.013567	1
													AILISDAMETGTVQINSAPAR	2	1079.56	1	4.1355	3.4e-05	NA	1784780	1924100	0.108438	1
													AILISDAMETGTVQINSAPAR	3	720.044	1	4.7259	3.4e-05	NA	25503000	29663000	0.217998	1
													DATFCQPYKR	2	643.303	1	2.08136	0.009278	Carbamidometyl	105109	NA	NA	0
													DSGIGSQGITNSINMMTK	2	935.438	1	1.90786	0.014627	Oxidation	380903	NA	NA	0
													DSGIGSQGITNSINMMTK	2	927.44	1	4.69552	3.4e-05	NA	23797200	23539800	-0.01569	1
													FLVSDSFPGNER	2	684.333	1	3.966	3.4e-05	NA	207683000	221393000	0.092226	1
													GPDHFPFQGIK	2	621.817	1	3.67114	3.4e-05	NA	16314500	15349700	-0.087944	1
													GPDHFPFQGIK	3	414.88	1	3.17278	0.000297	NA	20485900	24889600	0.280912	1
													IAWEEPFGPVLPVIR	2	861.982	1	3.97848	3.4e-05	NA	27036900	35983400	0.412402	1
													IAWEEPFGPVLPVIR	3	574.991	1	3.84609	3.4e-05	NA	442582	634819	0.520401	1
													INSVEEGIHHCNASNFGLQGCVFTK	2	1409.66	1	2.09866	0.008879	Carbamidometyl	113510	NA	NA	0
													INSVEEGIHHCNASNFGLQGCVFTK	3	940.106	1	3.49831	6.4e-05	Carbamidometyl	4246330	4565770	0.104642	1
													INSVEEGIHHCNASNFGLQGCVFTK	4	705.331	1	4.18613	3.4e-05	Carbamidometyl	31787200	36581100	0.202653	1
													IPLGVILAIPPFNYPVNLAVSK	3	779.131	1	3.82049	3.4e-05	NA	15123300	15500300	0.035523	1
													KAGMVPLQMELGGK	2	729.894	1	2.27903	0.005315	NA	NA	6725610	NA	0
													KAGMVPLQMELGGK	3	486.932	1	3.41632	6.4e-05	NA	20241700	19429200	-0.059104	1
													LTVGPPEDNCDITPVVSESSANFIEGLVMDAK	3	1135.55	1	1.81889	0.018526	Carbamidometyl	199692	NA	NA	0
													SGDLVSYTAEEGVR	2	741.857	1	4.65734	3.4e-05	NA	197215000	180780000	-0.125534	1
													SGDLVSYTAEEGVR	3	494.907	1	2.95107	0.000621	NA	NA	4773260	NA	0
													SVAIINPTTR	2	536.312	1	4.06115	3.4e-05	NA	259822000	263311000	0.019244	1
													TTVINLPTPSYTMG	2	747.879	1	3.51648	3.4e-05	NA	11803100	12148000	0.041553	1
													VQACTQEEVNK	2	653.309	1	3.58219	3.4e-05	Carbamidometyl	116833000	112603000	-0.053203	1
													VVLVMESVADILVEK	2	822.468	1	3.96008	3.4e-05	NA	15938800	16478500	0.048042	1
													VVLVMESVADILVEK	3	548.648	1	1.47654	0.041525	NA	NA	23898	NA	0
													YYCEGEWKK	2	631.779	1	3.51224	3.4e-05	Carbamidometyl	7102060	NA	NA	0
28	Solyc06g081980.1.1	Pyridoxal 5'-phosphate synthase pdxS subunit (AHRD V3.3 *** U9T0K3_RHIID)	AT5G01410.1	Aldolase-type TIM barrel family protein	NA	13	13	All Unique Peptide	11	0.01306	0.115666	-0.096471	AGSGVVTVYGNGALTETTK	2	933.976	1	3.67741	3.4e-05	Acetyl	NA	18672200	NA	0
													GEAGTGNIIEAVR	2	643.839	1	4.65674	3.4e-05	NA	92796100	104314000	0.168797	1
													GGVIMDVVNAEQAR	2	729.872	1	4.47368	3.4e-05	NA	151334000	155447000	0.038687	1
													GGVIMDVVNAEQAR	3	486.917	1	4.407	3.4e-05	NA	10693000	13025300	0.28465	1
													IAEEAGACAVMALER	2	795.884	1	4.44809	3.4e-05	Carbamidometyl	37998500	37039000	-0.036897	1
													IGHFVEAQILEAIGIDYVDESEVLTLADDENHINK	4	978.24	1	1.95441	0.013006	NA	3336870	4925190	0.561684	1
													IPFVCGCR	2	504.741	1	2.98382	0.000606	Carbamidometyl	177893000	174666000	-0.026411	1
													IQAPYDLVMQTK	2	711.869	1	1.44032	0.044477	Oxidation	NA	474978	NA	0
													IQAPYDLVMQTK	2	703.871	1	3.18154	0.000297	NA	38917000	38815200	-0.003779	1
													KIQAPYDLVMQTK	2	767.918	1	4.04851	3.4e-05	NA	3501180	3505070	0.001602	1
													KIQAPYDLVMQTK	3	512.281	1	3.95535	3.4e-05	NA	28231800	26344500	-0.099819	1
													NMDDDEVFTFAK	2	724.306	1	3.05769	0.000392	Oxidation	833450	647512	-0.364189	1
													NMDDDEVFTFAK	2	716.308	1	3.71599	3.4e-05	NA	57017200	49277100	-0.21048	1
29	Solyc07g044840.3.1	2,3-bisphosphoglycerate-independent phosphoglycerate mutase (AHRD V3.3 *** A0A2G2WBT5_CAPBA)	AT3G08590.1	Phosphoglycerate mutase, 2,3-bisphosphoglycerate-independent	NA	28	28	All Unique Peptide	25	0.01494	0.1811	-0.09459	AHGNAVGLPTEDDMGNSEVGHNALGAGR	4	701.822	1	3.65481	3.4e-05	Acetyl; Oxidation	2598340	3494800	0.42762	1
													AHGNAVGLPTEDDMGNSEVGHNALGAGR	3	921.423	1	3.71425	3.4e-05	Oxidation	5032440	5311170	0.077772	1
													AHGNAVGLPTEDDMGNSEVGHNALGAGR	2	1373.63	1	2.53067	0.002289	NA	NA	403390	NA	0
													AHGNAVGLPTEDDMGNSEVGHNALGAGR	3	916.091	1	4.68786	3.4e-05	NA	5821250	5734500	-0.021661	1
													AHGNAVGLPTEDDMGNSEVGHNALGAGR	4	687.32	1	4.40919	3.4e-05	NA	32012100	34288000	0.099086	1
													FGHVTFFWNGNR	2	741.357	1	3.9122	3.4e-05	NA	4793470	5901690	0.300058	1
													FGHVTFFWNGNR	3	494.574	1	4.14425	3.4e-05	NA	18260400	18759400	0.038895	1
													GTLHLIGLVSDGGVHSR	2	859.471	1	1.92821	0.014004	NA	953184	924164	-0.044606	1
													GTLHLIGLVSDGGVHSR	3	573.316	1	4.65745	3.4e-05	NA	36906100	37588400	0.026428	1
													GTLHLIGLVSDGGVHSR	4	430.239	1	4.81248	3.4e-05	NA	41642600	31858700	-0.386373	1
													GWDAQVLGEAPHHFK	4	423.713	1	3.45498	6.4e-05	NA	1766440	1651250	-0.097286	1
													IHYAGMLQYDGELK	2	819.403	1	3.53103	3.4e-05	NA	4664720	5748380	0.301365	1
													IHYAGMLQYDGELK	3	546.605	1	3.90802	3.4e-05	NA	19123800	21477400	0.16745	1
													KGEPLLDK	2	450.264	1	1.95142	0.013144	NA	18955700	15245700	-0.314229	1
													LDQLLLLLK	2	534.855	1	3.71616	3.4e-05	NA	3812020	4149820	0.122493	1
													LEEYVEIPSDSGITFNVK	2	1020.51	1	2.2905	0.005144	NA	9167550	9847590	0.103234	1
													LVDLALASGK	2	493.798	1	2.97196	0.000621	NA	129491000	122681000	-0.07794	1
													NGNIQILTSHTLEPVPIAIGGPGLVPGVR	3	973.885	1	2.01219	0.011086	NA	2786080	4097650	0.55656	1
													PNEYNAISVAETPVMDSLKK	3	736.04	1	3.0223	0.000437	NA	3954010	4751340	0.265018	1
													RGWDAQVLGEAPHHFKDPVEAIK	4	650.84	1	3.17861	0.000297	NA	17564800	16478200	-0.092128	1
													RGWDAQVLGEAPHHFKDPVEAIK	5	520.873	1	3.87074	3.4e-05	NA	17399700	23211200	0.415759	1
													RGWDAQVLGEAPHHFK	3	616.648	1	3.7256	3.4e-05	NA	10073100	8462630	-0.25133	1
													RGWDAQVLGEAPHHFK	4	462.738	1	4.35039	3.4e-05	NA	39982600	44157600	0.143289	1
													TVAVIVLDGWGEAKPNEYNAISVAETPVMDSLK	4	879.954	1	1.43191	0.045206	NA	NA	3968050	NA	0
													TVAVIVLDGWGEAK	2	729.404	1	2.98507	0.000606	NA	NA	3265800	NA	0
													VNLPNSDMVGHTGDIK	2	848.92	1	3.98681	3.4e-05	NA	5169400	3580060	-0.530013	1
													VNLPNSDMVGHTGDIK	3	566.282	1	2.9129	0.000682	NA	31616800	29996800	-0.075883	1
													YLVSPPEIDR	2	594.817	1	3.44239	6.4e-05	NA	140668000	151120000	0.1034	1
30	Solyc05g007260.3.1	Ribulose-phosphate 3-epimerase (AHRD V3.3 *** A0A328DMM8_9ASTE)	AT3G01850.1	Aldolase-type TIM barrel family protein	NA	2	2	All Unique Peptide	1	0.204969	NA	0.095439	AIIAPSMLSSDFANLASEAER	3	751.035	1	1.57374	0.033193	Acetyl; Oxidation	1739090	NA	NA	0
													AGASGFTFHIEASR	3	484.241	1	2.65578	0.001459	NA	7220660	8322980	0.204969	1
31	Solyc01g111630.3.1	glycerate dehydrogenase (AHRD V3.3 *** A0A2I4EWU8_9ROSI)	AT1G68010.2	hydroxypyruvate reductase	NA	33	33	All Unique Peptide	31	0.013322	0.164525	-0.096208	AKPVQIEVWNPNGK	2	811.438	1	4.08045	3.4e-05	Acetyl	12275700	12920700	0.073879	1
													MNLIYYDLYQSTR	2	869.411	1	1.92406	0.014185	Acetyl; Oxidation	1978650	4066110	1.03913	1
													AFSNMAVGYNNVDVEAANK	2	1015.47	1	3.88942	3.4e-05	Oxidation	113518	1113670	3.29433	1
													AFSNMAVGYNNVDVEAANK	2	1007.47	1	4.85564	3.4e-05	NA	68960000	75509300	0.130895	1
													AFSNMAVGYNNVDVEAANK	3	671.983	1	4.53559	3.4e-05	NA	25249700	32038800	0.343554	1
													ANGEQPVTWK	2	565.285	1	3.45723	6.4e-05	NA	128059000	131566000	0.038978	1
													ASSMEEVLQEADVISLHPILDK	3	814.081	1	3.94888	3.4e-05	Oxidation	3766610	3018210	-0.319573	1
													ASSMEEVLQEADVISLHPILDK	3	808.749	1	4.19265	3.4e-05	NA	3787960	2973370	-0.349322	1
													CDGVIGQLTEDWGDTLFSALSK	2	1206.57	1	3.12528	0.000297	Carbamidometyl	952583	1190420	0.321554	1
													CDGVIGQLTEDWGDTLFSALSK	3	804.718	1	3.60369	3.4e-05	Carbamidometyl	3170720	3276750	0.047455	1
													EGMATLAALNVLGK	2	694.384	1	4.65631	3.4e-05	NA	84621100	62856900	-0.428946	1
													FVTAYGQFLK	2	587.319	1	3.74343	3.4e-05	NA	191954000	179478000	-0.096954	1
													GPVIDEVALVEHLR	2	773.933	1	4.04897	3.4e-05	NA	18844600	20712100	0.136323	1
													GPVIDEVALVEHLR	3	516.291	1	4.64401	3.4e-05	NA	140656000	164701000	0.227678	1
													GQTVGVIGAGR	2	507.788	1	4.09244	3.4e-05	NA	556066000	498608000	-0.15735	1
													IVEADEFMR	2	555.268	1	3.42106	6.4e-05	NA	223801000	218587000	-0.034009	1
													MNLIYYDLYQSTRLEK	2	1025.52	1	1.96924	0.012477	NA	403590	NA	NA	0
													MNLIYYDLYQSTR	2	840.409	1	4.60306	3.4e-05	NA	103808000	115420000	0.152976	1
													MNLIYYDLYQSTR	3	560.608	1	4.59756	3.4e-05	NA	8355870	9688770	0.213523	1
													NAVVVPHIASASK	2	646.87	1	3.77098	3.4e-05	NA	108407000	118376000	0.126919	1
													NAVVVPHIASASK	3	431.582	1	3.58549	3.4e-05	NA	268882000	289856000	0.108363	1
													PVQIEVWNPNGK	2	690.867	1	4.01673	3.4e-05	NA	112106000	123796000	0.143101	1
													RASSMEEVLQEADVISLHPILDK	4	645.839	1	4.70031	3.4e-05	NA	9727190	10756800	0.145154	1
													RIVEADEFMR	2	633.319	1	4.10055	3.4e-05	NA	13217900	13465900	0.026818	1
													RIVEADEFMR	3	422.548	1	4.18014	3.4e-05	NA	62717700	61392100	-0.03082	1
													TILSVDDILALIGDR	2	807.459	1	5.12619	3.4e-05	NA	32094900	33702700	0.07052	1
													TTYHLVNK	2	488.267	1	3.64751	3.4e-05	NA	27190800	30862200	0.182722	1
													VGLDVFEDEPYMKPGLADMK	3	757.362	1	1.80814	0.018905	Oxidation	485562	NA	NA	0
													VGLDVFEDEPYMK	2	771.363	1	4.25192	3.4e-05	NA	81294200	84112400	0.049166	1
													WINLLIQQDCR	2	729.88	1	4.26755	3.4e-05	Carbamidometyl	124616000	132429000	0.08773	1
													WINLLIQQDCR	3	486.922	1	4.35477	3.4e-05	Carbamidometyl	721888	953447	0.401378	1
													YGVAVGNTPGVLTETTAELAASLSLAAAR	2	1402.25	1	2.80222	0.000872	NA	3919880	4619590	0.236955	1
													YGVAVGNTPGVLTETTAELAASLSLAAAR	3	935.166	1	3.13844	0.000297	NA	8717170	10123300	0.215748	1
32	Solyc06g011280.3.1	Elongation factor 1-gamma (AHRD V3.3 *** A0A2G2YHE8_CAPAN)	AT1G09640.1	Translation elongation factor EF1B, gamma chain	Solyc11g028090.3.1	19	9	All Unique Peptide	8	0.162194	0.116907	0.052664	ALILHSTDNNK	2	634.336	1	3.55952	3.4e-05	Acetyl	111136000	119803000	0.108338	1
													VSQMIEDHEPFEGQALLDAK	3	772.367	1	4.03307	3.4e-05	Acetyl; Oxidation	24868100	24908600	0.002348	1
													AKNPLDLLPPSK	3	431.591	0	1.41983	0.046373	NA	1058860	NA	NA	0
													ALIAAEYTGVK	2	568.322	0	4.23034	3.4e-05	NA	209753000	208556000	-0.008257	0
													KEEPSPVEEEAAPKPK	2	882.954	0	2.88504	0.000691	NA	1058850	1025000	-0.046874	0
													KEEPSPVEEEAAPKPK	3	588.972	0	4.30299	3.4e-05	NA	50312400	44931000	-0.163203	0
													MLIVGSEAPFK	2	604.323	0	1.6008	0.03081	Oxidation	NA	2152870	NA	0
													MILDDWKR	2	538.782	0	2.49105	0.002585	NA	4755980	5319020	0.161418	0
													MLIVGSEAPFK	2	596.326	0	3.67759	3.4e-05	NA	70724100	72022200	0.02624	0
													NPLDLLPPSK	2	547.316	0	3.99108	3.4e-05	NA	144139000	160996000	0.159564	0
													QAESIPAVQSK	2	579.312	0	3.50633	3.4e-05	NA	120338000	123320000	0.035315	0
													TKPNNPLFGSSLIEYAQIEQWNDFSATEIDANIAR	3	1318.32	1	1.62245	0.029466	NA	NA	2048820	NA	0
													TPEFLEMNPIGK	2	688.35	1	3.35272	0.000117	NA	78215400	98992500	0.339867	1
													VPVLQTPDGPVFESNAIAR	2	1005.54	1	4.37683	3.4e-05	NA	33223900	34690600	0.062323	1
													VPVLQTPDGPVFESNAIAR	3	670.693	1	4.46202	3.4e-05	NA	57819500	65550500	0.181051	1
													VSQMIEDHEPFEGQALLDAK	3	753.032	1	4.62183	3.4e-05	NA	21510200	25820400	0.26349	1
													YFWTVVNQPNFVK	2	821.425	1	4.49167	3.4e-05	NA	56696800	58830700	0.053302	1
													YFWTVVNQPNFVK	3	547.952	1	3.65886	3.4e-05	NA	432647	886392	1.03475	1
													YNDENTVSFVTLNK	2	822.399	0	4.33673	3.4e-05	NA	NA	11280300	NA	0
33	Solyc01g005620.3.1	oxoglutarate/malate translocator	AT5G19760.1	Mitochondrial substrate carrier family protein	Solyc01g021740.1.1	17	15	All Unique Peptide	12	0.023047	0.222202	-0.086484	AMALNMGMLASYDQSVEFFR	3	780.355	1	4.37459	3.4e-05	Acetyl; Oxidation	2160540	2846290	0.397691	1
													AMALNMGMLASYDQSVEFFR	3	785.687	1	2.81635	0.000805	Acetyl; Oxidation	NA	2231780	NA	0
													AIEANEGKPLPLYQK	2	835.959	1	4.36617	3.4e-05	NA	5593230	5623160	0.007699	1
													AIEANEGKPLPLYQK	3	557.642	1	4.28934	3.4e-05	NA	NA	67586000	NA	0
													FYTGFPVYCVR	2	704.84	1	4.54412	3.4e-05	Carbamidometyl	143441000	159066000	0.149168	1
													IAADEGVLALWK	2	643.361	1	3.72417	3.4e-05	NA	68815100	52576800	-0.388299	1
													IAPHVMMTWIFLNQIQK	3	696.037	0	1.69313	0.024795	Oxidation	4977190	5921700	0.25068	0
													IAPHVMMTWIFLNQIQK	3	690.706	0	2.52901	0.00231	NA	6926470	8735080	0.334701	0
													IQLGQGSAAEVTK	2	651.357	1	3.25333	0.000171	NA	187951000	189156000	0.00922	1
													LPYTGSFDCAMK	2	703.31	1	2.61265	0.001637	Oxidation; Carbamidometyl	485817	787814	0.697442	1
													LPYTGSFDCAMK	2	695.312	1	4.35607	3.4e-05	Carbamidometyl	58766500	65496800	0.15643	1
													MQADATLPLAQR	2	657.845	1	4.33878	3.4e-05	NA	232636000	258795000	0.153735	1
													MQPDAEGKLPYTGSFDCAMK	3	749.336	1	4.69187	3.4e-05	Carbamidometyl	12728800	12446200	-0.032391	1
													NYTNAFHALSR	2	647.32	1	4.09026	3.4e-05	NA	32795600	29091200	-0.172919	1
													NYTNAFHALSR	3	431.883	1	4.65789	3.4e-05	NA	82328600	76010000	-0.115204	1
													PFVNGGVSGMLATCVIQPIDMIK	2	1224.13	1	1.84054	0.017455	Carbamidometyl	NA	1227160	NA	0
													PFVNGGVSGMLATCVIQPIDMIK	3	816.421	1	1.38981	0.049302	Carbamidometyl	16540300	6668160	-1.31062	1
34	Solyc01g099760.4.1	26S proteasome regulatory subunit (AHRD V3.11 *** tr|A8IIP7|A8IIP7_CHLRE)	AT3G05530.1	regulatory particle triple-A ATPase 5A	Solyc08g021990.3.1;Solyc10g054040.3.1;KAF4036436.1	13	7	All Unique Peptide	4	0.099563	0.092707	-0.009967	AMEVDEKPTEDYNDIGGLEK	3	771.014	1	2.07792	0.009308	Acetyl; Oxidation	NA	109607	NA	0
													ADILDPALMR	2	557.8	0	3.86213	3.4e-05	NA	9766330	14416800	0.561863	0
													AMEVDEKPTEDYNDIGGLEK	2	1127.02	1	1.90981	0.014579	NA	NA	1894440	NA	0
													AMEVDEKPTEDYNDIGGLEK	3	751.679	1	3.91785	3.4e-05	NA	2787400	3222270	0.209157	1
													DATEVTHEDFNEGIIQVQAK	3	748.697	0	4.33852	3.4e-05	NA	9544540	10208400	0.097009	0
													GVLLYGPPGTGK	2	579.83	0	3.91824	3.4e-05	NA	98426300	107957000	0.133341	0
													KIEFPHPTEEAR	3	485.253	0	2.93349	0.000666	NA	NA	7830760	NA	0
													LAGPQLVQMFIGDGAK	2	822.942	0	2.40843	0.00365	NA	6405350	9034880	0.496228	0
													MNVNPDVNFEELAR	2	824.393	1	4.54579	3.4e-05	NA	11406500	11761700	0.04424	1
													QIQELVEAIVLPMTHQER	3	712.049	1	3.59056	3.4e-05	NA	301734	416867	0.46631	1
													QTIFLPVVGLVDPDNLKPGDLVGVNK	3	916.516	1	1.43541	0.044893	NA	381025	NA	NA	0
													RFDSEVSGDR	2	584.273	1	2.79516	0.000935	NA	1388290	1616130	0.219234	1
													STDDFNGAQLK	2	598.283	0	3.63136	3.4e-05	NA	13884400	15851000	0.191109	0
35	Solyc10g018300.3.1	Transketolase (AHRD V3.3 *** A0A200R9X0_9MAGN)	AT3G60750.1	Transketolase	NA	65	55	All Unique Peptide	46	0.280862	1.15294	0.171332	ALPTYTPESPADATR	2	816.399	0	1.47911	0.041244	Acetyl	185515	NA	NA	0
													AMPNILMFRPADGNETAGAYK	3	775.705	1	1.98206	0.012075	Acetyl; Oxidation	1180910	1573370	0.413959	1
													ANSGHPGLPMGCAPMGHILYDEVMK	4	685.814	1	3.24339	0.000171	Acetyl; Oxidation; Carbamidometyl	6272180	7302220	0.219368	1
													ANSGHPGLPMGCAPMGHILYDEVMK	4	681.816	1	3.87796	3.4e-05	Acetyl; Carbamidometyl	10458900	13050700	0.319396	1
													FNKPDAEIVDHYTYVILGDGCQMEGISNEACSLAGHWGLGK	4	1153.28	1	3.82868	3.4e-05	Acetyl; Oxidation; Carbamidometyl	3062690	4105730	0.422839	1
													FVLSAGHGCMLQYALLHLAGYDSVQEDDLK	3	1136.88	1	1.71687	0.023504	Acetyl; Oxidation; Carbamidometyl	NA	5426970	NA	0
													FVLSAGHGCMLQYALLHLAGYDSVQEDDLK	4	852.911	1	4.87547	3.4e-05	Acetyl; Oxidation; Carbamidometyl	14420700	12930900	-0.157319	1
													VVPGFLGGSADLASSNMTLLK	3	707.042	1	5.20529	3.4e-05	Acetyl	23436300	22988900	-0.027807	1
													AIGVDGFGASAPADK	2	688.346	1	3.62353	3.4e-05	NA	929108000	942530000	0.020692	1
													ALPTYTPESPADATR	2	795.394	0	4.82345	3.4e-05	NA	922134000	805830000	-0.194501	0
													ALPTYTPESPADATR	3	530.598	0	4.78914	3.4e-05	NA	5431620	13854200	1.35087	0
													AMPNILMFRPADGNETAGAYK	3	767.033	1	1.58435	0.032206	Oxidation	1491020	2216050	0.571691	1
													AMPNILMFRPADGNETAGAYK	3	761.701	1	1.80175	0.019169	Oxidation	11831800	NA	NA	0
													AMPNILMFR	2	554.786	1	3.18607	0.000297	Oxidation	734217	942795	0.360738	1
													AMPNILMFRPADGNETAGAYK	2	1134.05	1	4.65883	3.4e-05	NA	3229020	3318850	0.039587	1
													AMPNILMFRPADGNETAGAYK	3	756.37	1	4.01744	3.4e-05	NA	239188000	268296000	0.165681	1
													AMPNILMFR	2	546.788	1	2.81683	0.000805	NA	47780600	49834100	0.060708	1
													ANSGHPGLPMGCAPMGHILYDEVMK	4	679.31	1	4.00344	3.4e-05	Oxidation; Carbamidometyl	190336000	190846000	0.00386	1
													ANSGHPGLPMGCAPMGHILYDEVMK	4	675.312	1	4.35989	3.4e-05	Oxidation; Carbamidometyl	226247000	226853000	0.003859	1
													ANSGHPGLPMGCAPMGHILYDEVMK	4	675.312	1	3.51765	3.4e-05	Oxidation; Carbamidometyl	2492930	3590400	0.526302	1
													ANSGHPGLPMGCAPMGHILYDEVMK	4	675.312	1	3.55635	3.4e-05	Oxidation; Carbamidometyl	1176760	1023830	-0.200844	1
													ANSGHPGLPMGCAPMGHILYDEVMK	2	1341.62	1	1.69821	0.024517	Carbamidometyl	NA	1866100	NA	0
													ANSGHPGLPMGCAPMGHILYDEVMK	3	894.748	1	4.87738	3.4e-05	Carbamidometyl	14845700	19490700	0.392741	1
													ANSGHPGLPMGCAPMGHILYDEVMK	4	671.313	1	4.77346	3.4e-05	Carbamidometyl	195992000	195990000	-1.5e-05	1
													ANSYSVHGSALGAK	2	681.344	1	4.1861	3.4e-05	NA	139883000	139265000	-0.006388	1
													ANSYSVHGSALGAK	3	454.565	1	3.93544	3.4e-05	NA	694422000	670672000	-0.050205	1
													EFGITAEAVVAAAK	2	688.875	1	3.5353	3.4e-05	NA	295866000	296918000	0.005121	1
													EHGMGAICNGIALHSLGLIPYCATFFVFTDYMR	4	941.199	1	3.62224	3.4e-05	Carbamidometyl	7120270	8312060	0.223274	1
													ESVLPSSVTAR	2	573.312	1	4.76458	3.4e-05	NA	1150410000	1512150000	0.394453	1
													FEALGWHVIWVK	2	742.906	1	3.5363	3.4e-05	NA	15957700	16406800	0.040041	1
													FLAIDAVEK	2	503.284	0	3.36001	0.000117	NA	1215870000	1168670000	-0.057121	0
													FNKPDAEIVDHYTYVILGDGCQMEGISNEACSLAGHWGLGK	4	1142.78	1	3.17436	0.000297	Oxidation; Carbamidometyl	2892510	2095580	-0.464972	1
													FNKPDAEIVDHYTYVILGDGCQMEGISNEACSLAGHWGLGK	3	1518.04	1	3.10177	0.000344	Carbamidometyl	2749960	1792200	-0.617679	1
													FVLSAGHGCMLQYALLHLAGYDSVQEDDLK	3	1122.88	1	1.43074	0.045309	Oxidation; Carbamidometyl	NA	2429890	NA	0
													FVLSAGHGCMLQYALLHLAGYDSVQEDDLK	4	842.409	1	5.10684	3.4e-05	Oxidation; Carbamidometyl	14716700	14290500	-0.042398	1
													GGYIVSDNSSGNKPDVILIGTGSELEIAVK	2	1516.79	1	2.89122	0.000691	NA	3486900	2947050	-0.242673	1
													GGYIVSDNSSGNKPDVILIGTGSELEIAVK	3	1011.53	1	4.45498	3.4e-05	NA	102034000	69396800	-0.556109	1
													HTPEGAALETEWNAK	2	827.397	1	3.52976	3.4e-05	NA	124590000	NA	NA	0
													HTPEGAALETEWNAK	3	551.934	1	3.58449	3.4e-05	NA	4775910	5342710	0.161796	1
													IPGHPENFETPGVEVTTGPLGQGIANAVGLAVAEK	3	1157.27	1	3.24214	0.000171	NA	10413400	10298200	-0.016049	1
													ISALSEAGVIYVMTHDSIGLGEDGPTHQPIEHLASFR	5	793.597	1	4.56146	3.4e-05	Oxidation	35319500	36638800	0.052907	1
													ISALSEAGVIYVMTHDSIGLGEDGPTHQPIEHLASFR	5	790.398	1	4.65687	3.4e-05	NA	39029900	41105200	0.074741	1
													KYAEEAADLK	2	569.293	1	3.46298	6.4e-05	NA	419507000	378936000	-0.146741	1
													LIAFYDDNHISIDGDTEIAFTEDVSAR	3	1009.81	1	1.55077	0.034922	NA	24549	34524	0.491935	1
													LPQLAGTSIEGAAK	2	678.38	1	4.46236	3.4e-05	NA	999271000	1031920000	0.046383	1
													NGNTGYDEIR	2	569.76	0	3.72694	3.4e-05	NA	584264000	595711000	0.027992	0
													NLSQQNLNALAK	2	657.362	0	3.83661	3.4e-05	NA	492456000	NA	NA	0
													NNLGWPYEPFHVPEDVK	2	1020.99	1	3.19063	0.000297	NA	50803800	56463200	0.152374	1
													NNLGWPYEPFHVPEDVK	3	680.999	1	3.47793	6.4e-05	NA	605928000	636665000	0.071388	1
													PADGNETAGAYK	2	597.275	1	3.96375	3.4e-05	NA	63178900	89302000	0.49925	1
													QKLPQLAGTSIEGAAK	2	806.457	1	3.24501	0.000171	NA	903436	673833	-0.423031	1
													QKLPQLAGTSIEGAAK	3	537.974	1	2.97639	0.000606	NA	5505150	NA	NA	0
													SIITGELPAGWEK	2	700.875	1	3.66615	3.4e-05	NA	1217740000	1180580000	-0.04471	1
													SIITGELPAGWEK	3	467.586	1	2.68536	0.001379	NA	307124	NA	NA	0
													TDAAIVEK	2	423.732	1	3.6118	3.4e-05	NA	6461340	550406000	6.41252	1
													TPSILALSR	2	479.29	0	3.56808	3.4e-05	NA	1671730000	1759140000	0.073528	0
													VIYVMTHDSIGLGEDGPTHQPIEHLASFR	4	805.653	0	2.60281	0.0017	NA	2560400	2514300	-0.026212	0
													VIYVMTHDSIGLGEDGPTHQPIEHLASFR	5	644.724	0	4.63419	3.4e-05	NA	4126630	NA	NA	0
													VSIEAGSTFGWQK	2	705.357	1	3.63266	3.4e-05	NA	4570640	2548750	-0.842606	1
													VTTTIGFGSPNK	2	611.327	0	3.49212	6.4e-05	NA	939981000	1073730000	0.191928	0
													VVPGFLGGSADLASSNMTLLK	2	1047.05	1	1.49808	0.03977	Oxidation	11840600	NA	NA	0
													VVPGFLGGSADLASSNMTLLK	3	698.37	1	4.4994	3.4e-05	Oxidation	5238940	6601980	0.333624	1
													VVPGFLGGSADLASSNMTLLK	2	1039.05	1	2.61213	0.001637	NA	46371500	50069100	0.110682	1
													VVPGFLGGSADLASSNMTLLK	3	693.038	1	5.18075	3.4e-05	NA	24413100	23847500	-0.033817	1
													VVSFVCWELYDEQSAEYK	2	1126.51	1	2.91212	0.000682	Carbamidometyl	NA	3955990	NA	0
36	Solyc04g063280.3.1	ENTH/VHS, Target of Myb protein.1	AT1G21380.1	Target of Myb protein 1	NA	9	9	All Unique Peptide	6	0.070595	0.20263	-0.038935	ANNAAACAER	2	545.241	1	3.24615	0.000171	Acetyl; Carbamidometyl	1713350	2500680	0.545501	1
													EEVIVDLVEQCR	2	744.872	1	2.54151	0.002207	Carbamidometyl	NA	2654420	NA	0
													EEVIVDLVEQCR	3	496.917	1	2.66666	0.001459	Carbamidometyl	740369	551493	-0.424902	1
													FPQYYAAYNELK	2	753.867	1	2.27815	0.005353	NA	3452450	3488430	0.014957	1
													GLALNDNLQR	2	557.304	1	3.39059	0.000117	NA	6629130	7006140	0.0798	1
													NCGENVFQQIVER	2	796.878	1	3.8131	3.4e-05	Carbamidometyl	1730790	1668100	-0.053225	1
													NPQSVKEEVIVDLVEQCR	3	714.7	1	3.45422	6.4e-05	Carbamidometyl	NA	1563660	NA	0
													TGSSSYDSIVGQTK	2	715.344	1	3.44051	6.4e-05	NA	2715010	2609750	-0.057046	1
													VMILVNNTVDEDLLCK	2	938.481	1	1.94968	0.013174	Carbamidometyl	NA	488592	NA	0
37	Solyc10g054280.2.1	(DL)-glycerol-3-phosphatase 2 (AHRD V3.3 *** A0A2G3BEV2_CAPCH),Pfam:PF13419	AT4G25840.1	glycerol-3-phosphatase 1	NA	5	5	All Unique Peptide	2	0.195818	0.380085	0.086288	ANQGIDTSSAR	2	581.278	1	3.34706	0.000117	Acetyl	NA	817664	NA	0
													FEGGTVDPQR	2	553.267	1	2.16744	0.007334	NA	2822240	2586320	-0.12594	1
													MFPTSDLMPGASR	2	705.331	1	2.21937	0.006286	NA	NA	317100	NA	0
													NAGMSVVMVPDAR	2	673.831	1	2.37333	0.004026	NA	NA	1729750	NA	0
													PSPDIFLAAANR	2	636.341	1	2.83852	0.000691	NA	1511960	2363990	0.644804	1
38	Solyc04g007980.3.1	2-oxoglutarate (2OG) and Fe(II)-dependent oxygenase superfamily protein (AHRD V3.3 *** O80850_ARATH)	AT1G06620.1	2-oxoglutarate (2OG) and Fe(II)-dependent oxygenase superfamily protein	NA	14	14	All Unique Peptide	12	0.285337	0.253253	0.175807	ANSGPLNPNPVPNSDRLEQLK	3	768.064	1	2.84814	0.000691	Acetyl	5472170	6647780	0.28076	1
													DITHGAAYSTNFDLYNSK	2	1008.97	1	1.70843	0.023909	NA	257425	289422	0.169022	1
													DITHGAAYSTNFDLYNSK	3	672.981	1	3.94577	3.4e-05	NA	6573540	7672630	0.223051	1
													ENSFGPLPELISDEK	2	837.915	1	2.24142	0.005901	NA	7456370	15790700	1.08253	1
													ETVVEQVHR	2	548.791	1	3.6696	3.4e-05	NA	5622340	6829760	0.280664	1
													GLTTIPSFFIHSEESNPEPK	2	1115.56	1	1.6418	0.028144	NA	NA	429506	NA	0
													GLTTIPSFFIHSEESNPEPK	3	744.039	1	2.54526	0.002148	NA	15348500	17772300	0.211533	1
													LSPTPPDWEYVPEVCR	2	972.962	1	3.24276	0.000171	Carbamidometyl	8326650	9741040	0.22634	1
													SFNEQNNELK	2	611.789	1	3.56407	3.4e-05	NA	10512900	11195900	0.09081	1
													SSNNHCIPVVDFSASR	2	895.418	1	1.95911	0.012836	Carbamidometyl	NA	1114860	NA	0
													SSNNHCIPVVDFSASR	3	597.281	1	3.91128	3.4e-05	Carbamidometyl	15303700	17472100	0.191173	1
													VLANPFQEPR	2	585.817	1	4.0174	3.4e-05	NA	32256000	36885800	0.193498	1
													VMAAHYYPYCPQPELTK	2	1034.49	1	2.46893	0.002889	Carbamidometyl	555004	338436	-0.713615	1
													VMAAHYYPYCPQPELTK	3	689.994	1	3.83465	3.4e-05	Carbamidometyl	16703900	20583100	0.301275	1
39	Solyc03g116110.3.1	Alpha/beta-Hydrolases superfamily protein (AHRD V3.3 *** A0A2U1KGJ2_ARTAN)	AT1G74640.1	alpha/beta-Hydrolases superfamily protein	NA	3	3	All Unique Peptide	2	0.239329	0.112685	0.129799	APAVGWMMYNVLVSNEK	3	656.318	1	1.72945	0.022961	Acetyl; Oxidation	3157580	NA	NA	0
													DLVVFGGGHAATLAVR	3	528.295	1	2.95448	0.000621	NA	3130750	3929850	0.327966	1
													YVPAAFLTGLLDPVK	2	802.458	1	3.30775	0.000117	NA	2111580	2256980	0.096071	1
40	Solyc12g011160.2.1	3-hydroxyisobutyryl-CoA hydrolase-like protein 5 (AHRD V3.3 *** A0A2G2YT91_CAPAN)	AT1G06550.1	ATP-dependent caseinolytic (Clp) protease/crotonase family protein	Solyc06g054520.2.1	7	6	All Unique Peptide	5	0.111555	0.151077	0.002025	AQETLNLEQEVVLVEELGNAR	3	799.415	1	1.78198	0.020066	Acetyl	8056460	NA	NA	0
													DSCLEVVYR	2	570.771	1	3.83455	3.4e-05	Carbamidometyl	6943450	8460480	0.285087	1
													ELVAVGLATHFVPLEK	3	574.998	1	3.64239	3.4e-05	NA	3522400	3711820	0.075568	1
													HLLSLNTGDEAAVGSAIK	2	898.481	1	2.18317	0.006992	NA	694634	359590	-0.9499	1
													HLLSLNTGDEAAVGSAIK	3	599.323	1	4.31201	3.4e-05	NA	6361260	7701120	0.275756	1
													ISGDVYEGIR	2	554.785	1	2.64745	0.001496	NA	29926000	31034100	0.052455	1
													LGEYLGLTGAR	2	575.317	0	2.71321	0.001235	NA	11872800	8543950	-0.474685	0
41	Solyc11g012410.2.1	myo-inositol monophosphatase 3	AT3G02870.1	Inositol monophosphatase family protein	NA	8	8	All Unique Peptide	6	-0.092759	0.131583	-0.202289	AQNGSVEQFLDVAVEAAK	3	639.99	1	1.75436	0.021595	Acetyl	NA	1157450	NA	0
													ACEDFIFNHLK	2	697.332	1	2.75035	0.001042	Carbamidometyl	4432770	5414250	0.288553	1
													ACEDFIFNHLK	3	465.224	1	4.18142	3.4e-05	Carbamidometyl	23413500	22140300	-0.080666	1
													ALLATEAGTNR	2	558.804	1	3.95327	3.4e-05	NA	91815500	85543400	-0.102081	1
													EAGGFVFDPSGSEFDLTAR	2	1001.46	1	4.39505	3.4e-05	NA	11786200	9020060	-0.38589	1
													GMVDLVTETDK	2	604.297	1	4.08306	3.4e-05	NA	52383400	49283500	-0.088005	1
													KPTVGVVYNPIIDELFTGIDGK	3	792.433	1	1.61933	0.029617	NA	NA	3394690	NA	0
													MCGSCALNLCGVACGR	2	893.37	1	5.13746	3.4e-05	Carbamidometyl	1033360	1935550	0.905401	1
42	Solyc00g500063.1.1	Ribulose bisphosphate carboxylase large chain (AHRD V3.3 *** A0A2G2Z7Q2_CAPAN)	ATCG00490.1	ribulose-bisphosphate carboxylases	NA	102	87	All Unique Peptide	57	-0.572585	1.27883	-0.682115	AQTETGEIKGHYLNATAGTCEEMIK	3	932.106	1	4.16827	3.4e-05	Acetyl; Carbamidometyl	2094710	1790320	-0.226533	1
													DDENVNSQPFMR	2	747.32	1	4.36675	3.4e-05	Acetyl	27697200000	23884100000	-0.21369	1
													DQYIAYVAYPLDLFEEGSVTNMFTSIVGNVFGFK	4	973.972	1	3.35469	0.000117	Acetyl; Oxidation	2757470	NA	NA	0
													EACKWSPELAAACEVWK	2	1038.98	1	4.37144	3.4e-05	Acetyl; Carbamidometyl	2441190	2409710	-0.018725	1
													ELGVPIVMHDYLTGGFTANTTLAHYCR	2	1547.74	1	1.72275	0.023277	Acetyl; Oxidation; Carbamidometyl	3165700	3121450	-0.020308	1
													ELGVPIVMHDYLTGGFTANTTLAHYCR	3	1032.16	1	4.68098	3.4e-05	Acetyl; Oxidation; Carbamidometyl	18085600	24242300	0.422685	1
													ELGVPIVMHDYLTGGFTANTTLAHYCR	4	774.375	1	5.18277	3.4e-05	Acetyl; Oxidation; Carbamidometyl	220270000	310245000	0.494135	1
													ELGVPIVMHDYLTGGFTANTTLAHYCR	3	1026.83	1	1.85705	0.016892	Acetyl; Carbamidometyl	875461	NA	NA	0
													ELGVPIVMHDYLTGGFTANTTLAHYCR	4	770.376	1	4.24007	3.4e-05	Acetyl; Carbamidometyl	5277040	5299450	0.006114	1
													GGLDFTKDDENVNSQPFMR	2	1106.5	1	2.24028	0.005901	Acetyl	111081	NA	NA	0
													GHYLNATAGTCEEMIK	2	926.914	0	2.69132	0.001338	Acetyl; Oxidation; Carbamidometyl	495725	151743	-1.70791	0
													GHYLNATAGTCEEMIKR	3	664.98	0	2.27214	0.005426	Acetyl; Carbamidometyl	1130100	1257490	0.154096	0
													GHYLNATAGTCEEMIK	2	918.916	0	3.77583	3.4e-05	Acetyl; Carbamidometyl	9876970	NA	NA	0
													GIYFTQDWVSLPGVLPVASGGIHVWHMPALTEIFGDDSVLQFGGGTLGHPWGNAPGAVANR	4	1607.55	1	4.98464	3.4e-05	Acetyl; Oxidation	24902900	16482400	-0.595387	1
													IPPAYVKTFQGPPHGIQVER	3	759.411	1	3.99085	3.4e-05	Acetyl	6257860	5793460	-0.111244	1
													IPPAYVKTFQGPPHGIQVER	4	569.81	1	3.36449	0.000117	Acetyl	5150120	4992140	-0.044948	1
													LTYYTPEYQTK	2	724.851	1	3.80544	3.4e-05	Acetyl	41603900	45490100	0.128834	1
													TFQGPPHGIQVER	2	754.386	1	4.35681	3.4e-05	Acetyl	15517600	14291400	-0.118758	1
													ALRLEDLR	2	493.293	1	3.80756	3.4e-05	NA	567439000	535587000	-0.083344	1
													AQTETGEIKGHYLNATAGTCEEMIK	3	923.434	1	3.5728	3.4e-05	Oxidation; Carbamidometyl	368367	60239	-2.61237	1
													AQTETGEIKGHYLNATAGTCEEMIK	4	692.827	1	2.6914	0.001338	Oxidation; Carbamidometyl	334069	176540	-0.920151	1
													AQTETGEIKGHYLNATAGTCEEMIKR	5	582.484	1	4.02112	3.4e-05	Carbamidometyl	2406170	2064340	-0.221058	1
													AQTETGEIKGHYLNATAGTCEEMIK	3	918.102	1	3.87716	3.4e-05	Carbamidometyl	1282120	343211	-1.90136	1
													AQTETGEIKGHYLNATAGTCEEMIK	4	688.828	1	4.86901	3.4e-05	Carbamidometyl	9454300	9266640	-0.028924	1
													AVYECLRGGLDFTKDDENVNSQPFMR	3	1021.14	1	2.5203	0.002407	Carbamidometyl	450853	265899	-0.761779	1
													AVYECLRGGLDFTKDDENVNSQPFMR	4	766.109	1	3.05647	0.000392	Carbamidometyl	11778900	3345200	-1.81604	1
													DDENVNSQPFMRWR	2	905.402	1	1.38694	0.049597	Oxidation	248801	NA	NA	0
													DDENVNSQPFMRWR	3	603.937	1	2.34968	0.004242	Oxidation	NA	21640800	NA	0
													DDENVNSQPFMR	2	734.312	1	4.04638	3.4e-05	Oxidation	684294000	NA	NA	0
													DDENVNSQPFMR	3	489.877	1	3.64228	3.4e-05	Oxidation	4332830	3620160	-0.259256	1
													DDENVNSQPFMR	2	726.315	1	3.71294	3.4e-05	NA	9192010	NA	NA	0
													DDENVNSQPFMR	3	484.546	1	4.72584	3.4e-05	NA	21118700	119645000	2.50217	1
													DITLGFVDLLRDDFVEQDR	2	1133.57	1	2.83751	0.000691	NA	116609000	NA	NA	0
													DITLGFVDLLRDDFVEQDR	3	756.05	1	2.26741	0.005501	NA	NA	46240	NA	0
													DITLGFVDLLR	2	631.361	1	2.30312	0.00492	NA	263859	NA	NA	0
													DQYIAYVAYPLDLFEEGSVTNMFTSIVGNVFGFK	3	1278.96	1	3.93093	3.4e-05	NA	2305390	2868360	0.315215	1
													DRFLFCAEALFK	2	758.885	1	3.3875	0.000117	Carbamidometyl	77796900	NA	NA	0
													DTDILAAFR	2	511.269	1	3.21796	0.000282	NA	NA	15049800	NA	0
													EACKWSPELAAACEVWKEIVFNFAAVDVLDK	3	1199.26	1	2.29252	0.00513	Carbamidometyl	17120600	13132200	-0.382625	1
													EACKWSPELAAACEVWKEIVFNFAAVDVLDK	4	899.696	1	4.74022	3.4e-05	Carbamidometyl	15946500	15304500	-0.059284	1
													EACKWSPELAAACEVWK	3	678.985	1	4.04316	3.4e-05	Carbamidometyl	22541900	24335800	0.110471	1
													EIVFNFAAVDVLDK	2	790.422	1	1.74092	0.022297	NA	41453	134278	1.69568	1
													ELGVPIVMHDYLTGGFTANTTLAHYCR	3	1018.16	1	2.15154	0.007678	Oxidation; Carbamidometyl	NA	766900	NA	0
													ELGVPIVMHDYLTGGFTANTTLAHYCR	4	763.872	1	4.10556	3.4e-05	Oxidation; Carbamidometyl	5277040	5299450	0.006114	1
													ELGVPIVMHDYLTGGFTANTTLAHYCR	2	1518.74	1	4.06285	3.4e-05	Carbamidometyl	37734500	33412600	-0.175492	1
													ELGVPIVMHDYLTGGFTANTTLAHYCR	3	1012.83	1	1.8899	0.015235	Carbamidometyl	41083	NA	NA	0
													ELGVPIVMHDYLTGGFTANTTLAHYCR	4	759.873	1	3.85082	3.4e-05	Carbamidometyl	502456	NA	NA	0
													ELGVPIVMHDYLTGGFTANTTLAHYCR	5	608.1	1	3.83589	3.4e-05	Carbamidometyl	8676200	13088500	0.593165	1
													EYKLTYYTPEYQTK	2	913.946	1	2.84914	0.000691	NA	1006330	NA	NA	0
													FLFCAEALFKAQTETGEIK	3	735.042	1	3.3641	0.000117	Carbamidometyl	NA	6163370	NA	0
													FLFCAEALFK	2	623.321	1	3.30621	0.000117	Carbamidometyl	214964	212774	-0.014773	1
													GGFTANTTLAHYCR	2	784.867	0	4.65809	3.4e-05	Carbamidometyl	221200000	310945000	0.491308	0
													GGFTANTTLAHYCR	3	523.581	0	3.29246	0.000117	Carbamidometyl	1567090	1523830	-0.040386	0
													GGLDFTKDDENVNSQPFMR	3	729.332	1	2.27244	0.005407	Oxidation	20450600	19619200	-0.059877	1
													GGLDFTKDDENVNSQPFMR	2	1085.5	1	4.7075	3.4e-05	NA	44425700	40691800	-0.126656	1
													GGLDFTKDDENVNSQPFMR	3	724	1	4.33678	3.4e-05	NA	1471190000	1423440000	-0.047602	1
													GHYLNATAGTCEEMIKR	2	983.959	0	2.73337	0.001127	Oxidation; Carbamidometyl	213381	139508	-0.613084	0
													GHYLNATAGTCEEMIKR	3	656.308	0	4.99123	3.4e-05	Oxidation; Carbamidometyl	10887500	7291860	-0.578314	0
													GHYLNATAGTCEEMIK	2	905.909	0	3.55176	3.4e-05	Oxidation; Carbamidometyl	61483500	NA	NA	0
													GHYLNATAGTCEEMIK	3	604.275	0	3.70534	3.4e-05	Oxidation; Carbamidometyl	167150000	NA	NA	0
													GHYLNATAGTCEEMIKR	2	975.962	0	4.45202	3.4e-05	Carbamidometyl	21926200	15689100	-0.482893	0
													GHYLNATAGTCEEMIKR	3	650.977	0	4.88612	3.4e-05	Carbamidometyl	214040000	412599000	0.94686	0
													GHYLNATAGTCEEMIKR	4	488.485	0	4.13105	3.4e-05	Carbamidometyl	593241000	478583000	-0.309849	0
													GHYLNATAGTCEEMIK	2	897.911	0	3.71822	3.4e-05	Carbamidometyl	1532270	NA	NA	0
													GHYLNATAGTCEEMIK	3	598.943	0	3.40726	9.4e-05	Carbamidometyl	22116300	NA	NA	0
													GHYLNATAGTCEEMIK	4	449.459	0	2.66403	0.001459	Carbamidometyl	NA	3304120	NA	0
													GIYFTQDWVSLPGVLPVASGGIHVWHMPALTEIFGDDSVLQFGGGTLGHPWGNAPGAVANR	4	1597.05	1	4.79492	3.4e-05	Oxidation	26517000	17859900	-0.570194	1
													LEDLRIPPAYVK	2	707.409	1	1.68421	0.025293	NA	1250180	NA	NA	0
													LEDLRIPPAYVK	3	471.942	1	2.73142	0.001127	NA	1671780	4635540	1.47135	1
													LEGERDITLGFVDLLRDDFVEQDR	4	713.362	1	3.34	0.000117	NA	10211600	10221100	0.001342	1
													LEGERDITLGFVDLLR	3	616.007	1	2.56878	0.001986	NA	1910390000	41934700	-5.50958	1
													LGLSAKNYGR	2	539.804	1	4.00938	3.4e-05	NA	15791800	19425100	0.298746	1
													LTYYTPEYQTKDTDILAAFR	2	1205.1	1	1.49726	0.03981	NA	NA	336741	NA	0
													LTYYTPEYQTKDTDILAAFR	3	803.737	1	3.82077	3.4e-05	NA	7251200	5819500	-0.317325	1
													LTYYTPEYQTK	2	703.846	1	4.16677	3.4e-05	NA	4692550000	393668000	-3.57532	1
													LTYYTPEYQTK	3	469.566	1	2.09569	0.00891	NA	NA	591894	NA	0
													MSGGDHIHSGTVVGKLEGER	3	694.673	1	4.5174	3.4e-05	Oxidation	NA	3345370	NA	0
													MSGGDHIHSGTVVGK	2	749.359	1	3.99611	3.4e-05	Oxidation	1975530	22285300	3.49578	1
													MSGGDHIHSGTVVGK	3	499.909	1	3.03556	0.000414	Oxidation	10474600	NA	NA	0
													MSGGDHIHSGTVVGKLEGER	3	689.341	1	3.67947	3.4e-05	NA	4199210	3110410	-0.433013	1
													MSGGDHIHSGTVVGKLEGER	4	517.258	1	4.6731	3.4e-05	NA	29288100	28724100	-0.028053	1
													MSGGDHIHSGTVVGKLEGER	5	414.007	1	2.20896	0.006503	NA	6530290	8316380	0.348809	1
													MSGGDHIHSGTVVGK	2	741.362	1	4.29697	3.4e-05	NA	1530900000	744149000	-1.04072	1
													PLLGCTIKPK	2	563.836	1	3.86061	3.4e-05	Carbamidometyl	50845300	42517000	-0.258075	1
													PLLGCTIKPK	3	376.227	1	3.74888	3.4e-05	Carbamidometyl	183462000	173960000	-0.076726	1
													TFQGPPHGIQVER	2	733.381	1	4.10759	3.4e-05	NA	21237900	106617000	2.32772	1
													TFQGPPHGIQVER	3	489.256	1	3.64425	3.4e-05	NA	6719310	NA	NA	0
													VALEACVKAR	3	372.878	1	3.13409	0.000297	Carbamidometyl	NA	6082500	NA	0
													VTPQPGVPPEEAGAAVAAESSTGTWTTVWTDGLTSLDRYK	3	1382.68	1	2.02212	0.010756	NA	NA	6324850	NA	0
													VTPQPGVPPEEAGAAVAAESSTGTWTTVWTDGLTSLDRYK	4	1037.26	1	1.44631	0.043827	NA	NA	5288770	NA	0
													VTPQPGVPPEEAGAAVAAESSTGTWTTVWTDGLTSLDR	3	1285.63	1	3.617	3.4e-05	NA	441118	471479	0.096029	1
													VTPQPGVPPEEAGAAVAAESSTGTWTTVWTDGLTSLDR	4	964.473	1	3.46074	6.4e-05	NA	NA	126963	NA	0
													VTPQPGVPPEEAGAAVAAESSTGTWTTVWTDGLTSLDR	5	771.78	1	2.01581	0.011001	NA	NA	3841130	NA	0
													WSPELAAACEVWKEIVFNFAAVDVLDK	2	1554.28	1	3.1815	0.000297	Carbamidometyl	3525270	3000530	-0.232516	1
													WSPELAAACEVWKEIVFNFAAVDVLDK	3	1036.52	1	4.7596	3.4e-05	Carbamidometyl	24643900	20595400	-0.258908	1
													WSPELAAACEVWKEIVFNFAAVDVLDK	4	777.644	1	3.5841	3.4e-05	Carbamidometyl	103368000	98279200	-0.072832	1
													WSPELAAACEVWK	2	773.872	1	3.97741	3.4e-05	Carbamidometyl	67861700	NA	NA	0
													WSPELAAACEVWK	3	516.25	1	4.75147	3.4e-05	Carbamidometyl	1972610	7704460	1.96559	1
													YGRPLLGCTIKPK	2	751.929	1	3.49968	3.4e-05	Carbamidometyl	15236400	3922640	-1.95762	1
													YGRPLLGCTIKPK	3	501.622	1	4.19747	3.4e-05	Carbamidometyl	350960000	922328000	1.39397	1
													YGRPLLGCTIK	2	639.355	1	4.46014	3.4e-05	Carbamidometyl	43061800	203855000	2.24306	1
													YGRPLLGCTIK	3	426.573	1	3.00751	0.000512	Carbamidometyl	NA	27849500	NA	0
43	Solyc06g068670.3.1	ACT domain-containing protein (AHRD V3.3 *** A0A2U1QDU0_ARTAN)	AT1G16880.1	uridylyltransferase-related	NA	14	13	All Unique Peptide	10	-0.018972	0.250591	-0.128502	ASATAVEDGSSQETAAVPTPK	2	1029.99	1	3.42071	6.4e-05	Acetyl	683278	701864	0.038719	1
													ASATAVEDGSSQETAAVPTPK	2	1008.99	1	4.35623	3.4e-05	NA	4668150	4188760	-0.156328	1
													HNTFAITK	2	466.253	1	2.79382	0.000935	NA	NA	21279300	NA	0
													IDVDIATHIHVYDDAPER	3	693.676	1	2.62451	0.001575	NA	NA	1687660	NA	0
													IDVDIATHIHVYDDAPER	4	520.509	1	4.40256	3.4e-05	NA	4771590	4665370	-0.032479	1
													KVDDPELLEAIR	2	699.385	1	2.24516	0.005886	NA	17621700	11208300	-0.652786	1
													KVDDPELLEAIR	3	466.593	1	3.96423	3.4e-05	NA	31872000	33354300	0.065583	1
													LAMGEAFGVFQPYQK	2	843.421	1	3.94737	3.4e-05	NA	13820700	15443200	0.160141	1
													LAMGEAFGVFQPYQK	3	562.617	1	2.22774	0.0061	NA	2439250	3451490	0.500782	1
													LGALLDTMNALK	2	630.355	1	4.52948	3.4e-05	NA	28996700	30177700	0.057594	1
													LTIINNMMEYHPESSSR	2	1011.47	1	2.71409	0.001212	NA	76335	NA	NA	0
													LTIINNMMEYHPESSSR	3	674.652	1	4.86194	3.4e-05	NA	13139200	13743600	0.064883	1
													PLQQVLANSLR	2	619.864	0	4.21994	3.4e-05	NA	243031000	252699000	0.05628	0
													VDDPELLEAIR	2	635.338	1	4.18909	3.4e-05	NA	5350970	4914100	-0.122873	1
44	Solyc01g103220.3.1	Cytochrome c (AHRD V3.3 *** A0A2G3BUT2_CAPCH)	AT4G10040.1	cytochrome c-2	Solyc11g042420.2.1	5	3	All Unique Peptide	2	0.206058	0.179424	0.096528	ASFAEAPPGNPK	2	614.304	1	3.97573	3.4e-05	Acetyl	85364300	102886000	0.269342	1
													ADLIAYLK	2	453.768	0	3.5722	3.4e-05	NA	31205500	34867700	0.160091	0
													ASFAEAPPGNPK	2	593.299	1	1.48992	0.040463	NA	NA	336816	NA	0
													QGPNLNGLFGR	2	586.812	0	4.54996	3.4e-05	NA	32096300	36514800	0.186074	0
													QSGTTAGYSYSNANK	2	774.85	1	4.86757	3.4e-05	NA	12932900	10485500	-0.30265	1
45	Solyc01g096520.3.1	Peptidyl-prolyl cis-trans isomerase (AHRD V3.3 *** A0A2G2YYH4_CAPAN)	AT2G38730.1	Cyclophilin-like peptidyl-prolyl cis-trans isomerase family protein	NA	3	3	All Unique Peptide	1	-0.040259	NA	-0.149789	ASGGVGGGVVEWHLRPQVPK	3	691.373	1	2.17974	0.007028	Acetyl	NA	2480980	NA	0
													HTGPGLLSMANSGPNTNGCQFFVSCAK	3	951.435	1	2.50969	0.002426	Carbamidometyl	NA	788850	NA	0
													VLGDGLLVVR	2	520.827	1	3.64647	3.4e-05	NA	7852920	7636810	-0.040259	1
46	Solyc03g111810.2.1	Sieve element occlusion a (AHRD V3.3 *** E2FKJ8_9SOLN)	AT3G01680.1	CONTAINS InterPro DOMAIN/s: Mediator complex subunit Med28 (InterPro:IPR021640); BEST Arabidopsis thaliana protein match is: unknown protein (TAIR:AT3G01670.1); Has 122 Blast hits to 112 proteins in 13 species: Archae - 0; Bacteria - 0; Metazoa - 0; Fungi - 0; Plants - 122; Viruses - 0; Other Eukaryotes - 0 (source: NCBI BLink).	NA	16	12	All Unique Peptide	9	-0.165079	1.88905	-0.274609	ASHALVPAAATTR	2	654.357	1	2.88261	0.000691	Acetyl	19893300	2778820	-2.83974	1
													AMIYIKDDLLPLEVGTTHTR	3	768.075	1	2.1278	0.008115	Oxidation	NA	340170	NA	0
													AMIYIKDDLLPLEVGTTHTR	4	572.309	1	2.98048	0.000606	NA	737600	800085	0.117315	1
													ASLAFDGILEGLAYIIHK	3	644.359	1	4.59979	3.4e-05	NA	2989040	3588550	0.263719	1
													EESLWNMESWR	2	733.822	1	4.6299	3.4e-05	NA	5669690	5536310	-0.034345	1
													FDAINELIK	2	531.795	0	2.05204	0.00991	NA	1440940	1821220	0.337895	0
													GFVPALIEYFLQLHTPEHCNR	4	636.073	0	3.98003	3.4e-05	Carbamidometyl	1803480	NA	NA	0
													ILDTHNPDGR	2	569.286	1	3.92959	3.4e-05	NA	4125190	4167990	0.014891	1
													KLPSQYITEDQPPLSVAISHIPTAVYWTIK	4	849.712	1	1.66426	0.026558	NA	692023	10653900	3.94442	1
													MMLVTLDPQQGK	2	680.852	0	3.50772	3.4e-05	NA	28302200	31670300	0.162216	0
													QLPDIMEHSASLR	2	748.88	1	3.05231	0.000414	NA	729056	NA	NA	0
													RERPVFSLSDDHAMSK	3	625.644	1	2.39767	0.003703	NA	998097	1783050	0.837095	1
													RERPVFSLSDDHAMSK	4	469.485	1	2.65497	0.001479	NA	16544600	15654200	-0.079811	1
													SRFDAINELIK	3	435.91	0	3.82206	3.4e-05	NA	9445600	9560210	0.0174	0
													SRPEFQYEIVWLPIVDR	3	716.381	1	2.98854	0.000606	NA	1841910	2383600	0.37194	1
													TLDDYTVWEEDAR	2	806.86	1	1.98408	0.012004	NA	NA	7297650	NA	0
47	Solyc10g081510.2.1	ethylene-responsive methionine synthase	AT5G17920.1	Cobalamin-independent synthase family protein	NA	39	27	All Unique Peptide	24	0.101494	0.539023	-0.008036	ASHVVGYPR	2	514.27	1	4.18199	3.4e-05	Acetyl	602094000	596197000	-0.0142	1
													AAGASWIQLDEPTLVLDLESHK	3	798.416	1	4.44234	3.4e-05	NA	9932150	8655400	-0.198506	1
													AEHAFYLNWAVHSFR	2	924.452	1	1.71438	0.02354	NA	622058	1880810	1.59623	1
													AEHAFYLNWAVHSFR	3	616.637	1	5.06778	3.4e-05	NA	6902170	8655050	0.326492	1
													AEHAFYLNWAVHSFR	4	462.73	1	4.32813	3.4e-05	NA	10825300	17017800	0.652638	1
													AGITVIQIDEAALR	2	735.42	1	4.55623	3.4e-05	NA	171856000	196408000	0.192653	1
													AGITVIQIDEAALR	3	490.616	1	3.9154	3.4e-05	NA	107944	340315	1.65659	1
													ALSGAKDEAFFSANAAAQASR	3	695.012	1	3.70193	3.4e-05	NA	1349010	805094	-0.744672	1
													AQGVDTVPVLVGPVSYLLLSK	3	719.084	1	4.42025	3.4e-05	NA	7734340	7550680	-0.034672	1
													AYADLESSLSGLNVLVETYFADVPAEAFK	3	1040.52	1	3.10951	0.000321	NA	4484020	1177460	-1.92911	1
													CVKPPIIYGDVSRPK	2	864.977	0	1.94433	0.013303	Carbamidometyl	1298210	1083810	-0.260412	0
													CVKPPIIYGDVSRPK	3	576.987	0	4.73005	3.4e-05	Carbamidometyl	55149200	55457000	0.00803	0
													CVKPPIIYGDVSRPK	4	432.992	0	4.44773	3.4e-05	Carbamidometyl	115042000	117731000	0.033334	0
													CVKPPIIYGDVSR	2	752.403	0	1.70277	0.024262	Carbamidometyl	2875560	2454310	-0.228525	0
													CVKPPIIYGDVSR	3	501.938	0	3.4959	6.4e-05	Carbamidometyl	10134700	7770700	-0.383187	0
													DEAFFSANAAAQASR	2	778.36	1	4.33573	3.4e-05	NA	5014210	57551800	3.52077	1
													DEAFFSANAAAQASR	3	519.243	1	2.46912	0.002889	NA	1578600	2304190	0.545614	1
													FALESFWDGK	2	600.29	0	3.86006	3.4e-05	NA	159966000	174501000	0.12547	0
													FETCYQIALAIKDEVEDLEK	3	805.398	0	2.75938	0.001019	Carbamidometyl	16336500	18534400	0.182106	0
													GMLTGPVTILNWSFVR	2	895.985	0	4.68204	3.4e-05	NA	21905000	19985800	-0.132285	0
													GMLTGPVTILNWSFVR	3	597.659	0	3.39318	9.4e-05	NA	570813	865829	0.601064	0
													GNASVPAMEMTK	2	626.289	0	1.62071	0.029569	Oxidation	NA	1696090	NA	0
													GVTAFGFDLVR	2	591.319	1	4.26994	3.4e-05	NA	219196000	193916000	-0.17679	1
													IPSTEEIADR	2	565.788	0	2.96313	0.000621	NA	314646000	376028000	0.25711	0
													ITNVGIQDTTQIHTHMCYSNFNDIIHSIIDMDADVITIENSR	5	969.864	1	3.43244	6.4e-05	Carbamidometyl	NA	197416	NA	0
													KAEHAFYLNWAVHSFR	4	494.754	1	4.5586	3.4e-05	NA	13566000	9793570	-0.470089	1
													KISEEEYVK	2	562.795	1	3.39999	9.4e-05	NA	36204300	36813100	0.024058	1
													KVVDLQEELDIDVLVHGEPER	3	811.427	1	3.39489	9.4e-05	NA	1218680	2037220	0.741282	1
													KVVDLQEELDIDVLVHGEPER	4	608.822	1	4.77491	3.4e-05	NA	4361080	4554980	0.062759	1
													LVASTSCSLLHTAVDLINETK	2	1136.6	1	1.51217	0.038459	Carbamidometyl	NA	3508170	NA	0
													PALQNMVSAAK	2	565.305	1	3.72881	3.4e-05	NA	95549200	99981200	0.065413	1
													SFPLLSLLDK	2	566.834	1	3.12777	0.000297	NA	6396940	11241800	0.813419	1
													WFDTNYHFIVPELGPDVNFSYASHK	4	746.607	1	2.63374	0.001535	NA	9398960	9258000	-0.021801	1
													YGAGIGPGVYDIHSPR	2	829.918	1	4.10009	3.4e-05	NA	6630300	6594410	-0.007831	1
													YGAGIGPGVYDIHSPR	3	553.614	1	4.73127	3.4e-05	NA	161149000	189266000	0.23202	1
													YIPSNTFSYYDQVLDTTAMLGAVPSR	3	970.472	1	2.96015	0.000621	NA	NA	6515430	NA	0
													YLFAGVVDGR	2	548.793	0	4.37177	3.4e-05	NA	214106000	239090000	0.159229	0
													YTEVKPALQNMVSAAK	2	875.464	1	3.39789	9.4e-05	NA	9091240	7866360	-0.208781	1
													YTEVKPALQNMVSAAK	3	583.978	1	4.69256	3.4e-05	NA	51372900	46896100	-0.13154	1
48	Solyc03g065250.4.1	Fatty acid hydroxylase superfamily (AHRD V3.3 *** A0A2U1L8N4_ARTAN)	AT1G02205.3	Fatty acid hydroxylase superfamily	Solyc08g044260.4.1;Solyc12g100270.2.1	4	2	All Unique Peptide	0	NA	NA	NA	ASKPGILTEWPWTWLGNFK	2	1137.09	1	1.50841	0.038772	Acetyl	3347770	NA	NA	0
													GTTQVVLGGHLSK	3	432.914	1	1.96484	0.012665	NA	677673	NA	NA	0
													IWLVGDGLNEDEQLK	2	864.944	0	3.24754	0.000171	NA	1042620	933052	-0.160184	0
													VLSLGLLNQDEK	2	664.875	0	1.4225	0.046008	NA	368461	NA	NA	0
49	Solyc04g011400.3.1	UDP-glucuronic acid decarboxylase (AHRD V3.3 *** G5DXR5_SILLA)	AT2G28760.2	UDP-XYL synthase 6	Solyc11g066150.3.1	9	8	All Unique Peptide	7	0.058018	0.186782	-0.051512	ASNGDNNASAKPPPEPSPLRK	3	730.37	1	2.86742	0.000691	Acetyl	5493740	4486250	-0.292279	1
													ELINPDVQIITVENTPDDPR	3	760.057	1	3.41965	6.4e-05	NA	3495330	2575440	-0.44061	1
													ILVTGGAGFIGSHLVDR	3	571.321	1	5.44773	3.4e-05	NA	9691400	10405500	0.102569	1
													LMEGDNTGPINIGNPGEFTMLELAENVK	2	1502.23	1	1.84948	0.017157	NA	NA	1745990	NA	0
													NEPLTVQLPGTQTR	2	777.418	1	4.31028	3.4e-05	NA	13638000	16114700	0.240745	1
													NEVIVVDNYFTGSK	2	792.899	1	3.31459	0.000117	NA	10438900	8974900	-0.218002	1
													RVAETLMFDYHR	3	513.258	0	3.88257	3.4e-05	NA	25040200	21282900	-0.234551	0
													SVLGWEPTIK	2	565.316	1	3.26477	0.000171	NA	23452100	30909000	0.39831	1
													VVSNFIAQAIR	2	609.354	1	1.81427	0.018653	NA	106915000	106723000	-0.002593	1
50	Solyc06g082980.3.1	Emopamil-binding (AHRD V3.3 *** A0A2U1L1I9_ARTAN)	AT1G20050.1	C-8,7 sterol isomerase	NA	3	3	All Unique Peptide	3	0.21549	0.048674	0.10596	ASQGEAHPYVPHDLK	2	845.913	1	2.23905	0.005938	Acetyl	1094340	1058480	-0.048067	1
													ASQGEAHPYVPHDLK	3	564.278	1	3.62905	3.4e-05	Acetyl	15762800	18469500	0.228621	1
													TSPVYLAEVWK	2	646.848	1	4.60247	3.4e-05	NA	13595500	15829600	0.219496	1
51	Solyc01g009630.3.1	Cleavage and polyadenylation specificity factor subunit 5 (AHRD V3.3 *** A0A1U8G7I4_CAPAN)	AT4G25550.1	Cleavage/polyadenylation specificity factor, 25kDa subunit	NA	2	2	All Unique Peptide	1	0.38292	NA	0.27339	ASSAIVNTYPLSSYTFGTK	2	1025.01	1	1.491	0.040261	Acetyl	NA	1212150	NA	0
													LAANPPANQPNWK	2	710.87	1	1.98152	0.012148	NA	1530800	1996130	0.38292	1
52	Solyc04g064870.3.1	Pathogen-related protein (AHRD V3.3 *** A0A1U8GE43_CAPAN)	AT1G78780.2	pathogenesis-related family protein	NA	4	4	All Unique Peptide	3	0.234489	0.234544	0.124959	ASSIVGGGNK	2	466.246	1	1.53054	0.036638	Acetyl	NA	10696300	NA	0
													NGESTSEMALLEDSK	2	805.864	1	2.61038	0.001637	NA	939046	1294320	0.462927	1
													VYNPEDETFESSQNVFR	2	1030.96	1	3.91854	3.4e-05	NA	1056190	1259620	0.254119	1
													YRDYLSDEELK	2	715.843	1	2.56605	0.001986	NA	763109	688579	-0.148267	1
53	Solyc03g117890.3.1	ACT domain-containing protein (AHRD V3.3 *** A0A2U1QDU0_ARTAN)	AT1G16880.1	uridylyltransferase-related	NA	16	15	All Unique Peptide	12	0.131046	0.23555	0.021516	ASSTAAVEGGSSQDTAVPTPK	2	1001.98	1	4.65571	3.4e-05	Acetyl	11961600	14593400	0.286906	1
													ASSTAAVEGGSSQDTAVPTPK	3	668.324	1	2.63021	0.001535	Acetyl	215461	NA	NA	0
													LAFSESTIIPKASSTAAVEGGSSQDTAVPTPK	4	798.159	1	2.19154	0.00683	Acetyl	80122	362738	2.17866	1
													LTIINNLMEFHPESSSQLAMGEAFGAFQPSQK	4	895.933	1	3.31815	0.000117	Acetyl; Oxidation	NA	3571340	NA	0
													ASSTAAVEGGSSQDTAVPTPK	2	980.976	1	4.9439	3.4e-05	NA	72973600	61248600	-0.252698	1
													ASSTAAVEGGSSQDTAVPTPK	3	654.32	1	4.79716	3.4e-05	NA	8986150	5487150	-0.711646	1
													KVEDPELLEAIR	2	706.393	1	4.23161	3.4e-05	NA	36550800	35169500	-0.055578	1
													KVEDPELLEAIR	3	471.265	1	3.4431	6.4e-05	NA	122860000	132406000	0.107953	1
													LCITHASTGR	2	558.285	1	3.90191	3.4e-05	Carbamidometyl	41069500	46240800	0.171099	1
													LDVDIATHIHVYDDGPER	2	1033	1	1.56779	0.03366	NA	NA	179544	NA	0
													LDVDIATHIHVYDDGPER	3	689.004	1	3.56116	3.4e-05	NA	4042480	2630590	-0.619854	1
													LDVDIATHIHVYDDGPER	4	517.005	1	4.49755	3.4e-05	NA	5001940	6120160	0.291082	1
													LGALLDTMTALK	2	623.857	1	4.34302	3.4e-05	NA	136757000	172752000	0.337088	1
													PLQQVLANSLR	2	619.864	0	4.21994	3.4e-05	NA	243031000	252699000	0.05628	0
													SLLCVEAADRPGLIVDLVK	3	690.054	1	4.12608	3.4e-05	Carbamidometyl	12650100	13356500	0.078393	1
													VEDPELLEAIR	2	642.346	1	4.29658	3.4e-05	NA	29366200	37659400	0.358853	1
54	Solyc08g062190.3.1	Carbon-nitrogen hydrolase (AHRD V3.3 *** A0A200QEN6_9MAGN)	AT5G12040.1	Nitrilase/cyanide hydratase and apolipoprotein N-acyltransferase family protein	Solyc07g041280.5.1	14	12	All Unique Peptide	10	0.117375	0.076561	0.007845	ASTFKPEQAR	2	588.804	1	3.57415	3.4e-05	Acetyl	15420100	16609600	0.107205	1
													AVDNQLYVATCAPAR	2	824.909	1	4.85931	3.4e-05	Carbamidometyl	18560400	20173800	0.120255	1
													AVDNQLYVATCAPAR	3	550.275	1	2.0303	0.0105	Carbamidometyl	NA	5354040	NA	0
													ESQTLTAGETPTVVDTEVGR	2	1045.52	1	3.27432	0.000171	NA	8112390	7938200	-0.031315	1
													ESQTLTAGETPTVVDTEVGR	3	697.346	1	4.48255	3.4e-05	NA	3333160	3533240	0.084101	1
													FQELAMLYAAR	2	656.84	1	4.71175	3.4e-05	NA	10260500	11641100	0.182126	1
													IGIGICYDIR	2	590.313	0	4.58895	3.4e-05	Carbamidometyl	8383330	7601430	-0.141253	0
													IGLCQLSVTADK	2	652.848	1	3.81072	3.4e-05	Carbamidometyl	19225000	20807200	0.114099	1
													IHLFDIDIPGK	3	423.24	0	3.41073	9.4e-05	NA	190523	1874630	3.29857	0
													ITIVGGSIPEHSGDK	2	755.399	1	3.37587	0.000117	NA	1186270	1681600	0.503402	1
													LYNTCCVFDADGK	2	781.834	1	4.41699	3.4e-05	Carbamidometyl	8072850	9164520	0.182981	1
													RGDLYQLVDVQR	3	487.932	1	3.3049	0.000117	NA	16762100	18169800	0.11634	1
													VPPALQLPSPPITK	2	729.44	1	1.39396	0.04876	NA	NA	15422800	NA	0
													VPPALQLPSPPITK	3	486.629	1	3.34861	0.000117	NA	849199	683614	-0.312921	1
55	Solyc04g074350.3.1	Glycosyltransferase (AHRD V3.3 *** A0A2G3CNS7_CAPCH)	AT1G22400.1	UDP-Glycosyltransferase superfamily protein	NA	4	3	All Unique Peptide	2	0.017005	0.014712	-0.092525	ASTGAELDKPHAVCVPYPAQGHINPMLK	4	761.634	1	1.6702	0.026216	Acetyl; Carbamidometyl	377023	NA	NA	0
													LGIGMEINNNVK	2	651.348	1	1.66028	0.026817	NA	6026340	6072300	0.010961	1
													PAGSSYVNIDK	2	575.791	0	2.52763	0.002331	NA	6267950	NA	NA	0
													YASAIVVNSFEALEK	2	820.93	1	2.9122	0.000682	NA	1002180	1039550	0.052817	1
56	Solyc11g012325.1.1	Unknown protein	NA	NA	NA	1	1	All Unique Peptide	0	NA	NA	NA	ASVEVESAPVAPVETTPAEVEVTPAPEAEEPAPAVEK	3	1256.96	1	3.97416	3.4e-05	Acetyl	20458900	NA	NA	0
57	Solyc11g012320.3.1	induced stolen tip protein TUB8-like isoform.1	NA	NA	NA	4	4	All Unique Peptide	4	0.245067	0.15512	0.135537	ASVEVESAPVAPVETTPAEVEVTPAPEVNKAEEPAPAVEK	3	1370.69	1	4.46493	3.4e-05	Acetyl	24021900	27819900	0.211767	1
													ASVEVESAPVAPVETTPAEVEVTPAPEVNKAEEPAPAVEK	4	1028.27	1	3.34372	0.000117	Acetyl	5077840	8309380	0.710526	1
													ASVEVESAPVAPVETTPAEVEVTPAPEVNK	3	1030.19	1	4.46582	3.4e-05	Acetyl	32966300	37288200	0.177727	1
													ASVEVESAPVAPVETTPAEVEVTPAPEVNK	3	1016.19	1	2.48927	0.002627	NA	802039	1035180	0.368137	1
58	Solyc09g066100.3.1	Histone .1	AT2G30620.1	winged-helix DNA-binding transcription factor family protein	NA	7	7	All Unique Peptide	3	0.601653	0.033836	0.492123	ATEEPVIVNEVVEEQAAPETVKDEANPPAK	3	1082.54	1	3.34043	0.000117	Acetyl	1933350	3107490	0.684647	1
													ATEEPVIVNEVVEEQAAPETVKDEANPPAK	4	812.157	1	2.30904	0.004727	Acetyl	NA	148699	NA	0
													ATEEPVIVNEVVEEQAAPETVK	3	808.411	1	1.56103	0.03413	Acetyl	367149	NA	NA	0
													RSATPTHPPYFEMIK	3	592.303	1	3.33075	0.000117	NA	9987260	15017600	0.588493	1
													RSATPTHPPYFEMIK	4	444.479	1	3.00745	0.000512	NA	2145420	3218220	0.585003	1
													SATPTHPPYFEMIK	2	809.9	1	1.50453	0.039088	NA	755681	NA	NA	0
													SATPTHPPYFEMIK	3	540.269	1	4.29783	3.4e-05	NA	NA	2210420	NA	0
59	Solyc06g084020.4.1	histone H1	AT2G30620.1	winged-helix DNA-binding transcription factor family protein	NA	4	4	All Unique Peptide	3	-0.680429	1.54937	-0.789959	ATEEPVVAIEPVNEPMVVAEPATEENPPAETDEPKK	3	1305.63	1	2.94025	0.000621	Acetyl; Oxidation	3383070	3426640	0.018462	1
													RNPPTHPSYFEMIK	3	572.956	1	2.63598	0.001535	NA	11853000	958679	-3.62806	1
													RNPPTHPSYFEMIK	4	429.969	1	3.3169	0.000117	NA	NA	3838980	NA	0
													TGSSQYAITK	2	528.272	1	3.33766	0.000117	NA	18747800	20847200	0.153132	1
60	Solyc06g068960.1.1	Calcium-binding allergen Ole e 8 (AHRD V3.3 *** A0A2G2WLM3_CAPBA)	AT1G18210.1	Calcium-binding EF-hand family protein	NA	9	9	All Unique Peptide	8	0.069079	0.157709	-0.040451	ATEGPKPCVYLQDMEEVKK	3	755.369	1	2.82759	0.000761	Acetyl; Carbamidometyl	1540740	2633160	0.773172	1
													ALGSDTSPEEVAR	2	666.326	1	3.77912	3.4e-05	NA	32980600	35561000	0.108678	1
													DGCINLDEFADFCK	2	852.356	1	3.15186	0.000297	Carbamidometyl	1956660	2399800	0.294521	1
													EAFDLYDQDHNGR	2	790.342	1	4.39124	3.4e-05	NA	788437	994371	0.334789	1
													EAFDLYDQDHNGR	3	527.231	1	3.42831	6.4e-05	NA	NA	4813270	NA	0
													FDANGDGMISGDELSGVLK	2	962.952	1	1.7331	0.022843	NA	2324580	2277130	-0.029753	1
													ISATELHQILNR	3	465.596	1	4.3709	3.4e-05	NA	7257980	7981770	0.137141	1
													LGQNCTLQDCTR	2	733.33	1	1.45612	0.043119	Carbamidometyl	36017400	34113900	-0.078334	1
													MMAEIDTDK	2	527.233	1	2.36352	0.004113	NA	7392260	8691870	0.233651	1
61	Solyc09g010460.3.1	Eukaryotic translation initiation factor 3 subunit A (AHRD V3.3 *** A0A2G2VY82_CAPBA)	AT4G11420.1	eukaryotic translation initiation factor 3A	Solyc10g084670.3.1	19	14	All Unique Peptide	9	0.034144	0.179911	-0.075386	ATFAKPENALK	2	616.338	1	3.96653	3.4e-05	Acetyl	NA	8261450	NA	0
													DLYHLLENEFLPLDLALK	3	719.393	1	2.14362	0.007878	NA	NA	841184	NA	0
													ELEEAQAMLQEAEK	2	809.885	0	3.25604	0.000171	NA	3323780	3395140	0.030646	0
													GNVDAAGQAPPPDTDR	2	790.869	1	3.62937	3.4e-05	NA	9319130	8472810	-0.137355	1
													GNVDAAGQAPPPDTDR	3	527.582	1	1.73	0.022945	NA	207616	152616	-0.444011	1
													GVMSCVTQEVK	2	619.299	1	4.11977	3.4e-05	Carbamidometyl	12205200	12322200	0.013764	1
													LAEEAALHER	2	569.796	1	4.09397	3.4e-05	NA	3723150	4701590	0.336625	1
													LEALYAMTAHR	3	425.889	0	2.64684	0.001496	NA	NA	1176470	NA	0
													LLQQVSQVYQTIQIDNISK	3	740.074	1	2.19783	0.006702	NA	NA	2323720	NA	0
													NHLANLNK	2	462.257	0	2.32772	0.004564	NA	2189650	NA	NA	0
													QEALQALHDLITSR	3	532.29	0	5.21019	3.4e-05	NA	2731600	2579400	-0.082711	0
													QSIEAEGLRDHLSLFAESLSK	4	583.305	1	4.00722	3.4e-05	NA	370365	448214	0.27524	1
													QSIEAEGLR	2	501.764	0	3.10671	0.000321	NA	5674160	4583620	-0.307919	0
													QVIMELALNEQLR	2	778.927	1	4.58086	3.4e-05	NA	4351050	3290200	-0.403188	1
													QVIMELALNEQLR	3	519.62	1	3.72574	3.4e-05	NA	189720	NA	NA	0
													RAEELITVGQK	2	622.354	1	2.95142	0.000621	NA	1282010	1141230	-0.167818	1
													RAEELITVGQK	3	415.238	1	2.38511	0.003895	NA	NA	19442100	NA	0
													REEAAPLIEAAYK	3	487.596	1	2.76802	0.000977	NA	9177580	9151410	-0.00412	1
													SSLLSELVSK	2	531.806	1	3.48725	6.4e-05	NA	17736600	20090900	0.179813	1
62	Solyc02g014150.4.1	Photosystem II stability/assembly factor HCF136 (AHRD V3.3 *** A0A1Y1IDD9_KLENI)	AT5G23120.1	photosystem II stability/assembly factor, chloroplast (HCF136)	NA	21	21	All Unique Peptide	19	0.210813	0.226221	0.101283	ATGEQSAEMVTDEGAIYITSNK	3	791.697	1	4.15428	3.4e-05	Acetyl; Oxidation	2431540	3914960	0.687127	1
													AAIQETVSATLNR	2	687.373	1	4.37311	3.4e-05	NA	49713600	46375000	-0.100293	1
													AAIQETVSATLNR	3	458.584	1	3.83394	3.4e-05	NA	10063600	NA	NA	0
													ADGGLWLLVR	2	550.317	1	4.08791	3.4e-05	NA	12079800	12685700	0.070607	1
													ATGEQSAEMVTDEGAIYITSNK	2	1158.04	1	4.99019	3.4e-05	NA	8784220	8819590	0.005797	1
													ATGEQSAEMVTDEGAIYITSNK	3	772.362	1	4.18733	3.4e-05	NA	20523800	24627700	0.262984	1
													EGWIIGKPAILLHTSDAGENWER	4	648.836	1	2.13704	0.007942	NA	719627	834078	0.212933	1
													GFGILDVGYR	2	548.793	1	3.77963	3.4e-05	NA	156346000	182130000	0.220226	1
													GNFYLTWEPGQAYWQPHNR	2	1182.55	1	2.7535	0.001019	NA	1964380	2010580	0.033538	1
													GNFYLTWEPGQAYWQPHNR	3	788.703	1	4.68752	3.4e-05	NA	40671100	40053200	-0.022087	1
													GTGLTEDFEEVSVQSR	2	877.416	1	4.73323	3.4e-05	NA	67492300	68677800	0.025121	1
													GTGLTEDFEEVSVQSR	3	585.279	1	3.66137	3.4e-05	NA	5704260	8781900	0.622493	1
													IPLSSQLPGDMVYIK	2	838.95	1	3.20323	0.000297	Oxidation	905126	819195	-0.143912	1
													IPLSSQLPGDMVYIK	3	559.636	1	1.73186	0.022891	Oxidation	1146070	NA	NA	0
													IPLSSQLPGDMVYIK	2	830.953	1	3.97863	3.4e-05	NA	30416600	30089100	-0.015618	1
													PAILLHTSDAGENWER	2	904.95	1	4.29105	3.4e-05	NA	3494980	5011490	0.519955	1
													PAILLHTSDAGENWER	3	603.636	1	4.53086	3.4e-05	NA	122658000	133464000	0.121809	1
													SIASAEEEDFNYR	2	765.839	1	4.46394	3.4e-05	NA	99213600	124752000	0.330453	1
													SIASAEEEDFNYR	3	510.895	1	4.3933	3.4e-05	NA	5980920	6338920	0.08387	1
													SQDEAWAAGGSGILLK	2	801.91	1	3.5191	3.4e-05	NA	65275400	106635000	0.70807	1
													TVSSGISGASYYTGTFSTVNR	3	719.015	1	4.60434	3.4e-05	NA	16239600	15433900	-0.073413	1
63	Solyc01g102310.3.1	60S ribosomal protein L34 (AHRD V3.3 *-* A0A2G2VNY7_CAPBA)	AT3G05900.1	neurofilament protein-related	NA	45	45	All Unique Peptide	36	0.270499	0.246378	0.160969	ATNTVSSDHPTTVSEQAEK	2	1022.48	1	4.15606	3.4e-05	Acetyl	1393870	6759410	2.2778	1
													ADEPIPTIVEVK	2	655.864	1	3.51683	3.4e-05	NA	33764800	43352700	0.360602	1
													AEELPSIPATSAESEEK	2	894.431	1	4.24922	3.4e-05	NA	24907100	29516500	0.244965	1
													AEPKEEASEPAPIVEEKPTEATQK	4	652.83	1	3.11573	0.000321	NA	1092040	1265210	0.212351	1
													EEASEPAPIVEEKPTEATQK	3	728.362	1	4.43611	3.4e-05	NA	12057800	13163500	0.126576	1
													EKPEADEPAPTIAEEVK	2	926.962	1	4.11606	3.4e-05	NA	NA	1286320	NA	0
													EKPEADEPAPTIAEEVK	3	618.311	1	3.0748	0.000392	NA	36497100	44276500	0.278759	1
													ENEDSPSPVVSSTEPVVK	2	950.463	1	4.36932	3.4e-05	NA	15214800	17910300	0.235314	1
													ENEDSPSPVVSSTEPVVK	3	633.978	1	3.66815	3.4e-05	NA	1709020	1609010	-0.086996	1
													ESAPEPEAQIIPDQVADITK	3	717.699	1	2.83894	0.000691	NA	NA	3913830	NA	0
													EVDEPPSPLATTHDAEKPK	3	687.676	1	2.7164	0.001212	NA	1605350	1590630	-0.01329	1
													EVDEPPSPLATTHDAEKPK	4	516.009	1	2.75129	0.001019	NA	22201000	20344400	-0.125993	1
													EVDEPPSPLATTHDAEK	2	918.437	1	2.11946	0.00829	NA	656894	NA	NA	0
													EVTIPTIEGNEAAEVEK	2	914.962	1	3.7823	3.4e-05	NA	7695690	10722300	0.478492	1
													GEPVVPESSK	2	514.767	1	3.00016	0.000534	NA	40840300	46212900	0.178302	1
													IEEPPPTIIAEVK	2	718.406	1	3.04908	0.000414	NA	23976200	30546000	0.34938	1
													IEQEAAEAVTGNEEAIPVEK	2	1064.03	1	4.31454	3.4e-05	NA	5622040	5876210	0.063792	1
													IEQEAAEAVTGNEEAIPVEK	3	709.687	1	4.08343	3.4e-05	NA	12806800	15028000	0.230743	1
													KADEEEKPTIEEPPVTIIEDVKK	4	660.102	1	2.97081	0.000621	NA	14312500	17740700	0.309787	1
													KADEEEKPTIEEPPVTIIEDVK	4	628.078	1	1.82056	0.018464	NA	1750150	3217760	0.878578	1
													KAEEEQKPVADEPVPTVVEEVK	3	817.427	1	3.78639	3.4e-05	NA	6997510	7718530	0.141484	1
													KAEEEQKPVADEPVPTVVEEVK	4	613.322	1	2.45602	0.003066	NA	NA	22389600	NA	0
													KDEKPITDDAAPAIVDEVEK	3	728.374	1	3.62796	3.4e-05	NA	9723810	11617200	0.256669	1
													KDEKPITDDAAPAIVDEVEK	4	546.532	1	1.8452	0.01724	NA	5770960	NA	NA	0
													KQDETPALNVTTK	2	722.886	1	3.78568	3.4e-05	NA	1292270	NA	NA	0
													KQDETPALNVTTK	3	482.26	1	2.79861	0.000894	NA	6157500	8751570	0.507197	1
													KVDENATAEPSVEDAQKLETETK	3	844.749	1	1.85039	0.017144	NA	399835	223091	-0.841772	1
													KVDENATAEPSVEDAQK	2	915.939	1	4.32751	3.4e-05	NA	3706290	4452180	0.264536	1
													KVDENATAEPSVEDAQK	3	610.962	1	3.90266	3.4e-05	NA	16377600	18167600	0.149644	1
													LTTEEPPVTILEEVKK	3	609.343	1	2.57972	0.00184	NA	1736140	2773240	0.675689	1
													LTTEEPPVTILEEVK	2	849.464	1	2.93203	0.000666	NA	18274500	22991300	0.331256	1
													LTTEEPPVTILEEVK	3	566.645	1	1.61102	0.030149	NA	NA	138184	NA	0
													MDEESPTEVAADNVELVPEAK	3	763.686	1	3.41047	9.4e-05	Oxidation	2677290	NA	NA	0
													MDEESPTEVAADNVELVPEAK	2	1137.03	1	4.38357	3.4e-05	NA	2053260	3859910	0.910651	1
													MDEESPTEVAADNVELVPEAK	3	758.355	1	3.19231	0.000297	NA	1679870	2689920	0.679214	1
													PITDDAAPAIVDEVEK	2	841.928	1	1.3996	0.048183	NA	188600	354967	0.912355	1
													QKVDEPQVLEIEEVK	3	594.988	1	3.80426	3.4e-05	NA	5823330	6321920	0.118518	1
													QVTSTTLETLMQK	2	740.39	1	3.62947	3.4e-05	NA	6417800	9746700	0.602835	1
													SEPEVQTEAGNVETLDK	2	923.439	1	4.37014	3.4e-05	NA	13178400	15386500	0.22349	1
													STVETPPSAIIEELK	2	807.435	1	3.72414	3.4e-05	NA	22156900	23572000	0.089318	1
													SVEEEKPIADEPLPPTVEEEK	3	789.06	1	2.86476	0.000691	NA	552305	1313810	1.25022	1
													SVEVDDGEKPNAEESSQVITEEVK	2	1309.62	1	2.24998	0.005796	NA	254318	NA	NA	0
													SVEVDDGEKPNAEESSQVITEEVK	3	873.415	1	4.26594	3.4e-05	NA	7669720	8329550	0.119065	1
													TMEGESVPLTK	2	596.3	1	3.43148	6.4e-05	NA	39572200	48190300	0.284256	1
													VDEPQVLEIEEVK	2	763.901	1	3.47603	6.4e-05	NA	15206400	18045100	0.246928	1
64	Solyc07g053690.3.1	Nucleic acid-binding, OB-fold (AHRD V3.3 *** A0A2U1KRH4_ARTAN)	AT2G33845.1	Nucleic acid-binding, OB-fold-like protein	NA	3	3	All Unique Peptide	1	-0.048073	NA	-0.157603	ATPAAAAAAPSTAATSEK	2	814.91	1	4.94536	3.4e-05	Acetyl	19876200	19224800	-0.048073	1
													LAECLVGDETGCILFTAR	2	1012.99	1	2.95769	0.000621	Carbamidometyl	2085530	NA	NA	0
													LAECLVGDETGCILFTAR	3	675.664	1	2.72137	0.001212	Carbamidometyl	1450000	NA	NA	0
65	Solyc08g065220.3.1	glycine decarboxylase p-protein	AT4G33010.1	glycine decarboxylase P-protein 1	NA	91	91	All Unique Peptide	77	0.155446	0.296061	0.045916	ATSNICTAQALLANMAAMYAVYHGPEGLK	4	781.878	1	1.48762	0.040631	Acetyl; Oxidation; Carbamidometyl	1585470	1931030	0.28446	1
													DLSLCHSMIPLGSCTMK	4	502.731	1	3.90895	3.4e-05	Acetyl; Oxidation; Carbamidometyl	3662720	5673120	0.631227	1
													DNLSALMVTYPSTHGVYEEGIDEICK	3	1000.46	1	2.789	0.000935	Acetyl; Oxidation; Carbamidometyl	741132	1637970	1.14411	1
													DNLSALMVTYPSTHGVYEEGIDEICK	4	750.597	1	4.86069	3.4e-05	Acetyl; Oxidation; Carbamidometyl	7557440	10708200	0.502746	1
													FGVPMGYGGPHAAFLATSQEYK	3	796.044	1	3.05747	0.000392	Acetyl; Oxidation	3204950	NA	NA	0
													FGVPMGYGGPHAAFLATSQEYK	4	597.285	1	5.08654	3.4e-05	Acetyl; Oxidation	15044100	27169100	0.852769	1
													LIDYGFHGPTMSWPVPGTLMIEPTESESK	3	1093.19	1	1.84667	0.017228	Acetyl; Oxidation	914948	NA	NA	0
													LIDYGFHGPTMSWPVPGTLMIEPTESESK	4	820.141	1	3.71347	3.4e-05	Acetyl; Oxidation	5245340	6472350	0.303253	1
													SYIGMGYYNTYVPPVILR	3	722.031	1	3.54226	3.4e-05	Acetyl; Oxidation	1100920	2936750	1.41551	1
													VVMASDLLALTMLKPPGELGADIVVGSAQR	4	778.171	1	5.14072	3.4e-05	Acetyl; Oxidation	13054300	13242200	0.020618	1
													AELDRFCDALISIR	2	839.933	1	1.70791	0.023936	Carbamidometyl	264532	175942	-0.588342	1
													AELDRFCDALISIR	3	560.291	1	4.19874	3.4e-05	Carbamidometyl	5048970	6319790	0.323888	1
													ATSNICTAQALLANMAAMYAVYHGPEGLK	3	1028.16	1	3.25009	0.000171	Oxidation; Carbamidometyl	11890300	13179500	0.148511	1
													ATSNICTAQALLANMAAMYAVYHGPEGLK	3	1022.83	1	4.30275	3.4e-05	Carbamidometyl	11974100	13086300	0.12814	1
													DLSLCHSMIPLGSCTMK	2	975.451	1	3.9887	3.4e-05	Carbamidometyl	15531400	17746500	0.192347	1
													DLSLCHSMIPLGSCTMK	3	650.637	1	4.44518	3.4e-05	Carbamidometyl	316348000	337975000	0.095404	1
													DNLSALMVTYPSTHGVYEEGIDEICK	2	1471.18	1	4.06668	3.4e-05	Carbamidometyl	5551810	4749110	-0.225301	1
													DNLSALMVTYPSTHGVYEEGIDEICK	3	981.125	1	4.03004	3.4e-05	Carbamidometyl	54740000	58499100	0.095819	1
													DNLSALMVTYPSTHGVYEEGIDEICK	4	736.095	1	2.78249	0.000935	Carbamidometyl	2987890	3987870	0.416491	1
													ETPFLTHQIFNSYHTEHELLR	3	871.435	1	3.63962	3.4e-05	NA	483755	11717500	4.59824	1
													ETPFLTHQIFNSYHTEHELLR	4	653.828	1	3.70959	3.4e-05	NA	203300000	246537000	0.278194	1
													ETPFLTHQIFNSYHTEHELLR	5	523.264	1	4.93944	3.4e-05	NA	50278800	3552310	-3.82312	1
													EYAAYPAPWLR	2	668.838	1	4.09315	3.4e-05	NA	697000000	866152000	0.313462	1
													EYAAYPAPWLR	3	446.228	1	3.5539	3.4e-05	NA	NA	1676820	NA	0
													FCDALISIR	2	547.787	1	3.87622	3.4e-05	Carbamidometyl	493840000	583111000	0.239727	1
													FDGGLTESQMIEHMQK	3	628.282	1	2.25726	0.005686	Oxidation	350774	754194	1.10439	1
													FDGGLTESQMIEHMQK	3	622.95	1	2.9148	0.000682	Oxidation	NA	1247840	NA	0
													FDGGLTESQMIEHMQK	2	925.924	1	4.46884	3.4e-05	NA	15292800	16046700	0.069424	1
													FDGGLTESQMIEHMQK	3	617.619	1	4.71941	3.4e-05	NA	176355000	176782000	0.003489	1
													FGVPMGYGGPHAAFLATSQEYKR	3	828.742	1	1.79885	0.019277	NA	NA	432045	NA	0
													FGVPMGYGGPHAAFLATSQEYKR	4	621.809	1	2.53986	0.002207	NA	1702840	1392630	-0.290131	1
													FGVPMGYGGPHAAFLATSQEYK	2	1164.56	1	3.89383	3.4e-05	NA	5574280	6128170	0.136671	1
													FGVPMGYGGPHAAFLATSQEYK	3	776.709	1	2.45322	0.003106	NA	222184000	280343000	0.335438	1
													GAPHPPSMLMADAWTK	3	581.273	1	1.86536	0.016579	Oxidation	NA	1316710	NA	0
													GAPHPPSMLMADAWTK	3	575.941	1	3.4746	6.4e-05	Oxidation	3342590	4088830	0.290722	1
													GAPHPPSMLMADAWTK	3	575.941	1	2.21821	0.006304	Oxidation	409643	1408230	1.78144	1
													GAPHPPSMLMADAWTK	2	855.41	1	4.1655	3.4e-05	NA	22554800	26451000	0.229888	1
													GAPHPPSMLMADAWTK	3	570.61	1	4.56336	3.4e-05	NA	409089000	409571000	0.001699	1
													GFKNTAGIEPEDVAK	3	525.939	1	2.26976	0.005442	NA	NA	2057520	NA	0
													GNINIEELRK	2	593.333	1	4.24556	3.4e-05	NA	72510500	75767300	0.063385	1
													GNVDINNNVLK	2	600.323	1	3.72248	3.4e-05	NA	519060000	544993000	0.070336	1
													GVNGTCAHEFIIDLR	2	851.423	1	3.74551	3.4e-05	Carbamidometyl	12075700	14442900	0.258254	1
													GVNGTCAHEFIIDLR	3	567.951	1	3.95905	3.4e-05	Carbamidometyl	2673550	3109120	0.21775	1
													HLAPYLPSHPVVSTGGIPSPDQSK	2	1242.65	1	3.75838	3.4e-05	NA	6634220	8468490	0.352178	1
													HLAPYLPSHPVVSTGGIPSPDQSK	3	828.768	1	4.69324	3.4e-05	NA	116201000	130308000	0.165303	1
													HLAPYLPSHPVVSTGGIPSPDQSK	4	621.827	1	3.84142	3.4e-05	NA	329881000	429572000	0.380954	1
													IAILSANYMAK	2	605.829	1	3.78718	3.4e-05	Oxidation	6049830	4858260	-0.316455	1
													IAILSANYMAK	2	597.831	1	4.19129	3.4e-05	NA	445169000	511457000	0.20026	1
													IIGLSVDSTGKPALR	2	763.949	1	4.8224	3.4e-05	NA	23534500	25268500	0.102563	1
													IIGLSVDSTGKPALR	3	509.635	1	4.89684	3.4e-05	NA	473848000	521345000	0.137814	1
													IIGLSVDSTGK	2	545.311	1	3.71416	3.4e-05	NA	244285000	283408000	0.214315	1
													IIHDNGGQVYMDGANMNAQVGLTSPGFIGADVCHLNLHK	5	840.001	1	2.51441	0.002407	Oxidation; Carbamidometyl	1520980	1877620	0.303904	1
													IIHDNGGQVYMDGANMNAQVGLTSPGFIGADVCHLNLHK	5	836.802	1	2.5164	0.002407	Oxidation; Carbamidometyl	1284840	NA	NA	0
													IIHDNGGQVYMDGANMNAQVGLTSPGFIGADVCHLNLHK	4	1045.75	1	3.28534	0.000146	Oxidation; Carbamidometyl	10078200	NA	NA	0
													IIHDNGGQVYMDGANMNAQVGLTSPGFIGADVCHLNLHK	3	1388.67	1	3.85081	3.4e-05	Carbamidometyl	3023170	2266130	-0.415831	1
													IIHDNGGQVYMDGANMNAQVGLTSPGFIGADVCHLNLHK	4	1041.75	1	3.88786	3.4e-05	Carbamidometyl	13199400	16789800	0.347113	1
													IIHDNGGQVYMDGANMNAQVGLTSPGFIGADVCHLNLHK	5	833.603	1	5.10424	3.4e-05	Carbamidometyl	48765600	59622900	0.290003	1
													LGTVEVQDLPFFDTVK	2	904.477	1	4.78583	3.4e-05	NA	NA	20874200	NA	0
													MAEFCGFQSLDALIDATVPQSIR	3	862.417	1	4.42844	3.4e-05	Oxidation; Carbamidometyl	18881900	22206400	0.233972	1
													MAEFCGFQSLDALIDATVPQSIR	3	857.086	1	3.94839	3.4e-05	Carbamidometyl	19203500	22497700	0.228408	1
													NLICTLLPVSEMAEEK	2	923.968	1	4.70611	3.4e-05	Carbamidometyl	22385500	25905000	0.210666	1
													NLICTLLPVSEMAEEK	3	616.314	1	3.86987	3.4e-05	Carbamidometyl	1666850	1970830	0.241679	1
													NLLENPAWYTQYTPYQAEISQGR	2	1371.66	1	3.61464	3.4e-05	NA	5904050	5936150	0.007823	1
													NTAGIEPEDVAKR	2	700.362	1	3.27264	0.000171	NA	1146750	742624	-0.626847	1
													NTAGIEPEDVAKR	3	467.244	1	2.8294	0.000761	NA	6476590	4225150	-0.616232	1
													NTAGIEPEDVAK	2	622.312	1	3.62075	3.4e-05	NA	740614000	794391000	0.101127	1
													NVCIIPVSAHGTNPASAAMCGMK	3	806.706	1	1.83491	0.017761	Oxidation; Carbamidometyl	NA	526861	NA	0
													NVCIIPVSAHGTNPASAAMCGMK	2	1193.56	1	3.76118	3.4e-05	Carbamidometyl	9828750	12516300	0.348728	1
													NVCIIPVSAHGTNPASAAMCGMK	3	796.043	1	3.63092	3.4e-05	Carbamidometyl	125773000	152956000	0.282294	1
													PLGAISAAPWGSALILPISYTYIAMMGSK	2	1490.29	1	2.977	0.000606	NA	3269620	3057890	-0.096586	1
													PLGAISAAPWGSALILPISYTYIAMMGSK	3	993.862	1	5.2643	3.4e-05	NA	24220200	27967600	0.207546	1
													PLGAISAAPWGSALILPISYTYIAMMGSK	4	745.649	1	5.16769	3.4e-05	NA	1573220	1967890	0.322929	1
													PVPFTAQSIAQEVENLIPSGLTR	3	823.111	1	4.01813	3.4e-05	NA	79817200	82190500	0.042272	1
													RLIDYGFHGPTMSWPVPGTLMIEPTESESK	4	848.664	1	3.05662	0.000392	Oxidation	6933650	7629050	0.137888	1
													RLIDYGFHGPTMSWPVPGTLMIEPTESESK	3	1125.88	1	1.91187	0.014566	NA	4405280	NA	NA	0
													SGDVCGVLVQYPGTEGEILDYGEFIK	2	1423.18	1	2.18126	0.007028	Carbamidometyl	9581730	8250740	-0.215763	1
													SYIGMGYYNTYVPPVILR	2	1061.54	1	3.53949	3.4e-05	Oxidation	NA	3480320	NA	0
													SYIGMGYYNTYVPPVILR	2	1053.54	1	3.41773	6.4e-05	NA	24338200	24946300	0.035603	1
													SYIGMGYYNTYVPPVILR	3	702.696	1	2.81602	0.000805	NA	1330230	NA	NA	0
													TFCIPHGGGGPGMGPIGVK	3	618.971	1	2.28912	0.005144	Oxidation; Carbamidometyl	3526420	4717640	0.419861	1
													TFCIPHGGGGPGMGPIGVK	2	919.956	1	3.61353	3.4e-05	Carbamidometyl	13390700	11360200	-0.237243	1
													TFCIPHGGGGPGMGPIGVK	3	613.639	1	3.50662	3.4e-05	Carbamidometyl	180568000	198044000	0.133279	1
													TFLIANNCHPQTIEICK	2	1030.01	1	3.8665	3.4e-05	Carbamidometyl	9728550	7545740	-0.366562	1
													TFLIANNCHPQTIEICK	3	687.008	1	3.53039	3.4e-05	Carbamidometyl	275356000	290627000	0.077871	1
													TFLIANNCHPQTIEICK	4	515.508	1	1.94618	0.013291	Carbamidometyl	1620010	1034630	-0.646888	1
													TRADGFDLK	2	511.767	1	3.63785	3.4e-05	NA	120017000	116673000	-0.040768	1
													VFALGKPVPFTAQSIAQEVENLIPSGLTR	3	1028.24	1	3.54351	3.4e-05	NA	54875500	53971000	-0.023978	1
													VHGLAGTFSAGLK	2	629.351	1	3.92108	3.4e-05	NA	103249000	114257000	0.146155	1
													VHGLAGTFSAGLK	3	419.903	1	4.07386	3.4e-05	NA	311791000	321444000	0.043988	1
													VVMASDLLALTMLKPPGELGADIVVGSAQR	3	1017.89	1	3.41555	6.4e-05	NA	32201800	34869100	0.114808	1
													VVMASDLLALTMLKPPGELGADIVVGSAQR	4	763.67	1	5.19246	3.4e-05	NA	13545500	14056800	0.053455	1
66	Solyc10g085970.3.1	Protein MODIFIER OF SN.1	AT5G02770.1	unknown protein; Has 469 Blast hits to 336 proteins in 126 species: Archae - 0; Bacteria - 54; Metazoa - 249; Fungi - 22; Plants - 47; Viruses - 0; Other Eukaryotes - 97 (source: NCBI BLink).	NA	3	3	All Unique Peptide	3	-0.227766	0.068365	-0.337297	ATTTTAQQNPDNHMK	2	850.389	1	3.60982	3.4e-05	Acetyl	1396600	1314800	-0.087076	1
													FGTGSPVQGSDALK	2	682.346	1	2.37895	0.003971	NA	5007270	4238590	-0.24044	1
													FSQPQPGSQPQANGK	2	785.884	1	3.39589	9.4e-05	NA	2088860	1699590	-0.297529	1
67	Solyc07g016150.4.1	ripening regulated protein DDTFR10	AT2G18110.1	Translation elongation factor EF1B/ribosomal protein S6 family protein	NA	16	9	All Unique Peptide	7	-0.065821	0.22523	-0.175352	AVAFHNLNSDSGLK	2	757.884	1	4.32458	3.4e-05	Acetyl	55509600	53586100	-0.050878	1
													SSVLMDVKPWDDETDMK	3	685.308	0	3.10616	0.000321	Acetyl; Oxidation	2893780	3776220	0.383988	0
													DDITVYSYLAK	2	644.327	0	4.31443	3.4e-05	NA	45886700	50373200	0.13458	0
													ISGVSGEGAGVIVEGSAPITEAVATPPVADSK	2	1483.27	1	5.13311	3.4e-05	NA	4485360	8805490	0.97318	1
													ISGVSGEGAGVIVEGSAPITEAVATPPVADSK	3	989.184	1	4.56488	3.4e-05	NA	23832300	23424800	-0.024881	1
													ISGVSGEGAGVIVEGSAPITEAVATPPVADSK	4	742.14	1	2.91431	0.000682	NA	5439490	6559860	0.270194	1
													KLDEYLLAR	2	560.822	1	3.37037	0.000117	NA	88368800	94997800	0.104357	1
													PWDDETDMK	2	568.732	0	2.4485	0.003187	NA	1294240	1117570	-0.21174	0
													SPSAEYVNASR	2	590.783	1	4.27181	3.4e-05	NA	128447000	102410000	-0.326817	1
													SSVLMDVKPWDDETDMK	3	671.304	0	3.84481	3.4e-05	Oxidation	NA	83247000	NA	0
													SSVLMDVKPWDDETDMKK	4	531.755	0	4.00964	3.4e-05	NA	672172	708551	0.076041	0
													SSVLMDVKPWDDETDMK	2	998.456	0	4.78061	3.4e-05	NA	7287550	8242970	0.17773	0
													SSVLMDVKPWDDETDMK	3	665.973	0	4.60742	3.4e-05	NA	86558100	80804000	-0.099242	0
													SVHMEGLTYGASK	2	690.335	1	3.38332	0.000117	NA	NA	17514800	NA	0
													SVHMEGLTYGASK	3	460.559	1	3.18232	0.000297	NA	NA	50478700	NA	0
													SYITGYQASK	2	559.28	1	3.87476	3.4e-05	NA	69603600	69088100	-0.010725	1
68	Solyc01g098000.3.1	Elongation factor 1-delta (AHRD V3.3 *** A0A2G2XZA6_CAPAN)	AT2G18110.1	Translation elongation factor EF1B/ribosomal protein S6 family protein	NA	16	9	All Unique Peptide	7	0.154865	0.484275	0.045335	AVAFQNVNSESGLK	2	753.383	1	4.36945	3.4e-05	Acetyl	39590000	42763700	0.111251	1
													SSVLMDVKPWDDETDMK	3	685.308	0	3.10616	0.000321	Acetyl; Oxidation	2893780	3776220	0.383988	0
													DDITVYSYLAKPPSAEYVNALR	3	829.092	1	3.13447	0.000297	NA	1060810	7225530	2.76794	1
													DDITVYSYLAK	2	644.327	0	4.31443	3.4e-05	NA	45886700	50373200	0.13458	0
													ISGVSGVGAGVIVEGSAPITGAVATPPADDSK	2	1440.25	1	3.29167	0.000117	NA	242944	1293650	2.41275	1
													ISGVSGVGAGVIVEGSAPITGAVATPPADDSK	3	960.505	1	4.56897	3.4e-05	NA	3791830	2778590	-0.448541	1
													ISGVSGVGAGVIVEGSAPITGAVATPPADDSK	4	720.63	1	2.12597	0.008168	NA	NA	565558	NA	0
													KLDDFLLTR	2	560.822	1	3.68749	3.4e-05	NA	30923500	35768100	0.20997	1
													PWDDETDMK	2	568.732	0	2.4485	0.003187	NA	1294240	1117570	-0.21174	0
													SSVLMDVKPWDDETDMK	3	671.304	0	3.84481	3.4e-05	Oxidation	NA	83247000	NA	0
													SSVLMDVKPWDDETDMKK	4	531.755	0	4.00964	3.4e-05	NA	672172	708551	0.076041	0
													SSVLMDVKPWDDETDMK	2	998.456	0	4.78061	3.4e-05	NA	7287550	8242970	0.17773	0
													SSVLMDVKPWDDETDMK	3	665.973	0	4.60742	3.4e-05	NA	86558100	80804000	-0.099242	0
													SVTMEGLTFGASK	2	664.332	1	3.95858	3.4e-05	NA	28424200	29830700	0.069678	1
													SYISGYQASKDDITVYSYLAKPPSAEYVNALR	4	893.2	1	1.84171	0.017426	NA	NA	938095	NA	0
													SYISGYQASK	2	552.272	1	4.32556	3.4e-05	NA	40122400	38712100	-0.051623	1
69	Solyc04g074510.3.1	tft3 14-3-3	AT1G35160.2	GF14 protein phi chain	KAF4040626.1;Solyc01g010360.3.1;Solyc05g012420.5.1	13	7	All Unique Peptide	5	0.168956	0.058384	0.059426	AVAPTAREENVYMAK	2	846.425	1	1.42032	0.046347	Acetyl	NA	225456	NA	0
													AAQDIASAELAPTHPIR	2	880.968	1	3.49218	6.4e-05	NA	3595580	5203010	0.533122	1
													AAQDIASAELAPTHPIR	3	587.648	1	4.33603	3.4e-05	NA	41304100	47193000	0.192288	1
													DSTLIMQLLR	2	603.332	0	2.44606	0.003206	Oxidation	1004400	NA	NA	0
													EAAESTLTAYK	2	592.296	1	3.88026	3.4e-05	NA	53966600	59321900	0.136498	1
													IISSIEQK	2	459.269	0	2.35353	0.004224	NA	296890000	334089000	0.170304	0
													LAEQAERYEEMVEFMEK	3	711.327	0	3.7867	3.4e-05	NA	3408440	3661060	0.10315	0
													LIPSATSGDSK	2	538.285	1	3.01487	0.000437	NA	73988900	81912900	0.146782	1
													QAFDEAIAELDTLGEESYK	3	710.336	0	3.95552	3.4e-05	NA	4873760	4356700	-0.161799	0
													VSNSLGSEELTVEERNLLSVAYK	3	846.441	1	1.56887	0.033596	NA	NA	5661320	NA	0
													VSNSLGSEELTVEER	2	824.905	1	4.91321	3.4e-05	NA	29584100	33943600	0.198318	1
													YEEMVEFMEK	2	675.783	0	1.41118	0.047159	Oxidation	704734	NA	NA	0
													YEEMVEFMEK	2	667.786	0	3.87341	3.4e-05	NA	49089700	52539600	0.097985	0
70	Solyc09g018450.3.1	Ubiquitin activating enzyme .1	AT2G30110.1	ubiquitin-activating enzyme 1	NA	15	13	All Unique Peptide	10	0.065988	0.166169	-0.043542	AVLNPMAAMFGGIVGQEVVK	3	697.032	1	2.25427	0.005742	Acetyl; Oxidation	527800	NA	NA	0
													AFVVGSGALGCEFLK	2	777.903	1	3.87947	3.4e-05	Carbamidometyl	9423910	10117800	0.102498	1
													CDSFEDCITWAR	2	780.316	1	1.48589	0.040782	Carbamidometyl	8091650	NA	NA	0
													CNTQMVIPHLTENYGASR	3	697.663	0	3.15275	0.000297	Carbamidometyl	3689820	4552160	0.303001	0
													FDRPPILHLTFQALDK	3	637.688	1	3.30332	0.000117	NA	2846170	2919450	0.036675	1
													FDRPPILHLTFQALDK	4	478.518	1	3.57694	3.4e-05	NA	372371	472982	0.345045	1
													FEDYFADR	2	531.73	1	1.90318	0.014742	NA	2287410	1959180	-0.223465	1
													FPVAGSEEDAQR	2	653.307	1	3.36509	0.000117	NA	13272300	12784500	-0.054023	1
													HQDMSWTVWDR	3	487.551	1	3.52441	3.4e-05	NA	1471780	1694000	0.202872	1
													LISLVTDMNNSQDAK	2	824.914	1	4.31661	3.4e-05	NA	8408710	NA	NA	0
													NLALMGVCCGVEGK	2	754.357	1	3.4096	9.4e-05	Carbamidometyl	8311720	8103980	-0.036516	1
													NYSIPEVDK	2	532.767	1	3.86983	3.4e-05	NA	4457840	5611920	0.33215	1
													PLLESGTLGAK	2	543.314	0	3.73705	3.4e-05	NA	48489500	49931600	0.042281	0
													QAPMCTVHSFPHNIDHCLTWAR	5	536.449	1	2.03618	0.010266	Carbamidometyl	797546	1364390	0.774616	1
													YDAQISVFGNK	2	621.312	1	3.54938	3.4e-05	NA	7762750	8343310	0.104052	1
71	Solyc11g072190.2.1	Elongation factor 1-beta (AHRD V3.3 *** A0A1U8EW17_CAPAN)	AT5G12110.1	Glutathione S-transferase, C-terminal-like;Translation elongation factor EF1B/ribosomal protein S6	NA	15	9	All Unique Peptide	7	0.081595	0.130962	-0.027935	AVTFSNLHTEAGLKSVNDHLSGK	4	617.57	1	1.92711	0.014074	Acetyl	424468	NA	NA	0
													AVTFSNLHTEAGLK	2	765.402	1	4.33485	3.4e-05	Acetyl	46696200	50432300	0.111043	1
													SSVLMDVKPWDDETDMK	3	685.308	0	3.10616	0.000321	Acetyl; Oxidation	2893780	3776220	0.383988	0
													AVTFSNLHTEAGLK	3	496.6	1	4.57008	3.4e-05	NA	26571700	26198200	-0.020423	1
													FGSQAAPAGAAPAK	2	622.325	1	4.36933	3.4e-05	NA	225872000	228960000	0.01959	1
													LTEEPINEYVQSCDIVAFNK	2	1185.07	1	3.54465	3.4e-05	Carbamidometyl	7181210	6431850	-0.158993	1
													LTEEPINEYVQSCDIVAFNK	3	790.383	1	2.24264	0.005901	Carbamidometyl	8065580	9426920	0.225008	1
													PWDDETDMK	2	568.732	0	2.4485	0.003187	NA	1294240	1117570	-0.21174	0
													SSVLMDVKPWDDETDMK	3	671.304	0	3.84481	3.4e-05	Oxidation	NA	83247000	NA	0
													SSVLMDVKPWDDETDMKK	4	531.755	0	4.00964	3.4e-05	NA	672172	708551	0.076041	0
													SSVLMDVKPWDDETDMK	2	998.456	0	4.78061	3.4e-05	NA	7287550	8242970	0.17773	0
													SSVLMDVKPWDDETDMK	3	665.973	0	4.60742	3.4e-05	NA	86558100	80804000	-0.099242	0
													SVQMDGLLWGASK	2	704.351	1	2.3801	0.003931	Oxidation	NA	1551610	NA	0
													SVQMDGLLWGASK	2	696.353	1	4.59641	3.4e-05	NA	29632400	41068800	0.470867	1
													VYGAILEQPSSDLYPNASK	2	1026.52	1	4.35983	3.4e-05	NA	62933400	68009500	0.11191	1
72	Solyc01g090750.3.1	T-complex protein.1	AT3G20050.1	T-complex protein 1 alpha subunit	NA	14	14	All Unique Peptide	12	0.117646	0.352536	0.008116	AYSAQTLDISGDR	2	719.844	1	1.93618	0.013587	Acetyl	2968370	3983390	0.424326	1
													LIADDSDFFANMVVEAVQAVK	3	780.719	1	2.47609	0.002827	Acetyl; Oxidation	985530	1341990	0.445402	1
													HLSSMGLDLSK	2	594.308	1	3.46437	6.4e-05	NA	7662610	7891780	0.042515	1
													IADDDVIMVK	2	559.792	1	2.91453	0.000682	NA	13208300	10357000	-0.350839	1
													IHPTSIISGYR	2	622.343	1	3.30715	0.000117	NA	8023420	NA	NA	0
													LIADDSDFFANMVVEAVQAVK	3	761.384	1	3.14925	0.000297	NA	910953	1261180	0.469326	1
													LLSAGANVVLTSK	2	636.88	1	3.6005	3.4e-05	NA	NA	7517440	NA	0
													MLEVEHPAAK	2	562.792	1	2.99564	0.000534	NA	2040030	3253660	0.673473	1
													MQMGVQVLVTDPR	2	737.381	1	3.83804	3.4e-05	NA	3580070	3310280	-0.113035	1
													NNLEAGVIEPAMSK	2	736.874	1	2.62561	0.001557	NA	4534770	7731980	0.769809	1
													TQNVTACQAVANIVK	2	808.925	1	3.96763	3.4e-05	Carbamidometyl	4114820	2347720	-0.809569	1
													TSSSVSLILR	2	531.811	1	3.66575	3.4e-05	NA	12717300	15737600	0.307423	1
													VLVELAELQDR	2	642.861	1	3.12673	0.000297	NA	16525600	19931100	0.270319	1
													YFVEAGAIAVR	2	598.327	1	4.97807	3.4e-05	NA	16207500	15498300	-0.064552	1
73	Solyc04g082630.3.1	Glyceraldehyde-3-phosphate dehydrogenase (AHRD V3.3 *** A0A2G2X1C8_CAPBA)	AT1G42970.1	glyceraldehyde-3-phosphate dehydrogenase B subunit	KAF4030551.1	34	18	All Unique Peptide	16	0.101614	0.398913	-0.007916	CSDVSSTIDSSLTMVMGDDMVK	2	1210.52	1	2.63387	0.001535	Acetyl; Carbamidometyl	209572	512068	1.28889	1
													GTMTTTHSYTGDQR	3	538.567	0	4.57467	3.4e-05	Acetyl; Oxidation	12777200	9317300	-0.455588	0
													KDSPLDVVVVNDSGGVK	2	885.468	0	3.00572	0.000512	Acetyl	3387990	3097400	-0.129372	0
													AAALNIVPTSTGAAK	2	692.893	0	4.49658	3.4e-05	NA	10423700000	9913270000	-0.072435	0
													AAALNIVPTSTGAAK	3	462.265	0	3.69154	3.4e-05	NA	83644200	135299000	0.693814	0
													CSDVSSTIDSSLTMVMGDDMVK	2	1205.51	1	3.14978	0.000297	Oxidation; Carbamidometyl	401258	NA	NA	0
													CSDVSSTIDSSLTMVMGDDMVK	2	1197.51	1	4.59833	3.4e-05	Oxidation; Carbamidometyl	20509900	17806400	-0.203925	1
													CSDVSSTIDSSLTMVMGDDMVK	3	793.346	1	2.04864	0.010035	Carbamidometyl	853920	2662120	1.6404	1
													DPLKLPWAELGIDIVIEGTGVFVDGPGAGK	3	1021.88	0	2.13248	0.00801	NA	2374670	1801170	-0.398793	0
													DSPLDVVVVNDSGGVK	2	800.415	0	4.40778	3.4e-05	NA	1058880000	1125350000	0.087835	0
													DSPLDVVVVNDSGGVK	3	533.946	0	4.3241	3.4e-05	NA	44135300	48887800	0.147541	0
													GADIPTYVVGVNEQDYSHEIANIISNASCTTNCLAPFVK	3	1423.35	1	2.08006	0.009293	Carbamidometyl	NA	579547	NA	0
													GADIPTYVVGVNEQDYSHEIANIISNASCTTNCLAPFVK	4	1067.76	1	2.40645	0.00365	Carbamidometyl	19868700	18649500	-0.091361	1
													GILDVCDAPLVSVDFR	2	888.453	1	3.58175	3.4e-05	Carbamidometyl	8170670	7398920	-0.14314	1
													GITAEDVNAAFRK	3	464.581	1	4.69801	3.4e-05	NA	32430300	32162800	-0.011949	1
													GITAEDVNAAFR	2	632.32	1	4.26673	3.4e-05	NA	484063000	530582000	0.132381	1
													GTMTTTHSYTGDQR	2	786.341	0	4.48087	3.4e-05	Oxidation	10493800	8186990	-0.358132	0
													GTMTTTHSYTGDQR	2	778.344	0	4.04558	3.4e-05	NA	9789550	NA	NA	0
													GTMTTTHSYTGDQR	3	519.232	0	4.25988	3.4e-05	NA	43653200	NA	NA	0
													IVDNETISVDGK	2	645.333	0	3.55338	3.4e-05	NA	1969280000	2032890000	0.045864	0
													KDSPLDVVVVNDSGGVK	3	576.644	0	2.15186	0.007678	NA	187116000	203269000	0.119457	0
													KGITAEDVNAAFR	2	696.367	1	4.9631	3.4e-05	NA	28684300	30791200	0.102257	1
													KGITAEDVNAAFR	3	464.581	1	4.5343	3.4e-05	NA	186502000	215484000	0.20839	1
													KVIITAPAK	2	470.813	0	3.17928	0.000297	NA	563642000	523234000	-0.107323	0
													LPWAELGIDIVIEGTGVFVDGPGAGK	2	1305.69	0	2.62662	0.001557	NA	NA	1222310	NA	0
													VMDEELGIVK	2	566.8	1	3.52072	3.4e-05	NA	396940000	348834000	-0.18638	1
													VPTPNVSVVDLVVNVEK	2	904.512	1	3.49796	6.4e-05	NA	12622400	12271700	-0.040651	1
													VVAWYDNEWGYSQR	2	886.905	1	4.93566	3.4e-05	NA	305612000	363625000	0.25075	1
													VVAWYDNEWGYSQR	3	591.606	1	4.3636	3.4e-05	NA	2729140	33095100	3.6001	1
													VVDLAHLVASK	2	576.343	1	3.8315	3.4e-05	NA	93531000	82850700	-0.174931	1
													VVSSRDPLK	2	500.793	0	1.43742	0.044728	NA	219649	310764	0.500619	0
													WPGVAAPGSGDPLDEFCETNPSDEECK	2	1482.62	1	3.19183	0.000297	Carbamidometyl	20475500	20561400	0.00604	1
													WPGVAAPGSGDPLDEFCETNPSDEECK	3	988.748	1	4.62605	3.4e-05	Carbamidometyl	65579600	68829700	0.069784	1
													YDSMLGTFK	2	531.252	0	3.28552	0.000146	NA	1336350000	1452480000	0.12022	0
74	Solyc02g020940.3.1	Glyceraldehyde-3-phosphate dehydrogenase (AHRD V3.3 *** A0A2G3D2C2_CAPCH)	AT1G12900.1	glyceraldehyde 3-phosphate dehydrogenase A subunit 2	NA	29	10	All Unique Peptide	9	0.051163	0.084052	-0.058367	CSDVSSTVDASLTMVMGDDMVKVIAWYDNEWGYSQR	3	1386.61	1	3.55628	3.4e-05	Acetyl; Carbamidometyl	50467200	56570200	0.164696	1
													FGIIKGTMTTTHSYTGDQR	3	719.353	0	1.66071	0.026804	Acetyl	674898	NA	NA	0
													GTMTTTHSYTGDQR	3	538.567	0	4.57467	3.4e-05	Acetyl; Oxidation	12777200	9317300	-0.455588	0
													AAALNIVPTSTGAAK	2	692.893	0	4.49658	3.4e-05	NA	10423700000	9913270000	-0.072435	0
													AAALNIVPTSTGAAK	3	462.265	0	3.69154	3.4e-05	NA	83644200	135299000	0.693814	0
													AVALVLPSLKGK	3	399.264	0	3.30187	0.000117	NA	1391060	1439590	0.049473	0
													AVALVLPSLK	2	505.834	0	3.19002	0.000297	NA	3133650000	3511160000	0.164104	0
													CSDVSSTVDASLTMVMGDDMVK	2	1182.51	1	4.95457	3.4e-05	Oxidation; Carbamidometyl	19606100	16248300	-0.271014	1
													DLGVDLVIEGTGVFVDR	2	902.478	1	1.49445	0.039979	NA	87730	56426	-0.63671	1
													DSPLDVIAINDSGGVK	2	800.415	1	4.44382	3.4e-05	NA	223492000	236821000	0.083574	1
													DSPLDVIAINDSGGVK	3	533.946	1	4.96075	3.4e-05	NA	4635200	6331530	0.449923	1
													FGIIKGTMTTTHSYTGDQR	3	705.349	0	3.33288	0.000117	NA	742560	1066620	0.522467	0
													GDIPTYVVGVNADLYSPDESIISNASCTTNCLAPFVK	3	1329.97	1	2.74075	0.001085	Carbamidometyl	21062900	21024500	-0.002633	1
													GTMTTTHSYTGDQR	2	786.341	0	4.48087	3.4e-05	Oxidation	10493800	8186990	-0.358132	0
													GTMTTTHSYTGDQR	2	778.344	0	4.04558	3.4e-05	NA	9789550	NA	NA	0
													GTMTTTHSYTGDQR	3	519.232	0	4.25988	3.4e-05	NA	43653200	NA	NA	0
													KDSPLDVIAINDSGGVK	3	576.644	1	2.90773	0.000682	NA	9429270	10604700	0.169486	1
													KTFAEEVNAAFR	3	461.574	0	4.17129	3.4e-05	NA	44997900	47104500	0.066007	0
													PVGTDGISVDGK	2	572.796	0	3.65715	3.4e-05	NA	169773000	149876000	-0.179838	0
													TFAEEVNAAFR	2	627.809	0	3.67308	3.4e-05	NA	3398680	6715160	0.982447	0
													TFAEEVNAAFR	3	418.875	0	3.68607	3.4e-05	NA	1195940	NA	NA	0
													VIAWYDNEWGYSQR	2	893.913	0	4.50745	3.4e-05	NA	1100150000	1046780000	-0.071742	0
													VPTPNVSVVDLVVQVSK	3	594.012	1	3.52576	3.4e-05	NA	8763500	NA	NA	0
													VVSDRNPINLPWK	2	769.428	1	3.68536	3.4e-05	NA	19646300	21275100	0.114908	1
													VVSDRNPINLPWK	3	513.288	1	2.11402	0.008449	NA	270273000	272089000	0.009661	1
													YDSTLGIFDADVKPVGTDGISVDGK	2	1285.14	0	4.80883	3.4e-05	NA	41630000	43588300	0.066317	0
													YDSTLGIFDADVKPVGTDGISVDGK	3	857.094	0	2.16922	0.007242	NA	NA	1341990	NA	0
													YDSTLGIFDADVKPVGTDGISVDGK	4	643.072	0	3.65392	3.4e-05	NA	5156790	3238330	-0.671223	0
													YDSTLGIFDADVK	2	722.354	0	4.66161	3.4e-05	NA	55284100	61237600	0.147553	0
75	Solyc12g094640.4.1	Glyceraldehyde-3-phosphate dehydrogenase (AHRD V3.11 *** tr|A0A2G2YA75|A0A2G2YA75_CAPAN)	AT1G42970.1	glyceraldehyde-3-phosphate dehydrogenase B subunit	KAF4030551.1	46	30	All Unique Peptide	25	0.139472	0.290656	0.029942	CSDVSTTIDSSLTMVMGDDMVK	3	812.021	1	4.14999	3.4e-05	Acetyl; Carbamidometyl	1847320	2943750	0.672221	1
													GTMTTTHSYTGDQR	3	538.567	0	4.57467	3.4e-05	Acetyl; Oxidation	12777200	9317300	-0.455588	0
													KDSPLDVVVVNDSGGVK	2	885.468	0	3.00572	0.000512	Acetyl	3387990	3097400	-0.129372	0
													VPTPNVSVVDLVINVEK	2	932.525	1	4.40947	3.4e-05	Acetyl	34849800	36028700	0.047996	1
													AAALNIVPTSTGAAK	2	692.893	0	4.49658	3.4e-05	NA	10423700000	9913270000	-0.072435	0
													AAALNIVPTSTGAAK	3	462.265	0	3.69154	3.4e-05	NA	83644200	135299000	0.693814	0
													AADGPLNGILAVCDEPLVSVDFR	2	1214.61	1	3.03729	0.000414	Carbamidometyl	4104300	9010890	1.13453	1
													CSDVSTTIDSSLTMVMGDDMVK	2	1212.52	1	2.43316	0.003299	Oxidation; Carbamidometyl	984916	371733	-1.40573	1
													CSDVSTTIDSSLTMVMGDDMVK	3	808.681	1	2.65656	0.001459	Oxidation; Carbamidometyl	795961	1207870	0.601696	1
													CSDVSTTIDSSLTMVMGDDMVK	2	1204.52	1	4.66286	3.4e-05	Oxidation; Carbamidometyl	20509900	17806400	-0.203925	1
													CSDVSTTIDSSLTMVMGDDMVK	2	1204.52	1	2.28965	0.005144	Oxidation; Carbamidometyl	31626	192625	2.60661	1
													CSDVSTTIDSSLTMVMGDDMVK	3	803.349	1	3.88097	3.4e-05	Oxidation; Carbamidometyl	1379560	1075140	-0.359684	1
													CSDVSTTIDSSLTMVMGDDMVK	2	1196.52	1	5.42185	3.4e-05	Carbamidometyl	19519300	15526700	-0.33015	1
													CSDVSTTIDSSLTMVMGDDMVK	3	798.018	1	2.06148	0.009742	Carbamidometyl	853920	2662120	1.6404	1
													DPLKLPWAELGIDIVIEGTGVFVDGPGAGK	3	1021.88	0	2.13248	0.00801	NA	2374670	1801170	-0.398793	0
													DSPLDVVVVNDSGGVK	2	800.415	0	4.40778	3.4e-05	NA	1058880000	1125350000	0.087835	0
													DSPLDVVVVNDSGGVK	3	533.946	0	4.3241	3.4e-05	NA	44135300	48887800	0.147541	0
													GADIPTYVVGVNEQDYSHEVANIVSNASCTTNCLAPFAK	3	1404.66	1	2.15946	0.007439	Carbamidometyl	28964400	NA	NA	0
													GADIPTYVVGVNEQDYSHEVANIVSNASCTTNCLAPFAK	4	1053.75	1	3.71356	3.4e-05	Carbamidometyl	9534700	10197700	0.096984	1
													GISAEDVNAAFRK	2	689.36	1	3.35112	0.000117	NA	NA	3486530	NA	0
													GISAEDVNAAFRK	3	459.909	1	3.51267	3.4e-05	NA	42218700	71388300	0.757805	1
													GISAEDVNAAFR	2	625.312	1	3.9082	3.4e-05	NA	243170000	255487000	0.071285	1
													GTMTTTHSYTGDQR	2	786.341	0	4.48087	3.4e-05	Oxidation	10493800	8186990	-0.358132	0
													GTMTTTHSYTGDQR	2	778.344	0	4.04558	3.4e-05	NA	9789550	NA	NA	0
													GTMTTTHSYTGDQR	3	519.232	0	4.25988	3.4e-05	NA	43653200	NA	NA	0
													ILDEEFGIVK	2	581.821	1	2.86001	0.000691	NA	NA	347449	NA	0
													IVAWYDNEWGYSQR	2	893.913	1	3.98627	3.4e-05	NA	3569350	5524140	0.630089	1
													IVAWYDNEWGYSQR	3	596.278	1	3.28464	0.000146	NA	782317	442695	-0.82144	1
													IVDNETISVDGK	2	645.333	0	3.55338	3.4e-05	NA	1969280000	2032890000	0.045864	0
													KDSPLDVVVVNDSGGVK	3	576.644	0	2.15186	0.007678	NA	187116000	203269000	0.119457	0
													KGISAEDVNAAFRK	4	377.207	1	3.73494	3.4e-05	NA	23563400	21811700	-0.111446	1
													KGISAEDVNAAFR	2	689.36	1	4.62241	3.4e-05	NA	63390800	73978700	0.222836	1
													KGISAEDVNAAFR	3	459.909	1	4.13171	3.4e-05	NA	601297000	629817000	0.066855	1
													KVIITAPAK	2	470.813	0	3.17928	0.000297	NA	563642000	523234000	-0.107323	0
													LPWAELGIDIVIEGTGVFVDGPGAGK	2	1305.69	0	2.62662	0.001557	NA	NA	1222310	NA	0
													VPTPNVSVVDLVINVEK	2	911.52	1	4.21605	3.4e-05	NA	40632700	NA	NA	0
													VPTPNVSVVDLVINVEK	3	608.015	1	3.91201	3.4e-05	NA	10503800	9182190	-0.194001	1
													VVDLAHLVADKWPGSAAEGSGDALEDYCK	2	1537.23	1	2.85679	0.000691	Carbamidometyl	1200170	1122090	-0.09705	1
													VVDLAHLVADKWPGSAAEGSGDALEDYCK	3	1025.16	1	4.59068	3.4e-05	Carbamidometyl	10902500	13317500	0.288664	1
													VVDLAHLVADKWPGSAAEGSGDALEDYCK	4	769.12	1	4.80584	3.4e-05	Carbamidometyl	153263000	180982000	0.239837	1
													VVDLAHLVADK	2	590.34	1	3.97613	3.4e-05	NA	102572000	109545000	0.094887	1
													VVDLAHLVADK	3	393.896	1	3.55055	3.4e-05	NA	203393000	NA	NA	0
													VVSSRDPLK	2	500.793	0	1.43742	0.044728	NA	219649	310764	0.500619	0
													WPGSAAEGSGDALEDYCK	2	956.904	1	4.60361	3.4e-05	Carbamidometyl	147236000	157928000	0.101137	1
													WPGSAAEGSGDALEDYCK	3	638.272	1	3.39403	9.4e-05	Carbamidometyl	2677560	19128200	2.83671	1
													YDSMLGTFK	2	531.252	0	3.28552	0.000146	NA	1336350000	1452480000	0.12022	0
76	Solyc12g088720.2.1	Polyadenylate-binding protein (AHRD V3.3 *** A0A2G3B416_CAPCH)	AT4G34110.1	poly(A) binding protein 2	Solyc10g085750.2.1;KAF4042692.1	14	11	All Unique Peptide	8	0.119892	0.165125	0.010362	DAAAMGQPVPISTLATALANAPPEQQR	3	926.136	1	2.1336	0.00801	Acetyl; Oxidation	4691110	6470020	0.463841	1
													DAAAMGQPVPISTLATALANAPPEQQR	3	906.801	1	2.00672	0.011239	NA	NA	6143720	NA	0
													ELFAEFGTITSCK	2	751.863	1	3.28932	0.000117	Carbamidometyl	NA	4063250	NA	0
													GFGFVNFENADDAAK	2	801.365	1	3.88714	3.4e-05	NA	8251220	8027240	-0.039703	1
													GSGFVAFSTPEEASR	2	771.365	1	4.4896	3.4e-05	NA	16639500	18161900	0.126303	1
													GYGFVQFDNEESAQGAIDK	2	1037.97	1	4.55024	3.4e-05	NA	1531310	1431700	-0.097037	1
													PLYVAIAQR	2	515.806	0	3.50976	3.4e-05	NA	99923100	97870900	-0.029938	0
													QVYVGHFLR	2	559.809	1	2.42504	0.003395	NA	2453770	2770550	0.175172	1
													SLGYGYVNYSNPSDAAR	2	917.424	1	4.88242	3.4e-05	NA	12191400	12173900	-0.002072	1
													TMLGESLYPLVDQLEHEHAAK	4	600.049	1	2.37742	0.00401	Oxidation	1621070	1976840	0.28625	1
													TMLGESLYPLVDQLEHEHAAK	4	596.051	1	2.40744	0.00365	NA	1561380	2148320	0.460387	1
													VSEAMDVLR	2	510.263	1	3.76249	3.4e-05	NA	NA	27058800	NA	0
													VTGMLLEMDQTEVLHLLESPEALK	3	899.468	0	1.66241	0.026662	NA	1260560	NA	NA	0
													YQGVNLYVK	2	542.295	0	3.31018	0.000117	NA	14969600	17648000	0.237469	0
77	Solyc08g079870.3.1	subtilisin	AT2G05920.1	Subtilase family protein	Solyc08g079920.2.1;Solyc02g072340.1.1;Solyc08g007690.1.1;Solyc08g007700.1.1	36	13	All Unique Peptide	9	0.038131	0.126487	-0.071399	DAGGVGMIIINPSQYGVTK	3	654.672	1	1.54156	0.035609	Acetyl	149199	NA	NA	0
													SAMMTTADTLNLANSPILDER	3	780.035	0	2.4017	0.003684	Acetyl; Oxidation	NA	1014710	NA	0
													SAMMTTADTLNLANSPILDER	3	774.703	0	3.164	0.000297	Acetyl; Oxidation	2010240	4627460	1.20285	0
													SAMMTTADTLNLANSPILDER	3	769.372	0	2.50417	0.002487	Acetyl	NA	197479	NA	0
													ASPGILKPDIIGPGANILAAWPTSVDDNK	3	977.526	1	1.81279	0.018713	NA	NA	4621900	NA	0
													CTHPDWSPAVIK	2	705.845	1	1.79921	0.019262	Carbamidometyl	NA	3703770	NA	0
													CTHPDWSPAVIK	3	470.899	1	3.69907	3.4e-05	Carbamidometyl	23115200	21481900	-0.10572	1
													DAGGVGMIIINPSQYGVTK	2	960.498	1	4.9397	3.4e-05	NA	17573000	20307000	0.208617	1
													DAGGVGMIIINPSQYGVTK	3	640.668	1	4.08654	3.4e-05	NA	2525920	3184240	0.33414	1
													DNIAIGAYSATER	2	690.841	0	4.52208	3.4e-05	NA	94761000	91116200	-0.056586	0
													DPSETPYCR	2	562.737	0	3.05957	0.000392	Carbamidometyl	39895000	83327500	1.06258	0
													GANVYGNADGTAVGVAPLAHIAIYK	3	814.764	1	4.59013	3.4e-05	NA	20766400	22756000	0.131996	1
													GVIIGVIDTGIIPDHPSFSDVGMPPPPAK	2	1463.77	0	1.81792	0.018537	NA	5506660	NA	NA	0
													IVLCSALGHVANVDK	2	798.432	1	3.883	3.4e-05	Carbamidometyl	4206340	4339210	0.044867	1
													IVLCSALGHVANVDK	3	532.624	1	5.08504	3.4e-05	Carbamidometyl	39164500	38970500	-0.007164	1
													LGNGEEFEGESAYRPK	2	891.918	0	2.1602	0.007421	NA	11934400	11772900	-0.019656	0
													LGNGEEFEGESAYRPK	3	594.948	0	4.53117	3.4e-05	NA	60212600	59567700	-0.015535	0
													LGSTPQTYTR	2	562.291	0	4.03746	3.4e-05	NA	52567100	48683600	-0.110724	0
													LLPADIYAIGAGHVNPSR	2	932.507	0	2.10529	0.008624	NA	875396	1171470	0.420312	0
													LLPADIYAIGAGHVNPSR	3	622.007	0	4.75194	3.4e-05	NA	68553000	83255800	0.280331	0
													LNFSELNQK	2	546.788	0	2.47001	0.002868	NA	17295200	13318400	-0.376951	0
													LTYQVTFSK	2	543.795	0	3.0623	0.000392	NA	130060000	106580000	-0.287241	0
													NAPMVAAFSSR	2	583.785	0	2.86026	0.000691	Oxidation	3041060	3803870	0.322894	0
													NAPMVAAFSSR	2	575.787	0	3.47866	6.4e-05	NA	99551300	89123400	-0.159636	0
													RGSLTDPAIR	2	543.307	0	3.06275	0.000392	NA	54451800	54844600	0.01037	0
													SADAHVLPALVVSAADGTK	2	911.489	0	3.46888	6.4e-05	NA	7551280	7965340	0.077015	0
													SADAHVLPALVVSAADGTK	3	607.995	0	4.34932	3.4e-05	NA	114437000	122322000	0.09613	0
													SAMMTTADTLNLANSPILDER	3	760.7	0	3.95862	3.4e-05	Oxidation	5634370	20798400	1.88415	0
													SAMMTTADTLNLANSPILDER	2	1132.55	0	4.10789	3.4e-05	NA	4787860	4928460	0.041756	0
													SAMMTTADTLNLANSPILDER	3	755.368	0	4.12382	3.4e-05	NA	19389800	18956400	-0.032613	0
													STFNIISGTSMSCPHLSGVAALLK	3	836.426	0	1.85525	0.016961	Oxidation; Carbamidometyl	4326360	NA	NA	0
													STFNIISGTSMSCPHLSGVAALLK	3	831.094	0	2.86762	0.000691	Carbamidometyl	3970930	2658420	-0.578908	0
													SYQLGNGSPIDSIGHGTHTASTAAGAFVK	3	948.802	1	3.76844	3.4e-05	NA	1588770	1959360	0.302472	1
													SYQLGNGSPIDSIGHGTHTASTAAGAFVK	4	711.853	1	2.20029	0.006649	NA	5876240	7157050	0.284472	1
													YTDQQVGNLIQR	2	717.87	1	4.63602	3.4e-05	NA	32346400	30935400	-0.064346	1
													YTDQQVGNLIQR	3	478.916	1	1.7862	0.019807	NA	NA	3115980	NA	0
78	Solyc01g006280.3.1	Formate--tetrahydrofolate ligase (AHRD V3.3 *** A0A2G3DED7_CAPCH)	AT1G50480.1	10-formyltetrahydrofolate synthetase	NA	19	19	All Unique Peptide	15	0.062151	0.57221	-0.047379	DAINPTLMQTLEGTPVLVHAGPFANIAHGNSSIVADK	4	964.994	1	1.56452	0.033973	Acetyl; Oxidation	NA	262344	NA	0
													AYVTENLGLVEAGCVNLAR	2	1025.03	1	4.72016	3.4e-05	Carbamidometyl	5648000	5569740	-0.02013	1
													AYVTENLGLVEAGCVNLAR	3	683.686	1	4.1412	3.4e-05	Carbamidometyl	4497970	6139950	0.448953	1
													DAINPTLMQTLEGTPVLVHAGPFANIAHGNSSIVADK	3	1266.99	1	1.71833	0.023446	NA	NA	2615900	NA	0
													GAPSGFILPIR	2	564.332	1	3.67195	3.4e-05	NA	19337100	23439200	0.277552	1
													GAVDLGIAVQK	2	535.814	1	3.98515	3.4e-05	NA	43395500	46363400	0.095441	1
													IFHESTQSDK	2	596.286	1	3.45026	6.4e-05	NA	5449030	7063680	0.374421	1
													ITIGQGPEEK	2	536.288	1	3.92473	3.4e-05	NA	53192700	56582000	0.089115	1
													LDIDPASVTWR	2	636.833	1	3.78631	3.4e-05	NA	34592700	37901000	0.131768	1
													LVGPGGFVVTEAGFGSDIGTEK	3	713.032	1	4.59995	3.4e-05	NA	6490500	19668000	1.59945	1
													MHGGGPQVTAGKPLDK	3	531.612	1	2.43624	0.003281	NA	46690900	17802900	-1.39103	1
													MHGGGPQVTAGKPLDK	4	398.961	1	4.03024	3.4e-05	NA	17948300	20846200	0.215937	1
													MHGGGPQVTAGK	2	570.285	1	3.01501	0.000437	NA	NA	1166970	NA	0
													NAALAAGAFDSVICTHHAHGGK	3	735.692	1	1.74567	0.022123	Carbamidometyl	2344400	NA	NA	0
													NAALAAGAFDSVICTHHAHGGK	4	552.021	1	5.27594	3.4e-05	Carbamidometyl	15927900	15928700	7.2e-05	1
													PQCAIIVATVR	2	614.347	1	3.93337	3.4e-05	Carbamidometyl	11068700	14099500	0.349158	1
													QGFTNLPICMAK	2	690.344	1	4.36885	3.4e-05	Carbamidometyl	22192500	27801800	0.325106	1
													TQYSFSHDAGK	2	620.783	1	3.73378	3.4e-05	NA	6344730	6177750	-0.038477	1
													YSGLKPQCAIIVATVR	3	592.666	1	2.10691	0.008568	Carbamidometyl	21097300	23123300	0.132289	1
79	Solyc01g098950.3.1	Glyceraldehyde-3-phosphate dehydrogenase (AHRD V3.3 *** A0A2G3C9S8_CAPCH)	AT3G04120.1	glyceraldehyde-3-phosphate dehydrogenase C subunit 1	NA	8	1	All Unique Peptide	1	0.222012	NA	0.112482	DAPMFVVGVNEKEYKPDLNIDSNASCTTNCLAPLAK	4	1006.73	1	4.48583	3.4e-05	Acetyl; Carbamidometyl	6108950	7125230	0.222012	1
													FGIVEGLMTTVHSITATQK	4	523.525	0	2.72872	0.001149	Acetyl; Oxidation	NA	1576800	NA	0
													DAPMFVVGVNEK	2	661.327	0	1.70308	0.024232	Oxidation	2326900	NA	NA	0
													DAPMFVVGVNEK	2	653.329	0	4.37269	3.4e-05	NA	214712000	278285000	0.37416	0
													FGIVEGLMTTVHSITATQK	3	683.694	0	4.06039	3.4e-05	Oxidation	NA	28507000	NA	0
													FGIVEGLMTTVHSITATQK	2	1017.04	0	3.7374	3.4e-05	NA	4272580	3108910	-0.458699	0
													KVVISAPSK	2	464.795	0	3.38106	0.000117	NA	334061000	277426000	-0.268009	0
													YDSVHGQWK	2	560.264	0	4.52155	3.4e-05	NA	122460000	128727000	0.072004	0
80	Solyc08g065610.3.1	Vacuolar-processing enzyme (AHRD V3.3 *** A0A2G2VI36_CAPBA)	AT4G32940.1	gamma vacuolar processing enzyme	NA	3	3	All Unique Peptide	1	1.02431	NA	0.914781	DENIVVFMYDDIANNEENPR	3	819.029	1	1.52446	0.037067	Acetyl; Oxidation	NA	593442	NA	0
													QGVIINSPHGEDVYNGVPK	3	675.013	1	2.40004	0.003684	NA	674537	1372000	1.02431	1
													TASGNPAYGSHVMQYGDVHLSK	4	580.526	1	2.75498	0.001019	NA	1925900	NA	NA	0
81	Solyc08g076220.3.1	Phosphoribulokinase (AHRD V3.3 *** A0A1U8GUA7_CAPAN)	AT1G32060.1	phosphoribulokinase	NA	35	35	All Unique Peptide	25	0.068456	0.144304	-0.041074	DGVPVDKPIYNHVSGLLDPPEVIKPPK	4	742.156	1	3.61838	3.4e-05	Acetyl	73642800	NA	NA	0
													GGNPDSNTLISDMTTVICLDDYHSLDR	2	1534.18	1	1.42902	0.045457	Acetyl; Oxidation; Carbamidometyl	NA	1984110	NA	0
													GGNPDSNTLISDMTTVICLDDYHSLDR	3	1023.13	1	4.75297	3.4e-05	Acetyl; Oxidation; Carbamidometyl	2507260	3863730	0.623883	1
													GGNPDSNTLISDMTTVICLDDYHSLDR	4	767.596	1	5.44109	3.4e-05	Acetyl; Oxidation; Carbamidometyl	19290000	29793500	0.627144	1
													HADFPGSNNGTGFFQTIVGLK	2	1125.05	1	3.4021	9.4e-05	Acetyl	1999400	2010950	0.00831	1
													ANDFDLMYEQVK	2	744.837	1	1.45311	0.043274	Oxidation	216379	NA	NA	0
													ANDFDLMYEQVK	2	736.84	1	3.97089	3.4e-05	NA	534590000	585683000	0.131687	1
													DGVPVDKPIYNHVSGLLDPPEVIKPPK	3	975.202	1	2.99625	0.000534	NA	606432	240796	-1.33253	1
													DGVPVDKPIYNHVSGLLDPPEVIKPPK	4	731.654	1	3.36787	0.000117	NA	432996000	NA	NA	0
													DGVPVDKPIYNHVSGLLDPPEVIKPPK	5	585.524	1	3.56891	3.4e-05	NA	175784000	NA	NA	0
													DLYEQIVASR	2	597.312	1	3.81634	3.4e-05	NA	111883000	119596000	0.096178	1
													FYGEVTQQMLK	2	672.337	1	3.73016	3.4e-05	NA	1018770000	931266000	-0.129563	1
													GGNPDSNTLISDMTTVICLDDYHSLDR	3	1009.12	1	3.71099	3.4e-05	Oxidation; Carbamidometyl	1834920	2077690	0.179263	1
													GGNPDSNTLISDMTTVICLDDYHSLDR	2	1505.18	1	1.4305	0.045368	Carbamidometyl	NA	30327800	NA	0
													GGNPDSNTLISDMTTVICLDDYHSLDR	3	1003.79	1	4.6414	3.4e-05	Carbamidometyl	18229000	16911500	-0.108231	1
													GHSLESIK	2	435.738	1	3.1475	0.000297	NA	331851000	406873000	0.294043	1
													ILVIEGLHPMYDER	2	842.94	1	4.94361	3.4e-05	NA	30331300	28908800	-0.069299	1
													ILVIEGLHPMYDER	3	562.296	1	4.58998	3.4e-05	NA	488959000	484640000	-0.0128	1
													IRDLYEQIVASR	2	731.904	1	4.28994	3.4e-05	NA	35889900	36534100	0.025666	1
													IRDLYEQIVASR	3	488.272	1	2.32922	0.004546	NA	717581	NA	NA	0
													KLTCSYPGIK	2	583.816	1	1.54099	0.035689	Carbamidometyl	NA	19139900	NA	0
													KPDFDAYIDPQK	2	718.856	1	3.33948	0.000117	NA	171855000	173338000	0.012396	1
													KPDFDAYIDPQK	3	479.573	1	3.46126	6.4e-05	NA	1489750000	1561380000	0.067751	1
													LDELIYVESHLSNLSSK	2	974.007	1	2.61548	0.001637	NA	6680240	5019760	-0.412282	1
													LTSVFGGAAEPPK	2	637.343	1	3.96095	3.4e-05	NA	671994000	NA	NA	0
													NFNPVYLFDEGSTISWIPCGR	2	1236.59	1	4.16511	3.4e-05	Carbamidometyl	13541400	12754600	-0.086359	1
													NFNPVYLFDEGSTISWIPCGR	3	824.727	1	4.85367	3.4e-05	Carbamidometyl	39127900	35359900	-0.146083	1
													PIYNHVSGLLDPPEVIKPPK	3	738.416	1	2.76969	0.000955	NA	26407700	8866240	-1.57456	1
													PIYNHVSGLLDPPEVIKPPK	4	554.064	1	4.60573	3.4e-05	NA	9215790	9883030	0.100846	1
													QYADAVIEVLPTQLIPDDNEGK	3	810.08	1	3.52539	3.4e-05	NA	10394500	14799100	0.509689	1
													RLTSVFGGAAEPPK	2	715.394	1	3.89867	3.4e-05	NA	76587800	77670400	0.02025	1
													RLTSVFGGAAEPPK	3	477.265	1	4.05598	3.4e-05	NA	586938000	645207000	0.136554	1
													TVVIGLAADSGCGK	2	674.351	1	4.38724	3.4e-05	Carbamidometyl	1466270000	1617750000	0.141838	1
													TVVIGLAADSGCGK	3	449.903	1	3.78073	3.4e-05	Carbamidometyl	NA	16086600	NA	0
													VRDLLDFSIYLDISNEVK	3	713.716	1	2.59754	0.001718	NA	4284830	4306290	0.007208	1
82	Solyc06g007670.4.1	60S ribosomal protein L5-like (AHRD V3.3 *** A0A2I4G950_9ROSI)	AT3G25520.1	ribosomal protein L5	NA	12	8	All Unique Peptide	8	0.059389	0.134912	-0.050141	DIITQIVSASIAGDMILASAYASELPHFGLK	3	1091.91	1	3.68302	3.4e-05	Acetyl	438117	304528	-0.524741	1
													KLEMDEEYQGNLDVNGEDYSVEPAESR	3	1058.79	1	2.76515	0.000977	Acetyl; Oxidation	494937	211392	-1.22732	1
													AGLEADNLEEMYK	2	741.843	1	4.14072	3.4e-05	NA	24921600	24758300	-0.009484	1
													GALDGGIDIPHSEK	2	704.857	0	3.74665	3.4e-05	NA	6997280	7107750	0.022599	0
													GALDGGIDIPHSEK	3	470.24	0	4.16248	3.4e-05	NA	3485810	33572100	3.2677	0
													GALDGGLDIPHSEK	2	704.857	0	3.68977	3.4e-05	NA	6997280	7107750	0.022599	0
													GALDGGLDIPHSEK	3	470.24	0	4.47168	3.4e-05	NA	NA	33774000	NA	0
													KLEMDEEYQGNLDVNGEDYSVEPAESR	3	1044.79	1	4.14452	3.4e-05	Oxidation	1284280	1463210	0.188177	1
													KLEMDEEYQGNLDVNGEDYSVEPAESR	3	1039.46	1	3.95816	3.4e-05	NA	1372840	1485780	0.114057	1
													YIYGGHVAAYMNTLMEDEPEK	3	811.036	1	4.16892	3.4e-05	NA	12282500	13476900	0.133884	1
													YQTHFSLYIK	2	650.34	1	2.84095	0.000691	NA	3912190	4348480	0.152535	1
													YQTHFSLYIK	3	433.896	1	4.20639	3.4e-05	NA	10217300	11200100	0.132498	1
83	Solyc01g100520.3.1	Clp protease 2 proteolytic subunit	AT1G02560.1	nuclear encoded CLP protease 5	NA	13	13	All Unique Peptide	8	0.061047	0.100573	-0.048483	DIVMYVNSPGGSVTAGMAVFDTMR	2	1288.6	1	1.40418	0.047867	Acetyl; Oxidation	NA	654678	NA	0
													ALQPLAAAAEQS	2	585.312	1	3.81103	3.4e-05	NA	13239900	14308500	0.11198	1
													ANLNGYLAYQTGQSLDR	2	942.466	1	4.66008	3.4e-05	NA	8706420	8254680	-0.076867	1
													ANLNGYLAYQTGQSLDR	3	628.646	1	4.01494	3.4e-05	NA	2778260	3113980	0.164578	1
													EYGLIDGVIMNPMK	2	798.394	1	1.59583	0.031021	Oxidation	NA	4289160	NA	0
													EYGLIDGVIMNPMK	2	790.397	1	4.3358	3.4e-05	NA	43002800	43741900	0.024585	1
													HIRPDVSTVCVGLAASMGAFLLSAGTK	3	920.151	1	1.62794	0.02917	Carbamidometyl	3250810	NA	NA	0
													IMIHQPLGGAQGGQSDIEIQANEMLHHK	4	767.881	1	2.82772	0.000761	Oxidation	4617090	5953790	0.366824	1
													IMIHQPLGGAQGGQSDIEIQANEMLHHK	3	1018.17	1	2.35344	0.004224	NA	613912	NA	NA	0
													IMIHQPLGGAQGGQSDIEIQANEMLHHK	4	763.883	1	2.56452	0.001986	NA	NA	4977080	NA	0
													IMIHQPLGGAQGGQSDIEIQANEMLHHK	5	611.308	1	4.8018	3.4e-05	NA	24703700	26913100	0.123581	1
													INQDTDRDFFMSAK	2	844.391	1	2.15857	0.007474	NA	3789550	3214040	-0.237639	1
													RYSLPNSR	2	496.767	1	3.55015	3.4e-05	NA	15859400	16233600	0.033645	1
84	Solyc01g099770.3.1	meloidogyne-induced giant cell protein DB141	AT3G16640.1	translationally controlled tumor protein	NA	10	6	All Unique Peptide	5	0.397173	0.636753	0.287643	DLQFFVGESMHDDGALVFAYYK	3	870.733	1	1.86621	0.016566	Acetyl; Oxidation	NA	4094200	NA	0
													DLQFFVGESMHDDGALVFAYYK	3	851.398	1	2.22622	0.006136	NA	2006480	2248120	0.164052	1
													EGSADPTFLYIAPGLK	2	839.938	1	4.24087	3.4e-05	NA	69730600	72791200	0.061972	1
													EGSADPTFLYIAPGLK	3	560.294	1	1.96284	0.012697	NA	10348000	32225700	1.63886	1
													EVENGVLWEVQGK	2	743.88	1	3.90714	3.4e-05	NA	6183720	6748270	0.126043	1
													EVENGVLWEVQGK	3	496.256	1	2.99172	0.000534	NA	1129780	1252520	0.148792	1
													LEGETQEAFKK	2	640.33	0	3.64587	3.4e-05	NA	24152600	23253500	-0.054731	0
													LEGETQEAFK	2	576.283	0	3.82226	3.4e-05	NA	44047000	53207300	0.27258	0
													MLVYQDLLTGDELLSDSFPYK	2	1224.11	0	1.77092	0.020695	NA	NA	305489	NA	0
													MLVYQDLLTGDELLSDSFPYK	3	816.407	0	3.66769	3.4e-05	NA	6618510	6249620	-0.082738	0
85	Solyc09g065180.3.1	binding protein precursor AF106660	AT3G63140.1	chloroplast stem-loop binding protein of 41 kDa	NA	34	34	All Unique Peptide	29	0.079423	0.149254	-0.030108	DLSSMLTLAVQNPAAASGR	3	653.998	1	4.09551	3.4e-05	Acetyl; Oxidation	3398650	5929330	0.802907	1
													AAGSSVEIVHYDPK	2	736.873	1	4.03077	3.4e-05	NA	54513200	54674600	0.004265	1
													AAGSSVEIVHYDPK	3	491.584	1	4.07027	3.4e-05	NA	111647000	122759000	0.136884	1
													AANEILGWSATTNLPEDLK	2	1022.02	1	4.63887	3.4e-05	NA	129754000	120515000	-0.106566	1
													AANEILGWSATTNLPEDLK	3	681.685	1	4.73057	3.4e-05	NA	68428700	70343700	0.03982	1
													ADAGHVLVEK	2	519.783	1	4.00255	3.4e-05	NA	15548900	25494200	0.713357	1
													DCEEWFFDR	2	652.256	1	4.13163	3.4e-05	Carbamidometyl	291665000	383688000	0.395621	1
													DLDSVSPVADWAK	2	701.846	1	4.0775	3.4e-05	NA	327274000	327816000	0.002387	1
													DLSSMLTLAVQNPAAASGR	3	639.995	1	2.1525	0.00766	Oxidation	NA	792481	NA	0
													DLSSMLTLAVQNPAAASGR	2	951.491	1	4.09808	3.4e-05	NA	26945000	28813200	0.096712	1
													DLSSMLTLAVQNPAAASGR	3	634.663	1	1.65941	0.026861	NA	NA	2077680	NA	0
													ELLGSGHDVTVLTVGEESSDK	2	1086.54	1	2.561	0.002027	NA	14865400	15225000	0.034484	1
													ELLGSGHDVTVLTVGEESSDK	3	724.694	1	4.6113	3.4e-05	NA	174351000	193334000	0.149101	1
													ERYEEYVK	2	558.272	1	3.10656	0.000321	NA	120027000	118439000	-0.019215	1
													FSEITGAGGR	2	497.751	1	4.14965	3.4e-05	NA	840218000	836173000	-0.006962	1
													GRPVLIPGSGMQLTNISHVR	3	716.728	1	2.52559	0.002371	Oxidation	3267630	NA	NA	0
													GRPVLIPGSGMQLTNISHVR	4	537.798	1	4.2825	3.4e-05	Oxidation	11871700	16569400	0.480995	1
													GRPVLIPGSGMQLTNISHVR	3	711.397	1	4.85568	3.4e-05	NA	124742000	147557000	0.242325	1
													GRPVLIPGSGMQLTNISHVR	4	533.799	1	4.75275	3.4e-05	NA	434135000	436489000	0.007802	1
													ILEGEVFDAVLDNNGK	2	866.941	1	4.32619	3.4e-05	NA	121572000	121694000	0.001447	1
													ILEGEVFDAVLDNNGK	3	578.297	1	4.30265	3.4e-05	NA	48205500	64531700	0.42081	1
													NMHFYAEPR	2	590.764	1	3.78932	3.4e-05	Oxidation	3924970	6165680	0.651578	1
													NMHFYAEPR	2	582.766	1	3.8207	3.4e-05	NA	107605000	105630000	-0.026725	1
													PQYMIGSGNNK	2	604.79	1	4.10488	3.4e-05	NA	36368000	36530500	0.006432	1
													PVLIPGSGMQLTNISHVR	3	640.356	1	1.92965	0.013989	NA	NA	1725680	NA	0
													QFLFISSAGIYKPTDEPPHVEGDAVK	2	1423.22	1	1.78274	0.020038	NA	696295	NA	NA	0
													QFLFISSAGIYKPTDEPPHVEGDAVK	3	949.152	1	4.76925	3.4e-05	NA	17076400	16410800	-0.057358	1
													QFLFISSAGIYKPTDEPPHVEGDAVK	4	712.116	1	4.10173	3.4e-05	NA	90196300	102942000	0.190692	1
													SYSSTSVVQASGAVEK	2	800.397	1	2.88807	0.000691	NA	1928590	1518320	-0.345071	1
													TVWGNPADVGK	2	572.293	1	3.57531	3.4e-05	NA	352246000	368022000	0.063209	1
													VLIVNTNSGGHAVIGFYFAK	2	1054.07	1	3.81045	3.4e-05	NA	1603480	2017540	0.331391	1
													VLIVNTNSGGHAVIGFYFAK	3	703.049	1	3.52953	3.4e-05	NA	1591830	1443110	-0.141505	1
													YISEIFGSWASFRPQYMIGSGNNK	3	918.111	1	2.84921	0.000691	NA	3330310	4263080	0.35624	1
													YISEIFGSWASFR	2	781.885	1	4.2332	3.4e-05	NA	6170420	5509610	-0.163418	1
86	Solyc02g083810.4.1	Ferredoxin--NADP reductase, chloroplastic (AHRD V3.3 *** K4BAP9_SOLLC)	AT1G20020.1	ferredoxin-NADP(+)-oxidoreductase 2	NA	29	26	All Unique Peptide	24	0.109357	0.12079	-0.000173	DPNATVIMLATGTGIAPFR	3	668.347	1	4.37608	3.4e-05	Acetyl; Oxidation	7098150	10471600	0.560967	1
													GMEQGIDEIMSSLAER	2	912.411	1	1.48002	0.041149	Acetyl; Oxidation	1321380	NA	NA	0
													ITGDDAPGETWHMVFSTEGEVPYR	3	918.078	1	2.93902	0.000645	Acetyl; Oxidation	938884	1027670	0.130358	1
													ITGDDAPGETWHMVFSTEGEVPYR	4	688.81	1	4.79672	3.4e-05	Acetyl; Oxidation	8687740	12226900	0.493006	1
													DGIVWADYKK	2	597.811	1	3.87156	3.4e-05	NA	138166000	142050000	0.039996	1
													DNTFIYMCGLK	2	681.315	1	3.77521	3.4e-05	Carbamidometyl	441028000	486965000	0.142948	1
													DPNATVIMLATGTGIAPFR	2	973.014	1	4.89737	3.4e-05	NA	26814000	28103200	0.067748	1
													DPNATVIMLATGTGIAPFR	3	649.012	1	4.61973	3.4e-05	NA	19158300	23768200	0.311063	1
													EGQSIGVIADGVDANGKPHK	2	996.511	1	5.29882	3.4e-05	NA	5139130	5588080	0.120829	1
													EGQSIGVIADGVDANGKPHK	3	664.676	1	4.62815	3.4e-05	NA	57524100	58846000	0.032778	1
													EGQSIGVIADGVDANGKPHK	4	498.759	1	5.02274	3.4e-05	NA	166667000	201067000	0.270708	1
													EGQSIGVIADGVDANGK	2	815.408	1	4.12785	3.4e-05	NA	145677000	147132000	0.014338	1
													FNGTAWLFLGVPTSSSLLYK	2	1101.09	1	1.46389	0.042471	NA	NA	1517840	NA	0
													FNGTAWLFLGVPTSSSLLYK	3	734.393	1	2.60498	0.0017	NA	6873370	8889740	0.371124	1
													GMEQGIDEIMSSLAER	2	899.403	1	2.33853	0.004456	Oxidation	419175	163994	-1.35391	1
													GMEQGIDEIMSSLAER	2	891.406	1	4.12883	3.4e-05	Oxidation	10064100	11177000	0.151315	1
													GMEQGIDEIMSSLAER	2	883.408	1	4.35698	3.4e-05	NA	28524100	28660600	0.006887	1
													GMEQGIDEIMSSLAER	3	589.275	1	3.39706	9.4e-05	NA	2799120	2962020	0.081608	1
													ITGDDAPGETWHMVFSTEGEVPYR	3	904.074	1	3.96444	3.4e-05	Oxidation	2089630	2612320	0.322084	1
													ITGDDAPGETWHMVFSTEGEVPYR	4	678.308	1	4.93839	3.4e-05	Oxidation	25046800	30613000	0.289518	1
													ITGDDAPGETWHMVFSTEGEVPYR	2	1347.61	1	3.6038	3.4e-05	NA	5167360	5329870	0.044673	1
													ITGDDAPGETWHMVFSTEGEVPYR	3	898.743	1	4.73102	3.4e-05	NA	151905000	156172000	0.039966	1
													ITGDDAPGETWHMVFSTEGEVPYR	4	674.309	1	4.97351	3.4e-05	NA	25046800	30613000	0.289518	1
													KAEQWNVEVY	2	633.312	0	2.60407	0.0017	NA	214295000	239624000	0.161174	0
													KQEEGVIVNK	2	572.322	1	3.32311	0.000117	NA	184498000	176027000	-0.067808	1
													LYSIASSALGDFGDSK	2	815.902	0	4.42324	3.4e-05	NA	364178000	386679000	0.086493	0
													LYSIASSALGDFGDSK	3	544.27	0	4.57289	3.4e-05	NA	34891100	46438900	0.412475	0
													MAQYAEELWTLLQK	2	862.44	1	4.56635	3.4e-05	NA	39866000	45608000	0.194128	1
													MAQYAEELWTLLQK	3	575.296	1	4.29711	3.4e-05	NA	1851150	2931650	0.663291	1
87	Solyc06g053600.4.1	Aldo/keto reductase (AHRD V3.3 *** A0A200QWT0_9MAGN)	AT1G04420.1	NAD(P)-linked oxidoreductase superfamily protein	NA	16	16	All Unique Peptide	12	0.167705	0.062688	0.058175	DRPFMTSSIIGATSVDQLK	3	708.693	1	2.76407	0.000999	Acetyl; Oxidation	758119	1282360	0.758305	1
													DRPFMTSSIIGATSVDQLK	4	531.771	1	1.90246	0.014772	Acetyl; Oxidation	NA	169555	NA	0
													AFQELIDEGK	2	575.293	1	3.83853	3.4e-05	NA	40106500	45630400	0.186159	1
													CHFEVDLVEVCHPNNCNIGLLSYSPLAGGTLSGK	4	940.2	1	1.42838	0.045463	Carbamidometyl	NA	4248610	NA	0
													DRPFMTSSIIGATSVDQLK	2	1033.53	1	2.01768	0.010894	NA	825707	956854	0.212669	1
													DRPFMTSSIIGATSVDQLK	3	689.358	1	4.47135	3.4e-05	NA	35482400	39763600	0.164345	1
													ETQGATDLYISSWMK	2	865.409	1	1.9372	0.013573	NA	25473900	NA	NA	0
													HGLTLVELALGFAR	3	499.624	1	2.99533	0.000534	NA	47296	139121	1.55655	1
													IVSIQNSYSLLVR	2	746.43	1	4.87174	3.4e-05	NA	36844500	38882200	0.077661	1
													LHLFPGYMER	2	631.821	1	3.73151	3.4e-05	NA	18598800	19939400	0.100412	1
													LHLFPGYMER	3	421.55	1	4.20796	3.4e-05	NA	26242100	29375500	0.16273	1
													LNTDYIDLLQIHWPDR	3	671.346	1	3.29291	0.000117	NA	1304120	1146130	-0.186306	1
													WRPSVPFVEQLR	3	505.281	1	4.2549	3.4e-05	NA	68466600	79241000	0.210847	1
													YIGVSNETSYGVMEFVHAAK	2	1101.53	1	1.4145	0.046882	NA	NA	131106	NA	0
													YIGVSNETSYGVMEFVHAAK	3	734.689	1	4.53513	3.4e-05	NA	12280300	13983200	0.187349	1
													YLDSNSEAAR	2	563.262	1	3.89104	3.4e-05	NA	57722900	65129600	0.17417	1
88	Solyc01g079790.5.1	Glucose-1-phosphate adenylyltransferase (AHRD V3.11 *** tr|K4AXM4|K4AXM4_SOLLC)	AT5G19220.1	ADP glucose pyrophosphorylase large subunit 1	NA	36	34	All Unique Peptide	31	0.008505	0.484996	-0.101025	DTVMLGADYYETDAEIASQLAEGK	3	883.402	1	3.11053	0.000321	Acetyl; Oxidation	4668860	5276220	0.176434	1
													AKPAVPIGGAYR	3	400.568	1	3.76197	3.4e-05	NA	38043600	32564300	-0.224363	1
													AMAVDTTVLGLSPEEAK	2	866.445	1	4.3324	3.4e-05	NA	66048700	71838500	0.121227	1
													AMAVDTTVLGLSPEEAK	3	577.966	1	3.16661	0.000297	NA	9064300	8696520	-0.059757	1
													AYLFNDYWEDIGTIR	2	938.449	1	3.23413	0.000171	NA	6394820	5553210	-0.203582	1
													DIEDVLILSGDHLYR	2	879.457	1	3.9542	3.4e-05	NA	5618050	5326110	-0.076987	1
													DIEDVLILSGDHLYR	3	586.64	1	4.41018	3.4e-05	NA	6618750	7287970	0.138958	1
													EKPYIASMGVYVFK	2	816.429	1	3.34187	0.000117	NA	3838230	3193400	-0.265348	1
													EKPYIASMGVYVFK	3	544.622	1	4.00652	3.4e-05	NA	14061100	13618300	-0.046163	1
													FPTANDFGSEIIPASTK	2	897.949	1	4.41256	3.4e-05	NA	11552100	11564700	0.001573	1
													FSFYDATKPIYTSR	2	848.423	1	4.21882	3.4e-05	NA	3377970	3732830	0.144113	1
													FSFYDATKPIYTSR	3	565.951	1	4.50419	3.4e-05	NA	20309400	21226100	0.063692	1
													IVDSIVSHGSFLTNCFVEHSVVGIR	3	924.809	1	5.01956	3.4e-05	Carbamidometyl	5384900	4211340	-0.35464	1
													IVDSIVSHGSFLTNCFVEHSVVGIR	4	693.859	1	4.1493	3.4e-05	Carbamidometyl	16443200	12196600	-0.431012	1
													LIDVPMSNCINSGINK	2	887.945	1	4.44758	3.4e-05	Carbamidometyl	36453600	34797600	-0.067073	1
													MDYLHFVQSHR	3	483.563	1	1.69337	0.024795	Oxidation	1445360	NA	NA	0
													MDYLHFVQSHR	2	716.843	1	2.04547	0.010065	NA	632408	703319	0.153324	1
													MDYLHFVQSHR	3	478.231	1	3.37915	0.000117	NA	58262900	11579500	-2.33101	1
													NLPPSAIDNSK	2	578.304	1	3.48105	6.4e-05	NA	1589840	4818760	1.59978	1
													NVVIANSEGVQEADR	2	800.9	1	4.58568	3.4e-05	NA	102668000	NA	NA	0
													PAVPIGGAYR	2	500.782	1	4.1167	3.4e-05	NA	258658000	308028000	0.252016	1
													PYIASMGVYVFK	2	687.86	0	3.42586	6.4e-05	NA	4646090	11670100	1.32873	0
													QFHWLFEDAR	2	674.825	1	4.39277	3.4e-05	NA	13472200	15628800	0.214222	1
													QFHWLFEDAR	3	450.219	1	4.07865	3.4e-05	NA	11339000	14185900	0.323164	1
													QSGADITISSLPIDDSR	2	887.944	1	4.19869	3.4e-05	NA	23169400	27384300	0.241128	1
													RWFQGTADAVR	3	436.227	1	3.39952	9.4e-05	NA	31188300	32103700	0.041735	1
													SFFEANLALTEHPPR	2	864.939	1	3.43126	6.4e-05	NA	4732580	3887180	-0.283903	1
													SFFEANLALTEHPPR	3	576.962	1	4.91166	3.4e-05	NA	51739700	58747100	0.183246	1
													SGITVILK	2	415.771	1	3.30069	0.000117	NA	103971000	104503000	0.007363	1
													SKDIEDVLILSGDHLYR	3	658.35	1	3.22199	0.000282	NA	1751230	1484560	-0.238333	1
													TVVAIILGGGAGTR	2	642.885	1	4.2213	3.4e-05	NA	15942100	15322500	-0.05719	1
													VPLGIGENTR	2	528.296	1	3.49932	6.4e-05	NA	NA	433562000	NA	0
													VYILTQFNSASLNR	2	813.436	1	5.07059	3.4e-05	NA	81422000	79608900	-0.032489	1
													VYILTQFNSASLNR	3	542.626	1	3.9661	3.4e-05	NA	4546460	7046790	0.632223	1
													WFQGTADAVR	2	575.786	0	4.1454	3.4e-05	NA	47796400	48552200	0.022635	0
													WRFPTANDFGSEIIPASTK	3	713.029	1	4.24012	3.4e-05	NA	66075400	65320100	-0.016586	1
89	Solyc11g069790.2.1	60 kDa chaperonin (AHRD V3.3 *** B2IXD2_NOSP7)	AT2G28000.1	chaperonin-60alpha	NA	25	20	All Unique Peptide	16	-0.104678	0.116532	-0.214208	EAEWEMGYNAMTDQYENLVEAGVIDPAK	3	1077.81	1	3.47713	6.4e-05	Acetyl; Oxidation	NA	1252070	NA	0
													EAEWEMGYNAMTDQYENLVEAGVIDPAK	3	1077.81	1	3.52566	3.4e-05	Acetyl; Oxidation	NA	1252070	NA	0
													AIELPDAMENAGAALIR	2	877.959	1	4.13101	3.4e-05	NA	18385900	23873000	0.37678	1
													ALLQDIAIVTGAEYQATDLGLLVENTPVEALGIAR	3	1213.33	1	3.30899	0.000117	NA	717000	NA	NA	0
													ALLQDIAIVTGAEYQATDLGLLVENTPVEALGIAR	4	910.248	1	2.87711	0.000691	NA	1745450	1589680	-0.134863	1
													ALVAPASLIAQNAGVEGEVVVEK	2	1132.63	0	3.86681	3.4e-05	NA	2780260	2698520	-0.043051	0
													ALVAPASLIAQNAGVEGEVVVEK	3	755.421	0	4.93954	3.4e-05	NA	35547300	36806000	0.050201	0
													APLLIIAEDITGEALATLVVNK	2	1132.66	1	4.34298	3.4e-05	NA	2851460	2696690	-0.080511	1
													APLLIIAEDITGEALATLVVNK	3	755.442	1	4.23465	3.4e-05	NA	7586570	7864660	0.051937	1
													CALQNSASVSGMVLTTQAIVVEK	3	802.75	1	4.38401	3.4e-05	Carbamidometyl	11301700	9664640	-0.225752	1
													DSTTIIADAASKDEIQSR	2	960.979	1	4.31102	3.4e-05	NA	1274720	1235880	-0.044642	1
													DSTTIIADAASKDEIQSR	3	640.989	1	3.68652	3.4e-05	NA	10141900	10237400	0.013521	1
													DSTTIIADAASK	2	596.806	1	4.4045	3.4e-05	NA	149483000	137973000	-0.115595	1
													GYISPQFVTNPEK	2	740.378	1	3.36294	0.000117	NA	153917000	146840000	-0.067908	1
													KELSETDSVYDSEK	2	815.378	1	2.76559	0.000977	NA	385383	NA	NA	0
													LADAVGLTLGPR	2	591.846	1	4.2123	3.4e-05	NA	266169000	236595000	-0.169923	1
													LGADIIQK	2	429.258	1	2.63734	0.001517	NA	210776000	213585000	0.0191	1
													LGLLSVTSGANPVSLK	2	778.456	1	4.12833	3.4e-05	NA	154461000	151297000	-0.029859	1
													LISEFENAR	2	539.78	1	4.53513	3.4e-05	NA	269978000	240290000	-0.168065	1
													NVVLDEYGTPK	2	617.819	1	3.58645	3.4e-05	NA	136578000	129536000	-0.076372	1
													TNDSAGDGTTTASVLAR	2	818.892	1	4.86848	3.4e-05	NA	116517000	89434600	-0.381635	1
													VAAPAAPQGLQV	2	561.319	1	3.74986	3.4e-05	NA	37679600	37887900	0.007954	1
													VGAATEAELEDRK	2	694.854	0	4.40038	3.4e-05	NA	15610900	15925400	0.028776	0
													VGAATEAELEDRK	3	463.572	0	4.54516	3.4e-05	NA	124804000	120715000	-0.048059	0
													VVNDGVTIAR	2	522.296	0	3.72697	3.4e-05	NA	395461000	335838000	-0.23577	0
90	Solyc02g092670.1.1	Subtilisin-like protease (AHRD V3.3 *** A9XG40_TOBAC)	AT5G67360.1	Subtilase family protein	Solyc02g092680.1.1;Solyc04g078110.1.1	23	18	All Unique Peptide	14	0.257476	0.308239	0.147946	EAGGAGMVLANTAANGEELVADAHLLPAAAVGQK	3	1092.22	1	1.93174	0.013832	Acetyl; Oxidation	1332660	NA	NA	0
													AIDDKVDVLSLSLGGSTPDYYK	3	786.069	1	3.4166	6.4e-05	NA	3825800	4462960	0.222239	1
													DDDGHGTHTASTAAGSVVQGASLFGYASGTAR	3	1022.14	1	2.47055	0.002848	NA	1633010	892175	-0.872135	1
													DDDGHGTHTASTAAGSVVQGASLFGYASGTAR	4	766.855	1	2.63109	0.001535	NA	2051000	4715860	1.20119	1
													DFPAYVSLGNGK	2	634.319	0	1.42823	0.045463	NA	6199770	8638430	0.478554	0
													DSIAIGAFAAMEK	2	662.334	1	3.5634	3.4e-05	NA	1195200	806711	-0.567128	1
													EAGGAGMVLANTAANGEELVADAHLLPAAAVGQK	3	1072.88	1	1.88228	0.015644	NA	1386040	NA	NA	0
													GVHPEWSPAAIR	2	660.346	0	2.04556	0.010065	NA	5209680	6019130	0.20836	0
													GVHPEWSPAAIR	3	440.567	0	4.0023	3.4e-05	NA	12533000	15199000	0.278245	0
													GYETTLGPIDESK	2	705.343	1	3.70776	3.4e-05	NA	6080400	6309030	0.053252	1
													HVVSSPVAISWS	2	634.835	1	2.72354	0.001212	NA	4139400	4129430	-0.003479	1
													IIVEPETLSFTQINEK	2	931.001	1	3.32166	0.000117	NA	4880760	7603700	0.639596	1
													IIVEPETLSFTQINEK	3	621.003	1	4.63847	3.4e-05	NA	2646780	3459630	0.386379	1
													PSPVVAAFSSR	2	559.304	0	1.42465	0.04575	NA	NA	1798190	NA	0
													SALMTSAYTVYK	2	675.834	1	1.95413	0.013006	Oxidation	NA	795721	NA	0
													SALMTSAYTVYK	2	667.837	1	3.45746	6.4e-05	NA	9876430	9765990	-0.016223	1
													SFDDTGFGPVPDSWK	2	827.873	1	3.65998	3.4e-05	NA	3822570	4261800	0.15692	1
													TLTNVGPAGTYK	2	611.327	0	3.46276	6.4e-05	NA	36733400	40175600	0.129227	0
													TPLFLGLDR	2	516.298	1	4.16623	3.4e-05	NA	2773690	2746240	-0.014349	1
													TYSVTDLNYPSFAVSFVAGSDGSNTIK	2	1420.68	1	1.59312	0.031301	NA	NA	3209790	NA	0
													VDIEPSPVVAAFSSR	2	787.415	1	3.83196	3.4e-05	NA	11036000	12418100	0.170227	1
													VDVLSLSLGGSTPDYYK	2	907.465	1	4.05126	3.4e-05	NA	2241340	2447720	0.127077	1
													YTPSQINSLAR	2	625.33	1	3.45581	6.4e-05	NA	25002800	32850000	0.393804	1
91	Solyc07g006780.3.1	Carbohydrate kinase (AHRD V3.3 *** A0A200QIB4_9MAGN)	AT4G30310.2	FGGY family of carbohydrate kinase	NA	8	8	All Unique Peptide	3	0.029764	0.365937	-0.079766	ELGLMAGTPVGTALIDAHAGGVGVMESVPASDSESIVDEDAISR	4	1096.28	1	1.62529	0.029294	Acetyl; Oxidation	NA	555314	NA	0
													AMNAAGQVVHPSQDMK	2	842.401	1	1.69595	0.024675	NA	85375	NA	NA	0
													IDTLLACGGLAK	2	616.339	1	2.33921	0.004417	Carbamidometyl	2976610	3809890	0.356079	1
													INASNSPVLQYCGGGVSPEMEPPK	2	1266.1	1	1.39897	0.048237	Carbamidometyl	NA	238712	NA	0
													SLCTTVCK	2	484.731	1	2.78892	0.000935	Carbamidometyl	1961120	3096020	0.658737	1
													SVAFPGHALGSGLTPHAAK	4	455.247	1	2.63623	0.001517	NA	NA	392350	NA	0
													SVFLGVDVGTGSAR	2	682.862	1	2.40128	0.003684	NA	10626800	8963010	-0.245652	1
													TACALGSVSK	2	497.255	1	3.38759	0.000117	Carbamidometyl	NA	4140520	NA	0
92	Solyc01g094200.4.1	Malic enzyme (AHRD V3.3 *** A0A2G3BT53_CAPCH)	AT4G00570.1	NAD-dependent malic enzyme 2	NA	22	22	All Unique Peptide	19	0.099336	0.331927	-0.010194	ESDSVRPAIFAMSNPTNNAECCPVDAFK	4	797.105	1	2.81627	0.000805	Acetyl; Oxidation; Carbamidometyl	98415	297414	1.59552	1
													AAVAEDLAEGHGDVGVR	2	833.413	1	3.01329	0.000462	NA	814288	197537	-2.04342	1
													AAVAEDLAEGHGDVGVR	3	555.945	1	3.60531	3.4e-05	NA	12118800	12897900	0.089889	1
													AHHEIEGLGLQEGAGLAEVVKK	4	572.062	1	4.56222	3.4e-05	NA	2685860	3417100	0.347388	1
													AHHEIEGLGLQEGAGLAEVVK	4	540.038	1	3.13861	0.000297	NA	4042940	3669130	-0.139967	1
													AVVQFEDFQAK	2	641.327	1	3.82011	3.4e-05	NA	18614200	19323300	0.053938	1
													DIDPAALPFAK	2	579.314	1	3.40712	9.4e-05	NA	12341100	14571000	0.239629	1
													DITAEVGAAVLR	2	607.841	1	4.49136	3.4e-05	NA	11033500	12773900	0.211309	1
													DITAEVGAAVLR	3	405.563	1	3.11461	0.000321	NA	NA	70432	NA	0
													ESDSVRPAIFAMSNPTNNAECCPVDAFK	3	1043.14	1	3.12881	0.000297	Carbamidometyl	2235740	2195810	-0.025999	1
													GILYPSIDDIR	2	631.343	1	4.06802	3.4e-05	NA	16135900	17583400	0.12394	1
													IVVVGAGSAGLGVLK	2	670.419	1	3.94102	3.4e-05	NA	13070400	15090100	0.207299	1
													LDMYVAAAGINPQR	2	759.89	1	4.33172	3.4e-05	NA	11956600	14004400	0.228073	1
													LLEDPLYLGLR	2	651.377	1	4.24845	3.4e-05	NA	10866700	11900700	0.131133	1
													MAGPSADPHFFLLDK	3	549.273	1	2.86525	0.000691	NA	2104330	NA	NA	0
													NTEGQPESVVSLAK	2	729.875	1	3.55639	3.4e-05	NA	NA	17183200	NA	0
													PHVLLGLSGVGGIFHEEVLR	4	533.052	1	4.75367	3.4e-05	NA	809262	779631	-0.053815	1
													RGADILHDPWFNK	3	523.604	1	2.04042	0.010237	NA	6439220	2022530	-1.67073	1
													VISFEQQYDR	2	642.815	1	3.7108	3.4e-05	NA	23331000	26911600	0.20598	1
													VKPHVLLGLSGVGGIFHEEVLR	4	589.843	1	3.84129	3.4e-05	NA	1445510	1762400	0.285963	1
													VKPHVLLGLSGVGGIFHEEVLR	5	472.076	1	2.319	0.004672	NA	35290	114787	1.70163	1
													VLPVMLDVGTNNQK	2	764.414	1	2.17381	0.007153	NA	8522060	8795310	0.045532	1
93	Solyc06g082150.4.1	6-phosphofructo-2-kinase/fructose-2, 6-bisphosphatase (AHRD V3.3 *** A0A2G2XZJ1_CAPAN)	AT1G07110.1	fructose-2,6-bisphosphatase	NA	12	12	All Unique Peptide	8	0.115215	0.325026	0.005685	ESTSMWELSFVVPPNHETLDFK	4	663.564	1	1.56163	0.034114	Acetyl; Oxidation	4130730	NA	NA	0
													EDMHLAIVLVGLPAR	3	545.308	1	3.34423	0.000117	NA	156342	135471	-0.206721	1
													GVFSGTDGTIIPR	2	660.351	1	2.40414	0.003668	NA	4525100	6878560	0.604157	1
													IGGDTAISETGELYAK	2	812.907	1	3.4067	9.4e-05	NA	3166510	3556490	0.16756	1
													IIFLETLCNDPK	2	731.884	1	3.2864	0.000117	Carbamidometyl	1754490	2640600	0.589814	1
													LEPVIIELER	2	605.856	1	3.92828	3.4e-05	NA	5130750	5312650	0.050262	1
													NTDSSSHGSEDREDHGGGQLYVSLK	4	669.554	1	3.64693	3.4e-05	NA	185380	NA	NA	0
													TILTASPIAGFPK	2	658.385	1	2.38344	0.003913	NA	5318410	5316320	-0.000567	1
													VLIAGTLQGDGR	2	600.341	1	3.41174	9.4e-05	NA	7990450	8013350	0.004129	1
													VPSGSGTVESK	2	524.269	1	2.09876	0.008879	NA	NA	77433	NA	0
													VSPFDLAASWR	2	624.822	1	3.65998	3.4e-05	NA	3749310	2548900	-0.55675	1
													VYEPVEEGSYIK	2	706.851	1	2.13761	0.007942	NA	4759930	NA	NA	0
94	Solyc05g005820.5.1	Glyceraldehyde-3-phosphate dehydrogenase (AHRD V3.11 *** tr|A0A1U8EZH9|A0A1U8EZH9_CAPAN)	AT1G13440.1	glyceraldehyde-3-phosphate dehydrogenase C2	NA	4	1	All Unique Peptide	1	0.201618	NA	0.092088	EYKADINIVSNASCTTNCLAPLAK	3	899.107	1	4.58364	3.4e-05	Acetyl; Carbamidometyl	71208000	81888300	0.201618	1
													FGIVEGLMTTVHSITATQK	4	523.525	0	2.72872	0.001149	Acetyl; Oxidation	NA	1576800	NA	0
													FGIVEGLMTTVHSITATQK	3	683.694	0	4.06039	3.4e-05	Oxidation	NA	28507000	NA	0
													FGIVEGLMTTVHSITATQK	2	1017.04	0	3.7374	3.4e-05	NA	4272580	3108910	-0.458699	0
95	Solyc11g006070.3.1	Peptidyl-prolyl cis-trans isomerase (AHRD V3.3 *** A0A1U8EU36_CAPAN)	AT2G21130.1	Cyclophilin-like peptidyl-prolyl cis-trans isomerase family protein	NA	6	6	All Unique Peptide	2	0.337431	0.083701	0.227901	FADENFSVMHTIPGLLSMANSGR	3	851.402	1	1.4551	0.043166	Acetyl; Oxidation	379118	NA	NA	0
													GNGTGGESIYGTK	2	620.794	1	3.54127	3.4e-05	NA	7155980	8317510	0.217002	1
													NTNGSQFFITTVATPWLDGK	2	1099.05	1	1.80002	0.019213	NA	NA	505940	NA	0
													TSCPVLIDDCGEITEN	2	911.895	1	2.61311	0.001637	Carbamidometyl	NA	1775030	NA	0
													VVDGYNVVEAMEK	2	726.856	1	3.70205	3.4e-05	NA	13833800	18198300	0.395606	1
													VVDGYNVVEAMEK	3	484.906	1	2.42679	0.003335	NA	660383	NA	NA	0
96	Solyc03g111200.3.1	Adenylate kinase (AHRD V3.3 *** A0A200R495_9MAGN),Pfam:PF00406	AT5G63400.1	adenylate kinase 1	NA	13	13	All Unique Peptide	10	0.335904	0.323671	0.226374	FAPPKVPGIDDVTGEPLIQR	3	731.063	1	2.0998	0.008825	Acetyl	159504	1404150	3.13803	1
													DEYCLCHLATGDMLR	2	927.403	1	1.9017	0.014772	Carbamidometyl	955272	967024	0.01764	1
													DEYCLCHLATGDMLR	3	618.604	1	3.18918	0.000297	Carbamidometyl	NA	6729090	NA	0
													GNVVNLPAEKPPQAVTAEVK	3	687.716	1	2.57513	0.001881	NA	NA	2312660	NA	0
													GTQSPIIKDEYCLCHLATGDMLR	4	670.324	1	3.83547	3.4e-05	Carbamidometyl	3355740	3928890	0.227491	1
													KGNVVNLPAEKPPQAVTAEVK	3	730.414	1	2.96763	0.000621	NA	5393010	6257160	0.214417	1
													KGNVVNLPAEKPPQAVTAEVK	4	548.063	1	4.08614	3.4e-05	NA	9055300	9773430	0.110103	1
													LDVMLQNR	2	502.763	1	1.51913	0.037654	Oxidation	3065570	3451760	0.171177	1
													QTEPVIDYYAK	2	663.832	1	3.03114	0.000437	NA	12103000	16964800	0.48718	1
													RLILIGPPGSGK	2	604.38	1	2.79726	0.000894	NA	1013700	1618570	0.675089	1
													RLILIGPPGSGK	3	403.256	1	3.97341	3.4e-05	NA	22515500	26292000	0.223705	1
													VPGIDDVTGEPLIQR	2	804.933	1	3.80906	3.4e-05	NA	10432100	14682300	0.493048	1
													VPGIDDVTGEPLIQR	3	536.958	1	2.32689	0.004582	NA	1215770	NA	NA	0
97	Solyc03g118810.1.1	Calcium-binding allergen Ole e 8 (AHRD V3.3 *** A0A2G2WQF6_CAPBA)	AT1G18210.1	Calcium-binding EF-hand family protein	NA	4	4	All Unique Peptide	3	-0.014621	0.092261	-0.124151	FDTNGDGMISGEELSGVISALGSGTSPEEVSR	3	1086.16	1	1.53445	0.036304	Acetyl; Oxidation	NA	127263	NA	0
													GDINSIGDGGVR	2	580.289	1	3.27542	0.000171	NA	10650100	10116800	-0.074114	1
													LGENCSVQDCTK	2	705.803	1	4.55234	3.4e-05	Carbamidometyl	4605070	4607680	0.000817	1
													PSLYLQNMDEVQK	2	782.887	1	3.63654	3.4e-05	NA	2483140	2834570	0.190964	1
98	Solyc08g076970.3.1	Acetylornithine deacetylase (AHRD V3.3 *** A0A2G2XLB1_CAPBA)	AT4G17830.2	Peptidase M20/M25/M40 family protein	Solyc08g076980.4.1	30	15	All Unique Peptide	13	-0.001647	0.138711	-0.111177	FEAPSTMKPTQWFYPGGGNNQIPGECTIAGDVR	4	921.678	1	4.17911	3.4e-05	Acetyl; Oxidation; Carbamidometyl	5897020	6960260	0.239155	1
													GSMSISFEEPYSGVACDLDSLGYK	3	890.724	1	4.39509	3.4e-05	Acetyl; Oxidation; Carbamidometyl	2564960	4030600	0.652058	1
													AINALELGMEALK	2	686.879	1	4.57864	3.4e-05	NA	32206900	28570200	-0.172859	1
													ATEEVVGYVEPYSITGSLPLIR	3	798.425	1	3.1099	0.000321	NA	2348290	2458490	0.066162	1
													EGPLFWIDTADK	2	696.346	1	4.83333	3.4e-05	NA	36062100	35203200	-0.034777	1
													FEAPSTMKPTQWFYPGGGNNQIPGECTIAGDVR	3	1214.56	1	2.1182	0.008342	Oxidation; Carbamidometyl	2833000	2705730	-0.066313	1
													FEAPSTMKPTQWFYPGGGNNQIPGECTIAGDVR	4	911.175	1	4.31827	3.4e-05	Oxidation; Carbamidometyl	8530080	10031900	0.233964	1
													FEAPSTMKPTQWFYPGGGNNQIPGECTIAGDVR	4	907.176	1	3.67927	3.4e-05	Carbamidometyl	16742600	17514800	0.065051	1
													GFHSGLPNK	2	478.751	0	3.28888	0.000117	NA	41704000	36748600	-0.182496	0
													GNLIVEYPGTDPKK	2	765.912	0	3.59406	3.4e-05	NA	6245040	5522500	-0.177389	0
													GNLIVEYPGTDPKK	3	510.944	0	3.62439	3.4e-05	NA	23225300	20905800	-0.151794	0
													GNLIVEYPGTDPK	2	701.864	0	3.87501	3.4e-05	NA	194884000	161011000	-0.275456	0
													GPLFWIDTADK	2	631.824	0	3.33881	0.000117	NA	2752900	2858810	0.054463	0
													GRGTTDCLGHVALVTELMK	3	686.687	1	1.77977	0.020196	Carbamidometyl	849330	NA	NA	0
													GRGTTDCLGHVALVTELMK	4	515.267	1	1.68172	0.025504	Carbamidometyl	2365470	NA	NA	0
													GTTDCLGHVALVTELMK	2	922.966	0	4.16125	3.4e-05	Carbamidometyl	2874830	1996570	-0.525953	0
													GTTDCLGHVALVTELMK	3	615.646	0	4.76272	3.4e-05	Carbamidometyl	49065100	45703600	-0.102389	0
													IVNHVLEILNPYSTK	2	870.488	1	4.14947	3.4e-05	NA	11405100	10713600	-0.090236	1
													IVNHVLEILNPYSTK	3	580.661	1	4.6254	3.4e-05	NA	57203400	65138600	0.187412	1
													KLQEYVDDLNANIEK	2	896.46	0	3.75267	3.4e-05	NA	7172550	6704290	-0.097402	0
													KLQEYVDDLNANIEK	3	597.976	0	4.33093	3.4e-05	NA	71131100	75792900	0.091582	0
													LQEYVDDLNANIEK	2	832.412	0	4.39854	3.4e-05	NA	45738600	48800500	0.093484	0
													LTPFYNVSDVIK	2	698.38	1	4.23218	3.4e-05	NA	147879000	139979000	-0.079207	1
													NGGALIINHVSYTPNR	2	863.455	0	4.3368	3.4e-05	NA	17650100	17000700	-0.054082	0
													NGGALIINHVSYTPNR	3	575.973	0	4.54444	3.4e-05	NA	104446000	102154000	-0.032012	0
													PTQWFYPGGGNNQIPGECTIAGDVR	2	1367.64	1	3.41456	6.4e-05	Carbamidometyl	2879000	2884310	0.002658	1
													PTQWFYPGGGNNQIPGECTIAGDVR	3	912.094	1	4.99132	3.4e-05	Carbamidometyl	9690720	9632660	-0.00867	1
													YVLPDENIR	2	559.796	0	3.87999	3.4e-05	NA	383494000	347653000	-0.141556	0
													YVQNNPPDLIPEEDR	2	899.934	0	4.56179	3.4e-05	NA	51224000	43291100	-0.242749	0
													YVQNNPPDLIPEEDR	3	600.292	0	3.75079	3.4e-05	NA	9591080	12213600	0.348723	0
99	Solyc08g041870.3.1	Aspartate aminotransferase (AHRD V3.3 *** A0A2G2W5G8_CAPBA)	AT4G31990.3	aspartate aminotransferase 5	NA	19	19	All Unique Peptide	17	0.056659	0.217065	-0.052871	FEGITMAPADPILGVSEAFK	2	1076.04	1	1.66253	0.026662	Acetyl; Oxidation	NA	132297	NA	0
													FEGITMAPADPILGVSEAFK	3	717.694	1	3.47026	6.4e-05	Acetyl; Oxidation	1608580	2188290	0.444016	1
													AAPEGSFILLHGCAHNPTGIDPTPEQWK	3	1015.16	1	4.56591	3.4e-05	Carbamidometyl	838454	1777980	1.08444	1
													AAPEGSFILLHGCAHNPTGIDPTPEQWK	4	761.624	1	4.59436	3.4e-05	Carbamidometyl	11511900	11844000	0.04103	1
													DNPVLQQQR	2	549.288	1	3.41378	9.4e-05	NA	56170200	59470700	0.082374	1
													FEGITMAPADPILGVSEAFK	2	1047.03	1	2.47308	0.002827	NA	NA	970461	NA	0
													GMELLVAQSYSK	2	663.342	1	3.44499	6.4e-05	NA	8923000	8732000	-0.031217	1
													IGAINVLCSSADAATR	2	809.914	1	3.4971	6.4e-05	Carbamidometyl	18895900	20639400	0.127328	1
													IGAINVLCSSADAATR	3	540.279	1	3.85026	3.4e-05	Carbamidometyl	9805250	11842600	0.27236	1
													ILISSPTWGNHK	2	676.87	1	1.86301	0.016641	NA	6980660	9013310	0.368694	1
													ILISSPTWGNHK	3	451.582	1	3.9695	3.4e-05	NA	23999200	28280500	0.236821	1
													ISLAGLSAAK	2	465.785	1	3.42403	6.4e-05	NA	56236700	48691100	-0.207854	1
													KAENLILER	2	543.319	1	4.21848	3.4e-05	NA	13585700	15424600	0.183144	1
													PMYSNPPIHGAK	2	656.329	1	2.3207	0.004657	NA	3831550	1561720	-1.29479	1
													PMYSNPPIHGAK	3	437.889	1	3.72498	3.4e-05	NA	25412700	23687000	-0.101454	1
													QIGMFSFTGLDR	2	686.34	1	4.89157	3.4e-05	NA	9564160	13682900	0.516664	1
													TEDLQPYVLNVVK	2	759.414	1	2.36369	0.004113	NA	16582600	19725700	0.250406	1
													VATIQGLSGTGSLR	2	680.383	1	4.92125	3.4e-05	NA	54305000	55607500	0.034194	1
													VTAELLFGK	2	489.287	1	2.60708	0.001659	NA	29290900	29328900	0.00187	1
100	Solyc05g014470.3.1	glyceraldehyde 3-phosphate dehydrogenase	AT1G13440.1	glyceraldehyde-3-phosphate dehydrogenase C2	NA	18	15	All Unique Peptide	11	-0.089192	0.146435	-0.198723	FGIVEGLMTTVHAMTATQK	3	698.352	1	2.56402	0.001986	Acetyl; Oxidation	2710310	NA	NA	0
													FGIVEGLMTTVHAMTATQK	4	524.016	1	2.45789	0.003066	Acetyl; Oxidation	476222	467613	-0.026319	1
													AASFNIIPSSTGAAK	2	717.883	0	4.39309	3.4e-05	NA	524597000	510272000	-0.039943	0
													FGIVEGLMTTVHAMTATQK	2	1026.02	1	2.4096	0.003633	Oxidation	4901620	NA	NA	0
													FGIVEGLMTTVHAMTATQK	3	684.348	1	4.80264	3.4e-05	Oxidation	23592800	19198400	-0.297361	1
													FGIVEGLMTTVHAMTATQK	3	684.348	1	2.08816	0.009028	Oxidation	1013700	876525	-0.209764	1
													FGIVEGLMTTVHAMTATQK	2	1018.02	1	2.33434	0.00449	NA	NA	3966430	NA	0
													FGIVEGLMTTVHAMTATQK	3	679.017	1	5.15739	3.4e-05	NA	24329800	22139000	-0.136134	1
													GILGYTEDDVVSTDFVGDSR	2	1073	1	4.92752	3.4e-05	NA	29134000	28088300	-0.052734	1
													GILGYTEDDVVSTDFVGDSR	3	715.671	1	5.22636	3.4e-05	NA	22901100	31407500	0.455692	1
													KVVISAPSK	2	464.795	0	3.38106	0.000117	NA	334061000	277426000	-0.268009	0
													NPEDIPWGEAGADFVVESTGVFTDK	3	894.085	1	2.31389	0.004691	NA	NA	30924	NA	0
													VIDLICHMAK	2	600.317	1	3.72537	3.4e-05	Carbamidometyl	66451600	62787900	-0.081817	1
													VIDLICHMAK	3	400.547	1	4.02874	3.4e-05	Carbamidometyl	233694000	212722000	-0.135651	1
													VPTADVSVVDLTVR	2	735.912	1	4.74137	3.4e-05	NA	357571000	312778000	-0.193091	1
													VPTADVSVVDLTVR	3	490.944	1	4.63954	3.4e-05	NA	12867100	16173300	0.329927	1
													VVSWYDNEWGYSSR	2	874.389	1	4.53484	3.4e-05	NA	187721000	195572000	0.05911	1
													YDSVHGQWK	2	560.264	0	4.52155	3.4e-05	NA	122460000	128727000	0.072004	0
101	Solyc05g050970.5.1	Transketolase (AHRD V3.11 *** tr|A0A200R9X0|A0A200R9X0_9MAGN)	AT2G45290.1	Transketolase	NA	28	18	All Unique Peptide	13	-0.237308	0.236692	-0.346838	ALPTYTPESPADATR	2	816.399	0	1.47911	0.041244	Acetyl	185515	NA	NA	0
													FNKPDAEIVDHYTYCILGDGCQMEGISQEAASLAGHWGLGK	4	1149.78	1	3.57297	3.4e-05	Acetyl; Oxidation; Carbamidometyl	3062690	1560130	-0.973133	1
													ALPTYTPESPADATR	2	795.394	0	4.82345	3.4e-05	NA	922134000	805830000	-0.194501	0
													ALPTYTPESPADATR	3	530.598	0	4.78914	3.4e-05	NA	5431620	13854200	1.35087	0
													ANSGHPGLPMGCAPMGHILYDEIMR	3	908.755	1	1.94565	0.013303	Carbamidometyl	671066	891097	0.409128	1
													ANSGHPGLPMGCAPMGHILYDEIMR	4	681.818	1	1.8943	0.015031	Carbamidometyl	14322000	14161800	-0.016228	1
													EFGITAEAVIAAAK	2	695.883	1	4.53366	3.4e-05	NA	13620600	14036600	0.043403	1
													ESVLPAAVTAR	2	557.317	1	3.84665	3.4e-05	NA	38848100	34413400	-0.174874	1
													FLAIDAVEK	2	503.284	0	3.36001	0.000117	NA	1215870000	1168670000	-0.057121	0
													FNKPDAEIVDHYTYCILGDGCQMEGISQEAASLAGHWGLGK	4	1139.28	1	4.24446	3.4e-05	Oxidation; Carbamidometyl	3618000	3999330	0.144566	1
													FNKPDAEIVDHYTYCILGDGCQMEGISQEAASLAGHWGLGK	5	911.622	1	1.86549	0.016579	Oxidation; Carbamidometyl	NA	88344	NA	0
													GGYTISDNSSGNKPDVILIGTGSELEIAVK	3	1012.19	1	4.39076	3.4e-05	NA	77336100	57810400	-0.419813	1
													HVPEGAALEAGWNTK	2	790.397	1	2.34616	0.004281	NA	2671460	NA	NA	0
													HVPEGAALEAGWNTK	3	527.267	1	3.93637	3.4e-05	NA	13930800	8118310	-0.779027	1
													LPQLAGTSIEGTAK	2	693.385	1	4.07519	3.4e-05	NA	24362300	24180100	-0.01083	1
													NGNTGYDEIR	2	569.76	0	3.72694	3.4e-05	NA	584264000	595711000	0.027992	0
													NLSQQNLNALAK	2	657.362	0	3.83661	3.4e-05	NA	492456000	NA	NA	0
													PADGNETAGAYR	2	611.278	1	3.02232	0.000437	NA	465240	671681	0.529801	1
													QNLGWPYEPFHVPEEVK	3	690.342	1	2.48014	0.002769	NA	7067830	6063200	-0.221188	1
													SIITGELPADWEK	2	729.877	1	3.91032	3.4e-05	NA	15606400	15146900	-0.043115	1
													TPSILALSR	2	479.29	0	3.56808	3.4e-05	NA	1671730000	1759140000	0.073528	0
													VIYVMTHDSIGLGEDGPTHQPIEHLASFR	4	805.653	0	2.60281	0.0017	NA	2560400	2514300	-0.026212	0
													VIYVMTHDSIGLGEDGPTHQPIEHLASFR	5	644.724	0	4.63419	3.4e-05	NA	4126630	NA	NA	0
													VLPGFLGGSADLASSNMTLMK	3	703.696	1	1.73923	0.02245	NA	NA	621262	NA	0
													VSIEAGTTFGWEK	2	712.856	1	3.55458	3.4e-05	NA	13245800	11048500	-0.261684	1
													VTTTIGFGSPNK	2	611.327	0	3.49212	6.4e-05	NA	939981000	1073730000	0.191928	0
													VVSFVSWELFDEQSAEYK	2	1082.02	1	2.09045	0.008975	NA	NA	3816800	NA	0
													YEALGWHVIWVK	2	750.904	1	3.25761	0.000171	NA	955274	NA	NA	0
102	Solyc07g055320.4.1	ATP-dependent zinc metalloprotease ftsh chloroplastic-like (AHRD V3.3 *** A0A2K3N4C5_TRIPR)	AT2G30950.1	FtsH extracellular protease family	Solyc03g046340.3.1	8	7	All Peptide	4	0.222706	0.098974	0.113176	FQMEPNTGVTFDDVAGVDEAK	3	776.683	1	1.84289	0.017341	Acetyl; Oxidation	NA	359618	NA	0
													ADILDSALLRPGR	3	466.268	1	4.31474	3.4e-05	NA	4162020	4199440	0.012913	1
													GVLLVGPPGTGK	2	547.832	0	2.99506	0.000534	NA	12961700	15640300	0.271013	1
													LSDSAYEIALSQIR	3	522.611	1	3.55527	3.4e-05	NA	472586	616236	0.382906	1
													QVSVDVPDIK	2	550.303	1	3.09264	0.000344	NA	NA	5021780	NA	0
													SLVAYHEVGHAICGTLTPGHDAVQK	4	665.837	1	1.70394	0.024185	Carbamidometyl	NA	2556360	NA	0
													VDLFENGTIAIVEAVSPELGNR	3	781.745	1	1.43555	0.044893	NA	NA	2726480	NA	0
													VQLPGLSQELLQK	2	726.925	1	2.818	0.000805	NA	4395740	5203370	0.24334	1
103	Solyc01g008620.5.1	Glucan endo-1,3-beta-glucosidase (AHRD V3.11 *** tr|A0A1U8FGD7|A0A1U8FGD7_CAPAN)	AT4G16260.1	Glycosyl hydrolase superfamily protein	NA	4	4	All Peptide	1	0.18759	NA	0.07806	FVGPAMENIYNALSSAGLQNQIK	3	841.756	1	1.5255	0.036957	Acetyl; Oxidation	NA	322411	NA	0
													SFINPIIGFLSR	2	682.39	1	4.20805	3.4e-05	NA	10324800	11758500	0.18759	1
													TIETYLFAMFDENRK	3	626.642	1	2.83135	0.000738	NA	NA	1345060	NA	0
													VSTATYLGLLTNTYPPR	3	623.004	1	1.63677	0.028592	NA	NA	1879300	NA	0
104	Solyc01g073740.4.1	Citrate synthase (AHRD V3.3 *** A0A2G3ALM4_CAPAN)	AT2G44350.2	Citrate synthase family protein	NA	10	10	All Peptide	8	0.193194	0.138827	0.083664	FWEPTYEDSMNLIAQVPLVAAYVYR	3	1011.83	1	1.56002	0.034201	Acetyl; Oxidation	37009	NA	NA	0
													ALGICSQLIWDR	2	716.374	1	4.38245	3.4e-05	Carbamidometyl	13772500	16264400	0.239927	1
													DPLFQLVSK	2	523.798	1	3.91284	3.4e-05	NA	24920300	30231500	0.278731	1
													GMTGLLWETSLLDPDEGIR	2	1052.03	1	2.11286	0.008467	NA	15639900	NA	NA	0
													SELQELIPEQQDR	2	792.897	1	4.49333	3.4e-05	NA	25942500	29576100	0.189114	1
													SVVEECGENISK	2	675.814	1	4.11917	3.4e-05	Carbamidometyl	42330700	42412900	0.002799	1
													VLPAAKPGGEPLPEGLLWLLLTGK	4	618.117	1	4.35686	3.4e-05	NA	908618	1243290	0.452417	1
													VQLGNITVDMVLGGMR	2	851.953	1	3.93463	3.4e-05	NA	2207930	2357110	0.094325	1
													VVPGFGHGVLR	2	569.33	1	1.98887	0.011868	NA	20734600	27942200	0.430405	1
													YYTVLFGVSR	2	602.822	1	4.39311	3.4e-05	NA	26698900	30001900	0.168274	1
105	Solyc04g026030.3.1	Spermidine synthase (AHRD V3.3 *** A0A088DA02_CAPAN),Pfam:PF01564	AT1G23820.1	spermidine synthase 1	NA	8	8	All Peptide	7	0.277346	0.170986	0.167816	FYNSEIHSASFCLPSFAK	3	716.335	1	4.19954	3.4e-05	Acetyl; Carbamidometyl	9753500	9280830	-0.071666	1
													FYNSEIHSASFCLPSFAK	3	702.331	1	2.72023	0.001212	Carbamidometyl	9538550	9155740	-0.059093	1
													HSSVEQIDICEIDK	2	836.896	1	3.53417	3.4e-05	Carbamidometyl	2726800	NA	NA	0
													HSSVEQIDICEIDK	3	558.266	1	3.73924	3.4e-05	Carbamidometyl	22433600	30013000	0.419926	1
													LHVGDGVAFLK	2	578.33	1	2.9977	0.000534	NA	2642230	2473460	-0.095225	1
													NPINPIDVDDSHTK	2	782.884	1	3.7053	3.4e-05	NA	3142260	3095200	-0.02177	1
													QFFPNVAIGYEDPR	2	826.907	1	3.79919	3.4e-05	NA	5467160	5209880	-0.069541	1
													VLVIGGGDGGVLR	2	606.359	1	4.19263	3.4e-05	NA	84997700	107913000	0.344373	1
106	Solyc02g086880.4.1	formate dehydrogenase	AT5G14780.1	formate dehydrogenase	NA	21	21	All Peptide	14	-0.080665	0.214091	-0.190195	GAIMDTQAVVDACNSGHIAGYSGDVWYPQPAPK	4	884.158	1	3.45654	6.4e-05	Acetyl; Oxidation; Carbamidometyl	NA	1326200	NA	0
													YMPNQAMTPHISGTTIDAQLR	3	801.719	1	2.35491	0.004208	Acetyl; Oxidation	209169	NA	NA	0
													AAAAAGLTVAEVTGSNTVSVAEDELMR	2	1317.16	1	1.3914	0.049067	NA	7324010	NA	NA	0
													AAAAAGLTVAEVTGSNTVSVAEDELMR	3	878.441	1	2.40152	0.003684	NA	1555210	NA	NA	0
													CDIVVINTPLTEK	2	751.4	1	3.35852	0.000117	Carbamidometyl	30153300	30009100	-0.006916	1
													GAIMDTQAVVDACNSGHIAGYSGDVWYPQPAPK	4	869.657	1	3.24446	0.000171	Carbamidometyl	6631950	7077570	0.093821	1
													GHQYIVTPDKEGPDCELEK	4	554.514	1	1.99867	0.011525	Carbamidometyl	3927750	2797720	-0.489452	1
													GHQYIVTPDK	2	579.301	1	2.90738	0.000682	NA	31738200	23193100	-0.452525	1
													HIPDLHVLISTPFHPAYVTAER	3	838.448	1	3.7186	3.4e-05	NA	2980330	2433250	-0.292588	1
													HIPDLHVLISTPFHPAYVTAER	4	629.088	1	4.74038	3.4e-05	NA	57045200	58211400	0.029196	1
													KGVLIVNNAR	2	542.335	1	2.24389	0.005886	NA	3503220	4176470	0.253602	1
													LKPFNCNLLYHDR	2	845.43	1	1.77137	0.020679	Carbamidometyl	804746	NA	NA	0
													LKPFNCNLLYHDR	3	563.956	1	3.18164	0.000297	Carbamidometyl	7174600	5000710	-0.520765	1
													MDSELENQIGAK	2	675.814	1	2.69982	0.001321	Oxidation	NA	1475230	NA	0
													MDSELENQIGAK	2	667.817	1	4.11168	3.4e-05	NA	52397700	49597400	-0.079239	1
													NFLPGHHQVINGEWNVAAIAHR	4	620.823	1	4.13125	3.4e-05	NA	21260500	22437300	0.077724	1
													NFLPGHHQVINGEWNVAAIAHR	5	496.86	1	3.57131	3.4e-05	NA	3237490	NA	NA	0
													NLQLLLTAGIGSDHVDLK	2	954.034	1	3.34397	0.000117	NA	2999470	1481570	-1.01758	1
													PFNCNLLYHDR	2	724.841	1	2.91976	0.000682	Carbamidometyl	1192360	1016440	-0.230295	1
													PFNCNLLYHDR	3	483.563	1	4.25496	3.4e-05	Carbamidometyl	27590400	30329000	0.136532	1
													YMPNQAMTPHISGTTIDAQLR	3	782.384	1	4.84471	3.4e-05	NA	18380100	14866400	-0.306089	1
107	Solyc01g080460.3.1	Pyruvate, phosphate dikinase (AHRD V3.3 *** A0A0M8KRU1_NICAT)	AT4G15530.5	pyruvate orthophosphate dikinase	KAF4040509.1;KAF4040510.1	34	32	All Peptide	30	0.251718	0.291737	0.142188	GANLAEMASIGLSVPPGLTISTEACQEYQIAK	3	1126.56	1	1.77456	0.020427	Acetyl; Oxidation; Carbamidometyl	1692430	NA	NA	0
													AMDGLPVTIR	2	536.795	0	4.20031	3.4e-05	NA	73295200	70584200	-0.054373	1
													AVFDSWDSPR	2	590.275	1	3.89392	3.4e-05	NA	56169200	71452700	0.347209	1
													CCVSGCADIR	2	599.244	1	4.57624	3.4e-05	Carbamidometyl	25061000	34613700	0.465899	1
													DMGAFLGNPSK	2	568.774	1	3.88238	3.4e-05	NA	39565200	48406100	0.290957	1
													DMMDIEFTVQENR	2	814.358	1	1.82618	0.0182	NA	2904490	1900600	-0.61183	1
													EALDSLLPYQR	2	652.846	1	4.50524	3.4e-05	NA	67206900	83053200	0.305426	1
													ELVENCEILER	2	702.345	1	4.37211	3.4e-05	Carbamidometyl	43953000	57100200	0.377534	1
													FLDMFGDVVMGISHSLFAEK	3	748.367	1	5.04145	3.4e-05	NA	7066630	8155320	0.206719	1
													GILQHDPFEVLDQK	3	546.954	1	4.46785	3.4e-05	NA	8424390	12628100	0.583993	1
													GLPASPGAAVGQVVFSAEDAEEWHAQGK	3	936.791	1	3.973	3.4e-05	NA	1899550	3185850	0.746021	1
													IALDMANEGLVDK	2	694.858	1	4.2075	3.4e-05	NA	56522200	66365100	0.231607	1
													KLYGEFLINAQGEDVVAGIR	3	731.395	0	3.38379	0.000117	NA	651087	2036210	1.64496	1
													KVFAEMGTSLNYK	2	744.382	1	2.43895	0.003261	NA	NA	201320	NA	0
													LDTELTASDLK	2	603.317	1	4.55334	3.4e-05	NA	49816700	65366100	0.391913	1
													LGISYPELTEMQAR	2	812.406	1	1.4446	0.044185	Oxidation	1496740	NA	NA	0
													LGISYPELTEMQAR	2	804.409	1	4.54376	3.4e-05	NA	35240200	44878800	0.348812	1
													LLDPPLHEFLPEGNLEEIVSELTTHTGMR	3	1096.56	1	2.02254	0.010756	NA	NA	1048120	NA	0
													LLDPPLHEFLPEGNLEEIVSELTTHTGMR	4	822.671	1	3.75806	3.4e-05	NA	4017240	5255020	0.387492	1
													LSEVNPMLGFR	2	631.832	1	4.60831	3.4e-05	NA	51063400	63662700	0.318159	1
													MIMAVTLEQR	2	596.315	1	4.79946	3.4e-05	NA	50890500	59042100	0.214348	1
													MVEPQHLDQLLHPQFENPLAYK	3	883.116	1	1.92635	0.014105	NA	3398340	2368640	-0.520771	1
													MVEPQHLDQLLHPQFENPLAYK	4	662.589	1	3.71947	3.4e-05	NA	7513150	13130400	0.805421	1
													NNGAEGIGLCR	2	580.778	1	4.4653	3.4e-05	Carbamidometyl	53334200	63507100	0.251857	1
													TEHMFFASDER	2	685.296	1	3.41099	9.4e-05	NA	4420190	3776420	-0.227089	1
													TEHMFFASDER	3	457.2	1	3.5765	3.4e-05	NA	17549000	4729330	-1.89168	1
													TETSPEDVGGMNAAAGILTAR	2	1031	1	5.41427	3.4e-05	NA	9365120	11794900	0.332794	1
													TETSPEDVGGMNAAAGILTAR	3	687.669	1	4.98242	3.4e-05	NA	10428900	12913500	0.308293	1
													TPQDLETMK	2	531.76	1	2.83305	0.000691	NA	36716800	44067500	0.263275	1
													VFAEMGTSLNYK	2	680.334	1	4.55353	3.4e-05	NA	34436400	40494100	0.233777	1
													VIHEGEWISLNGSTGEVILGK	2	1119.59	1	2.92405	0.000666	NA	408201	685315	0.747488	1
													VIHEGEWISLNGSTGEVILGK	3	746.73	1	4.38759	3.4e-05	NA	20011800	25338000	0.340452	1
													VMANADTPEDALAAR	2	780.87	1	1.97962	0.012177	Oxidation	297791	841469	1.49861	1
													VMANADTPEDALAAR	2	772.872	1	4.33384	3.4e-05	NA	46466900	53914100	0.214459	1
108	Solyc03g096810.3.1	TMPIT-like protein (AHRD V3.3 *** A0A2U1MUX7_ARTAN)	AT4G10430.1	TMPIT-like protein	NA	3	3	All Peptide	2	0.935803	0.108705	0.826273	GDRDSITTAGGQNSVER	2	902.925	1	2.37646	0.004026	Acetyl	136219	237066	0.799361	1
													ASYVLSEGDAAAFLPSK	2	863.438	1	1.48607	0.04077	NA	1759640	NA	NA	0
													DSITTAGGQNSVER	2	717.845	1	2.4281	0.003335	NA	194001	394076	1.02241	1
109	Solyc03g093680.4.1	Protein mago nashi-like protein (AHRD V3.3 *** A0A1U8FJA6_CAPAN)	AT1G02140.1	mago nashi family protein	NA	5	5	All Peptide	4	0.319734	0.410468	0.210204	GEMAENDEFYLR	2	758.325	1	3.40245	9.4e-05	Acetyl	2065000	2559620	0.309788	1
													EVFLTPSVLK	2	566.834	1	3.53329	3.4e-05	NA	5843620	6661260	0.188933	1
													FGHEFLEFEFRPDGK	4	464.476	1	3.98014	3.4e-05	NA	NA	1062250	NA	0
													IFYYLVQDLK	2	651.361	1	1.82411	0.018263	NA	1268260	1322960	0.060919	1
													IGSLMDVQTSNDPEGLR	2	916.446	1	3.75847	3.4e-05	NA	406039	1310330	1.69024	1
110	Solyc11g065270.2.1	copper ion binding protein (AHRD V3.3 *** AT4G12340.1)	AT4G12340.1	copper ion binding	NA	3	3	All Peptide	2	0.299042	0.08209	0.189512	GESFTIQIHSNLVK	2	807.928	1	3.16813	0.000297	Acetyl	746161	831153	0.155627	1
													DPLSCANVVQNFAECAR	2	975.943	1	2.94309	0.000621	Carbamidometyl	552137	NA	NA	0
													LPNQKPIPCLDER	3	527.28	1	3.26527	0.000171	Carbamidometyl	2119800	2694390	0.346031	1
111	Solyc03g111840.3.1	RNA-binding protein (AHRD V3.3 *** Q40270_MESCR)	AT4G24770.1	31-kDa RNA binding protein	NA	11	11	All Peptide	7	0.187834	0.089338	0.078304	GFGFVTMSSEPEMSEAIANLDGQTLDGR	3	1011.79	1	1.7853	0.019852	Acetyl; Oxidation	NA	192241	NA	0
													GFGFVTMSSEPEMSEAIANLDGQTLDGR	3	1006.46	1	4.60022	3.4e-05	Acetyl; Oxidation	11470000	13172500	0.199664	1
													GFGFVTMSSEPEMSEAIANLDGQTLDGR	3	1006.46	1	4.79768	3.4e-05	Acetyl; Oxidation	11470000	13172500	0.199664	1
													EQGGEALSFDFASVGDAGESDEAEAEAEEYQEPPEDAK	3	1335.23	1	2.70356	0.001321	NA	641220	NA	NA	0
													GFGFVTMSTVEEAEK	2	816.385	1	4.18826	3.4e-05	NA	16083600	18004900	0.162799	1
													IYVGNIPWDIDDARLEQVFSEHGK	4	701.103	1	4.70047	3.4e-05	NA	7739260	7667350	-0.013468	1
													IYVGNIPWDIDDAR	2	823.912	1	4.36578	3.4e-05	NA	204808000	245658000	0.262379	1
													IYVGNIPWDIDDAR	3	549.611	1	3.80851	3.4e-05	NA	2971160	4534420	0.609892	1
													LEQVFSEHGK	2	587.299	1	4.09774	3.4e-05	NA	36476800	NA	NA	0
													LEQVFSEHGK	3	391.868	1	3.68246	3.4e-05	NA	181866000	194815000	0.099229	1
													LFVGNLPYDIDSEGLAQLFQQAGVVEIAEVIYNR	4	945.992	1	1.41439	0.046882	NA	NA	754899	NA	0
112	Solyc05g053540.3.1	Dihydroxy-acid dehydratase (AHRD V3.3 *** A0A2G3CHU1_CAPCH)	AT3G23940.1	dehydratase family	NA	12	5	All Unique Peptide	5	0.006813	0.219296	-0.102717	GGPGMPEMLTPTSAIMGAGLGK	3	711.013	1	2.21466	0.006395	Acetyl; Oxidation	594987	644873	0.116157	1
													EGVQEADMVGFR	2	669.311	1	2.38962	0.003818	NA	3615070	3469330	-0.059367	1
													ETGHIQILYGNLAPEGSVAK	2	1049.05	0	2.53899	0.002207	NA	606309	968777	0.676111	0
													ETGHIQILYGNLAPEGSVAK	3	699.704	0	3.70811	3.4e-05	NA	17145100	18788600	0.132061	0
													FNTIGVSDAISMGTR	2	784.89	0	4.88867	3.4e-05	NA	17811900	17311800	-0.041086	0
													GGPGMPEMLTPTSAIMGAGLGK	3	702.341	1	1.93544	0.013602	Oxidation	594987	644873	0.116157	1
													HLLELGYLDGDCMTVTGK	3	674.66	1	1.73004	0.022945	Carbamidometyl	576172	853204	0.566391	1
													KMDVQLSDEELELR	3	568.954	1	3.00528	0.000534	NA	1371940	1169680	-0.230103	1
													LFPSLAEGQQIIRPLSNPIK	3	741.095	0	2.61309	0.001637	NA	20887100	22898900	0.132666	0
													LNRPSIMIYGGTIK	3	521.629	0	4.12639	3.4e-05	NA	14890400	14202800	-0.068207	0
													NMPGTIMAMGR	2	589.778	0	3.57766	3.4e-05	NA	13636700	14709200	0.109224	0
													SVGLELTLDDFQK	2	732.883	0	4.33179	3.4e-05	NA	11648600	12154400	0.061322	0
113	Solyc02g091560.3.1	Serine hydroxymethyltransferase (AHRD V3.3 *** A0A2G3D8E3_CAPCH)	AT4G37930.1	serine transhydroxymethyltransferase 1	NA	46	31	All Unique Peptide	24	0.269172	0.623025	0.159642	GLELIPSENFTSVSVMQAVGSVMTNK	4	699.85	1	1.61878	0.029665	Acetyl; Oxidation	NA	1311770	NA	0
													IMALDLPHGGHLSHGYQTDTK	4	588.038	0	3.58121	3.4e-05	Acetyl; Oxidation	1110100	1518540	0.451995	0
													AILLADMAHISGLVAAGVIPSPFDYADVVTTTTHK	4	903.476	1	4.05682	3.4e-05	Oxidation	28313600	32580800	0.202527	1
													AILLADMAHISGLVAAGVIPSPFDYADVVTTTTHK	4	899.477	1	3.74933	3.4e-05	NA	42740200	43131500	0.013148	1
													AILLADMAHISGLVAAGVIPSPFDYADVVTTTTHK	5	719.783	1	4.7174	3.4e-05	NA	9531260	14212900	0.576462	1
													AYQEQVLSNSAK	2	669.338	1	4.14233	3.4e-05	NA	649208000	746589000	0.201633	1
													DFVSTLESSAPIK	2	697.364	1	3.88332	3.4e-05	NA	576680000	566788000	-0.024962	1
													DFVSTLESSAPIK	3	465.245	1	4.5003	3.4e-05	NA	239245	322646	0.431463	1
													GLELIPSENFTSVSVMQAVGSVMTNK	2	1377.69	1	2.31484	0.004672	Oxidation	1921600	2532580	0.3983	1
													GLELIPSENFTSVSVMQAVGSVMTNK	3	918.794	1	2.75559	0.001019	Oxidation	5447670	NA	NA	0
													GLELIPSENFTSVSVMQAVGSVMTNK	2	1369.69	1	1.4822	0.04104	NA	3476360	2270970	-0.614269	1
													GLELIPSENFTSVSVMQAVGSVMTNK	3	913.463	1	4.5994	3.4e-05	NA	8125710	8321480	0.034346	1
													GYELVSGGTDNHLVLVNMK	2	1031.52	1	1.88343	0.015576	Oxidation	NA	178526	NA	0
													GYELVSGGTDNHLVLVNMK	2	1023.52	1	4.21604	3.4e-05	NA	26342600	NA	NA	0
													GYELVSGGTDNHLVLVNMK	3	682.682	1	3.3094	0.000117	NA	3096630	NA	NA	0
													IMALDLPHGGHLSHGYQTDTKK	4	605.56	0	2.30328	0.00492	NA	NA	8308590	NA	0
													IMALDLPHGGHLSHGYQTDTKK	5	484.65	0	1.41032	0.047195	NA	9063430	10672700	0.235796	0
													IMALDLPHGGHLSHGYQTDTK	3	764.379	0	3.63417	3.4e-05	NA	15609800	18798500	0.268165	0
													IMALDLPHGGHLSHGYQTDTK	4	573.536	0	3.83088	3.4e-05	NA	155684000	164837000	0.082419	0
													IMALDLPHGGHLSHGYQTDTK	5	459.031	0	4.5596	3.4e-05	NA	56000900	53351000	-0.069935	0
													INQAVFPGLQGGPHNHTITGLAVALK	2	1327.23	1	2.02903	0.01053	NA	NA	475625	NA	0
													INQAVFPGLQGGPHNHTITGLAVALK	3	885.157	1	3.63257	3.4e-05	NA	44971400	4529190	-3.31168	1
													INQAVFPGLQGGPHNHTITGLAVALK	4	664.12	1	5.08755	3.4e-05	NA	9792120	169686000	4.1151	1
													ISAVSIFFETMPYR	2	830.924	0	4.27905	3.4e-05	NA	42483200	39086300	-0.120229	0
													KISAVSIFFETMPYR	3	602.315	0	1.59124	0.03153	Oxidation	NA	997469	NA	0
													KISAVSIFFETMPYR	2	894.971	0	3.46085	6.4e-05	NA	1764810	2151350	0.285729	0
													KISAVSIFFETMPYR	3	596.983	0	4.6792	3.4e-05	NA	14454600	12764800	-0.179358	0
													LDESTGYIDYDQLEK	2	894.912	1	4.37575	3.4e-05	NA	204742000	236720000	0.209375	1
													LIVAGASAYAR	2	546.314	0	4.26308	3.4e-05	NA	1013630000	925149000	-0.131773	0
													LRQDVEEYAK	2	625.822	1	4.01187	3.4e-05	NA	144897000	159229000	0.136075	1
													LRQDVEEYAK	3	417.551	1	3.73363	3.4e-05	NA	555630000	718003000	0.369865	1
													NTVPGDVSAMVPGGIR	2	793.404	0	3.59287	3.4e-05	Oxidation	5992200	2806630	-1.09425	0
													NTVPGDVSAMVPGGIR	3	529.272	0	2.74065	0.001085	Oxidation	NA	1270690	NA	0
													NTVPGDVSAMVPGGIR	2	785.406	0	4.1026	3.4e-05	NA	535960000	543605000	0.020433	0
													NTVPGDVSAMVPGGIR	3	523.94	0	4.74815	3.4e-05	NA	75018700	84193900	0.166465	0
													QFPTIGFEK	2	533.782	1	3.12271	0.000321	NA	550380000	654176000	0.249251	1
													QLNAPLEVVDPEIADIIEHEK	3	791.416	1	4.40736	3.4e-05	NA	35521000	34037300	-0.061556	1
													RALEAFR	2	431.748	1	3.67465	3.4e-05	NA	220903000	246064000	0.155621	1
													VADFFDAAVK	2	541.779	1	3.06182	0.000392	NA	630671000	818706000	0.376458	1
													VLEAVHIAANK	2	582.84	1	3.80426	3.4e-05	NA	256192000	262010000	0.032396	1
													WGVNVQPLSGSPANFHVYTALLKPHER	4	755.149	1	3.42507	6.4e-05	NA	4039670	NA	NA	0
													WGVNVQPLSGSPANFHVYTALLKPHER	5	604.321	1	4.7178	3.4e-05	NA	20486400	23260600	0.183222	1
													WGVNVQPLSGSPANFHVYTALLK	3	833.444	1	4.37116	3.4e-05	NA	17927400	18413500	0.038598	1
													YYGGNEYIDMAETLCQK	2	1035.94	1	3.74121	3.4e-05	Oxidation; Carbamidometyl	506881	540086	0.091542	1
													YYGGNEYIDMAETLCQK	2	1027.95	1	4.14836	3.4e-05	Carbamidometyl	71699500	79219300	0.143889	1
													YYGGNEYIDMAETLCQK	3	685.633	1	3.93083	3.4e-05	Carbamidometyl	40645900	42016300	0.047839	1
114	Solyc12g056120.1.1	6-phosphogluconate dehydrogenase, decarboxylating (AHRD V3.3 *** A0A2G3B307_CAPCH)	AT5G41670.1	6-phosphogluconate dehydrogenase family protein	NA	25	17	All Unique Peptide	11	0.122756	0.090938	0.013226	GLLYLGMGVSGGEEGAR	3	575.282	1	1.96398	0.012682	Acetyl; Oxidation	NA	568036	NA	0
													SRLPANLVQAQR	2	697.897	1	1.7225	0.023277	Acetyl	218846	NA	NA	0
													AQNEGQLPLIGQYNPR	2	899.466	1	4.68521	3.4e-05	NA	15611900	16451400	0.075564	1
													AQNEGQLPLIGQYNPR	3	599.98	1	4.74035	3.4e-05	NA	10343900	11717300	0.17986	1
													DFVLSIQRPR	3	410.903	1	3.6172	3.4e-05	NA	30873000	31091200	0.010161	1
													DYFGAHTYER	2	629.778	0	3.78656	3.4e-05	NA	14241300	15691600	0.139912	0
													DYFGAHTYER	3	420.188	0	2.76921	0.000955	NA	70943300	71353300	0.008314	0
													EEISSDINGISSVDK	2	796.886	1	3.85621	3.4e-05	NA	9000880	9273310	0.043018	1
													GFPISVYNR	2	526.78	0	3.45813	6.4e-05	NA	111931000	137030000	0.291882	0
													GLLYLGMGVSGGEEGAR	2	833.417	0	4.56479	3.4e-05	NA	11679400	14781300	0.339807	0
													GWNLNLGEMAR	2	630.811	1	4.13001	3.4e-05	NA	21879300	24733400	0.176894	1
													ICSYAQGMNLIR	2	713.352	0	4.406	3.4e-05	Carbamidometyl	34775200	31038800	-0.163986	0
													IGLAGLAVMGQNLALNIAEK	2	998.567	0	1.64718	0.02765	NA	5990580	5109410	-0.229539	0
													IGLAGLAVMGQNLALNIAEK	3	666.047	0	3.97818	3.4e-05	NA	4809920	5991900	0.317001	0
													LPANLVQAQR	2	555.325	0	4.07283	3.4e-05	NA	NA	36076300	NA	0
													NGPSLMPGGSYGAYTNIK	2	921.938	1	1.64077	0.028307	Oxidation	68230	NA	NA	0
													NPNLANLMVDTEFAR	2	852.922	1	4.70649	3.4e-05	NA	6272580	5861330	-0.097831	1
													NPNLANLMVDTEFAR	3	568.951	1	3.07689	0.000392	NA	782236	897537	0.198367	1
													RLIDDVR	2	443.759	1	3.90575	3.4e-05	NA	NA	20435400	NA	0
													SRLPANLVQAQR	3	451.597	1	4.19082	3.4e-05	NA	40141900	46658100	0.217019	1
													VAAQVEDGPCVTYIGEGGSGNFVK	2	1227.58	1	3.70316	3.4e-05	Carbamidometyl	3997260	4471860	0.161864	1
													VAAQVEDGPCVTYIGEGGSGNFVK	3	818.725	1	3.75436	3.4e-05	Carbamidometyl	9004100	9887700	0.135053	1
													VDKPGAYHTEWAK	2	751.375	1	2.98225	0.000606	NA	841268	904422	0.104431	1
													VDKPGAYHTEWAK	3	501.253	1	2.99153	0.000559	NA	6438270	NA	NA	0
													VDKPGAYHTEWAK	4	376.191	1	2.68253	0.001379	NA	NA	17946000	NA	0
115	Solyc02g086820.3.1	chloroplast carbonic anhydrase	AT3G01500.2	carbonic anhydrase 1	NA	36	36	All Unique Peptide	26	0.089407	0.157071	-0.020123	GLMSLPEDGSESTAFIEDWVK	2	1185.05	1	5.36988	3.4e-05	Acetyl; Oxidation	53047300	41001800	-0.371592	1
													GLMSLPEDGSESTAFIEDWVK	3	790.367	1	3.38321	0.000117	Acetyl; Oxidation	125747000	202546000	0.687726	1
													GLMSLPEDGSESTAFIEDWVK	4	593.027	1	1.66954	0.026247	Acetyl; Oxidation	NA	849140	NA	0
													YSGVGAAIEYAVLHLK	2	866.967	1	5.00996	3.4e-05	Acetyl	156167000	188698000	0.27299	1
													AELGPVAAAR	2	477.772	1	3.84471	3.4e-05	NA	975423000	858418000	-0.184348	1
													EAVNVSLGNLLTYPFVR	2	946.518	1	2.25851	0.005686	NA	NA	40736	NA	0
													EFAHQCTACEK	2	690.787	1	3.33345	0.000117	Carbamidometyl	446688000	545721000	0.288896	1
													ESYDQAIAALEK	2	669.333	1	4.10706	3.4e-05	NA	196120000	238055000	0.279558	1
													ESYDQAIAALEK	3	446.558	1	3.50898	3.4e-05	NA	237671	826870	1.79869	1
													FMVFACSDSR	2	610.265	1	4.03119	3.4e-05	Carbamidometyl	81408600	91296300	0.165375	1
													GGFELWGLEFGLSPPLSV	2	952.993	1	4.00737	3.4e-05	NA	19318600	18238900	-0.082972	1
													GLMSLPEDGSESTAFIEDWVK	2	1164.04	1	5.15306	3.4e-05	Oxidation	48076300	35679600	-0.430226	1
													GLMSLPEDGSESTAFIEDWVK	3	776.363	1	4.31935	3.4e-05	Oxidation	52586900	73154200	0.476237	1
													GLMSLPEDGSESTAFIEDWVK	2	1156.04	1	1.99986	0.01149	NA	593618	471657	-0.331797	1
													NIANMVPAYDK	2	626.306	1	2.97687	0.000606	Oxidation	58351900	NA	NA	0
													NIANMVPAYDK	2	618.308	1	3.22206	0.000282	NA	5204520000	NA	NA	0
													TEKYDTNPALYGELAK	2	906.954	1	1.89249	0.015098	NA	108092	285192	1.39967	1
													TEKYDTNPALYGELAK	3	604.972	1	3.70954	3.4e-05	NA	1931580	2327710	0.26913	1
													TLALKGGYYDFVK	2	737.901	1	1.56452	0.033973	NA	NA	860822	NA	0
													TLALKGGYYDFVK	3	492.269	1	3.78067	3.4e-05	NA	4099470	4068180	-0.011054	1
													VCPSHVLNFQPGEAFMVR	2	1052.51	1	3.29148	0.000117	Oxidation; Carbamidometyl	1227550	1377950	0.166742	1
													VCPSHVLNFQPGEAFMVR	3	702.008	1	4.04063	3.4e-05	Oxidation; Carbamidometyl	47387000	48766000	0.041384	1
													VCPSHVLNFQPGEAFMVR	2	1044.51	1	3.55714	3.4e-05	Carbamidometyl	2530840	2166710	-0.22411	1
													VCPSHVLNFQPGEAFMVR	3	696.677	1	3.6481	3.4e-05	Carbamidometyl	NA	7757840	NA	0
													VCPSHVLNFQPGEAFMVR	4	522.759	1	1.76749	0.020869	Carbamidometyl	610883	1177940	0.947298	1
													VDQITAELK	2	508.785	1	3.62194	3.4e-05	NA	816488000	803168000	-0.02373	1
													VENIVVIGHSACGGIK	2	826.943	1	4.43067	3.4e-05	Carbamidometyl	441079000	454454000	0.043097	1
													VENIVVIGHSACGGIK	3	551.631	1	4.66708	3.4e-05	Carbamidometyl	3064690000	3089190000	0.011487	1
													VLADHGGKEFAHQCTACEK	2	1079.49	1	2.35288	0.004224	Carbamidometyl	NA	2336400	NA	0
													VLADHGGKEFAHQCTACEK	3	719.998	1	1.39506	0.048604	Carbamidometyl	153966	155645	0.015647	1
													YDTNPALYGELAKGQSPK	3	651.33	1	2.72006	0.001212	NA	2701660	NA	NA	0
													YDTNPALYGELAK	2	727.862	1	3.95616	3.4e-05	NA	4218200000	4728120000	0.164639	1
													YDTNPALYGELAK	3	485.577	1	3.98485	3.4e-05	NA	3681980	12513300	1.76491	1
													YSGVGAAIEYAVLHLKVENIVVIGHSACGGIK	5	665.761	1	2.46494	0.002946	Carbamidometyl	42440	23096	-0.877782	1
													YSGVGAAIEYAVLHLK	2	845.962	1	1.38788	0.049493	NA	NA	24390	NA	0
													YSGVGAAIEYAVLHLK	3	564.31	1	2.30532	0.004863	NA	13908	NA	NA	0
116	Solyc10g086580.2.1	Ribulose bisphosphate carboxylase/oxygenase activase, chloroplastic (AHRD V3.3 *** RCA_SOLPN)	AT2G39730.1	rubisco activase	NA	92	14	All Unique Peptide	12	-0.061044	0.565594	-0.170574	GLVDSLFQAPTGTGTHHAIMNSYEYVSQALK	4	849.166	1	4.60699	3.4e-05	Acetyl; Oxidation	21053600	5953980	-1.82214	1
[truncated: 26,381 more rows]

## Sheet: 24h_R2
Index	Accession	Description	Accession (TAIR10)	Description (TAIR10)	Subset	Number of Peptide	Number of Unique Peptide	Quant Type	Number of Quant Peptide	Log2 Geometric Mean	Log2 GSD	Log2 Normalized Protein Ratio	Sequence	Charge	Mz	Unique	d_score	m_score	Modification	Intensity(Mock)	Intensity(Pi)	Log2 Peptide Ratio	For Protein Quant
1	Solyc06g082660.4.1	26S protease regulatory subunit 6B-like protein (AHRD V3.3 *** A0A2G2WNW8_CAPBA)	AT5G58290.1	regulatory particle triple-A ATPase 3	Solyc06g082630.4.1;Solyc10g054040.3.1;Solyc07g042770.1.1	16	1	All Unique Peptide	0	NA	NA	NA	AAAMVLDPKPSPELPATRPDLSSHDVPSENGEDDLYAR	4	1026.5	1	2.87422	0.000844	Acetyl	NA	456903	NA	0
													ADTLDPALLRPGR	3	465.596	0	3.70027	3.1e-05	NA	25736700	34306300	0.414646	0
													AVAHHTTAAFIR	2	647.854	0	3.88844	3.1e-05	NA	556651	NA	NA	0
													AVAHHTTAAFIR	3	432.239	0	3.50679	3.1e-05	NA	6149040	9658810	0.651484	0
													EAVELPLTHHELYK	3	560.298	0	2.4491	0.003133	NA	3049650	7369120	1.27285	0
													EAVELPLTHHELYK	4	420.475	0	3.25545	0.000141	NA	2928050	4022630	0.458199	0
													ENAPAIIFIDEVDAIATAR	2	1015.03	0	2.58643	0.002123	NA	4118450	NA	NA	0
													ENAPAIIFIDEVDAIATAR	3	677.025	0	5.01521	3.1e-05	NA	1985630	1997130	0.008331	0
													GVLLYGPPGTGK	2	579.83	0	4.33276	3.1e-05	NA	92584800	118326000	0.35392	0
													HSNALVDVLPPEADSSISLLSQSEKPDVTYNDIGGCDIQK	3	1438.04	0	1.78018	0.02024	Carbamidometyl	1218950	NA	NA	0
													IQSVPLVIGQFMEMIDQNNAIVGSTTGSNYYVR	4	911.958	0	1.67034	0.027392	NA	614279	NA	NA	0
													ISAAEIAAICQEAGMHAVR	3	666.668	0	4.46225	3.1e-05	Carbamidometyl	3264680	4457640	0.449339	0
													KPDTDFEFYK	3	430.54	0	3.10011	0.000339	NA	5408810	7150760	0.402785	0
													PSASVALHR	2	469.264	0	2.71071	0.001504	NA	NA	1909940	NA	0
													QLEFIEIQEEYVK	2	834.43	0	2.433	0.00338	NA	2214710	NA	NA	0
													RLVFQVCTAK	2	611.342	0	2.58637	0.002123	Carbamidometyl	2544180	3823760	0.587791	0
2	Solyc11g066670.1.1	Glycosyltransferase (AHRD V3.3 *** A0A288W8G2_GARJA)	AT2G36770.1	UDP-Glycosyltransferase superfamily protein	NA	21	18	All Unique Peptide	15	0.100834	0.158544	-0.133996	AAATTNHVEQQHDVVVVVVPLPAQGHLHAAIELSHR	4	972.267	1	1.67685	0.026975	Acetyl	328804	211693	-0.635254	1
													AVGWDPLNTTNLNFIDFPVTFEVPPPNPDASIK	3	1209.28	1	1.54945	0.035995	NA	6927440	4264060	-0.700095	1
													DADKGDIFSGEVR	2	704.839	0	3.66628	3.1e-05	NA	5032630	6209370	0.303134	0
													DADKGDIFSGEVR	3	470.228	0	3.84558	3.1e-05	NA	48185200	42651500	-0.175994	0
													ELAIGLEASQQR	2	657.854	0	4.6663	3.1e-05	NA	47280000	55783200	0.238601	0
													FPSQLVPAFNSSLQLR	2	902.491	1	3.28838	0.000115	NA	4749570	5144300	0.115178	1
													FPSQLVPAFNSSLQLR	3	601.997	1	3.68563	3.1e-05	NA	1471370	1375490	-0.097214	1
													HWALGPFNPVNLEFEK	2	949.483	1	2.9463	0.000703	NA	1128880	1175210	0.058026	1
													HWALGPFNPVNLEFEK	3	633.325	1	3.80925	3.1e-05	NA	4685090	3857290	-0.280489	1
													HYSLEWLDK	2	595.796	1	2.96222	0.000635	NA	21932900	NA	NA	0
													ISSANIPVYYVSTAAHVR	2	974.518	1	2.23091	0.005845	NA	NA	957676	NA	0
													ISSANIPVYYVSTAAHVR	3	650.014	1	4.84007	3.1e-05	NA	58306500	63653400	0.126581	1
													LSVMEGGVTQQEMK	2	776.871	1	2.65583	0.001817	Oxidation	202592	500690	1.30534	1
													LSVMEGGVTQQEMK	2	768.874	1	4.11719	3.1e-05	NA	28034400	34883900	0.315363	1
													NEVIPAETVEK	2	614.825	1	4.1116	3.1e-05	NA	73166000	75122300	0.038068	1
													QLPSLDGCNSPELEEFAK	2	1017.48	1	4.66984	3.1e-05	Carbamidometyl	7334530	5369080	-0.45003	1
													QLPSLDGCNSPELEEFAK	3	678.654	1	4.22174	3.1e-05	Carbamidometyl	1855220	1889550	0.026452	1
													TLIASPEGAEMK	2	631.818	1	2.20823	0.006191	Oxidation	1211740	NA	NA	0
													TLIASPEGAEMK	2	623.821	1	4.24438	3.1e-05	NA	71670400	74708700	0.059899	1
													VPGVGNIFSTSR	2	617.333	1	3.56715	3.1e-05	NA	113501000	128663000	0.180892	1
													VVVIHDFLTSWVVQDVPK	3	694.386	1	3.91773	3.1e-05	NA	1638980	1343290	-0.287027	1
3	Solyc12g096000.2.1	RNA helicase DEAD41	AT1G54270.1	eif4a-2	Solyc06g062800.5.1;Solyc12g095990.2.1;Solyc07g040750.2.1;KAF4044235.1	16	1	All Unique Peptide	0	NA	NA	NA	AAEGSQFDAR	2	547.249	1	2.86925	0.000844	Acetyl	NA	17531700	NA	0
													DHTVSATHGDMDQNTR	3	600.924	0	2.98815	0.00052	Oxidation	NA	205598	NA	0
													DHTVSATHGDMDQNTR	2	892.885	0	4.26844	3.1e-05	NA	2102200	3633460	0.789444	0
													DQIYDIFQLLPPK	2	795.432	0	1.75896	0.021349	NA	768894	NA	NA	0
													GIDVQQVSLVINYDLPTQPENYLHR	3	971.17	0	2.41915	0.00347	NA	19823300	NA	NA	0
													GIYAYGFEK	2	524.261	0	3.63198	3.1e-05	NA	79991500	104562000	0.38644	0
													GLDVIQQAQSGTGK	2	701.37	0	4.18237	3.1e-05	NA	67857800	104782000	0.626804	0
													ILQSGVHVVVGTPGR	2	759.941	0	4.28885	3.1e-05	NA	6052120	8358030	0.465722	0
													ILQSGVHVVVGTPGR	3	506.963	0	5.0477	3.1e-05	NA	58656100	88952800	0.600759	0
													LETLCDLYETLAITQSVIFVNTR	3	900.47	0	2.56809	0.002236	Carbamidometyl	946213	2038130	1.10701	0
													QFYVNVDKEEWK	3	528.928	0	4.30948	3.1e-05	NA	9905390	9362470	-0.081325	0
													QSLRPDHIK	2	547.309	0	3.2897	0.000115	NA	2542850	4111160	0.693099	0
													RDELTLEGIK	2	587.327	0	2.47459	0.002847	NA	3659490	1342050	-1.4472	0
													RKVDWLTDK	3	387.552	0	2.2352	0.00581	NA	4910990	11303700	1.20271	0
													VHACVGGTSVR	2	571.79	0	3.36263	3.1e-05	Carbamidometyl	23687200	29929600	0.337465	0
													VLITTDLLAR	2	557.845	0	4.15032	3.1e-05	NA	69794800	102397000	0.552982	0
4	Solyc01g100840.3.1	Trafficking protein particle complex subunit 4 (AHRD V3.3 *** A0A1U8GQD3_CAPAN)	AT5G02280.1	SNARE-like superfamily protein	NA	1	1	All Unique Peptide	0	NA	NA	NA	AAIYSLYIINK	2	655.871	1	2.15657	0.007156	Acetyl	NA	555999	NA	0
5	Solyc04g072039.1.1	Hypoxanthine phosphoribosyltransferase (AHRD V3.3 *** A0A1U8F9W7_CAPAN)	AT1G71750.2	Hypoxanthine-guanine phosphoribosyltransferase	NA	4	4	All Unique Peptide	4	0.274602	0.247999	0.039772	AAMENHIQK	2	542.266	1	3.47747	3.1e-05	Acetyl	4024160	3649220	-0.1411	1
													HVILVEDIVDTGNTLACLFEHLK	3	879.463	1	1.46408	0.043503	Carbamidometyl	1351240	2148910	0.669321	1
													INLPVSVDFVR	2	629.861	1	3.7718	3.1e-05	NA	6871390	8570090	0.318708	1
													NLPYVGILKPEMYS	2	812.426	1	2.45637	0.003058	NA	3056180	4122050	0.431632	1
6	Solyc08g068340.3.1	Eukaryotic translation initiation factor 3 subunit L (AHRD V3.3 *** A0A2G3BSS2_CAPCH)	AT5G25757.1	RNA polymerase I-associated factor PAF67	NA	10	10	All Unique Peptide	9	-0.059233	0.430926	-0.294063	AAPYEYEEGGYPQETDAVGYDPNFVPDSVK	3	1117.16	1	3.8704	3.1e-05	Acetyl	1232210	2088650	0.761323	1
													EGLEEFTATDGYDYSGGSNVLK	2	1176.53	1	1.79212	0.019526	NA	812614	NA	NA	0
													FITPSAPSFEEPLVNYNQDAYR	3	853.412	1	3.0958	0.000339	NA	1789390	2467090	0.463342	1
													IISNADVDFYIDEDMVR	2	1007.98	1	3.25265	0.000141	NA	1496480	711435	-1.07277	1
													IISNADVDFYIDEDMVR	3	672.319	1	2.2355	0.00581	NA	1026560	538195	-0.931617	1
													LANYMDLDEPNLR	2	782.377	1	2.21634	0.00607	NA	19840900	11911100	-0.736171	1
													LEGIMTDIDR	2	581.792	1	4.02813	3.1e-05	NA	13773000	18063700	0.391251	1
													LVEETVNSQLR	2	644.349	1	4.69647	3.1e-05	NA	27701600	23434000	-0.241366	1
													TAEEIALLR	2	508.293	1	3.49713	3.1e-05	NA	23151400	27045900	0.22431	1
													VHCLLGDYHTGLK	4	378.946	1	3.14943	0.000294	Carbamidometyl	2625650	2820880	0.103471	1
7	Solyc09g082115.1.1	Lactoylglutathione lyase / glyoxalase I family protein (AHRD V3.3 *** A0A2U1MRE2_ARTAN)	AT2G32090.1	Lactoylglutathione lyase / glyoxalase I family protein	NA	4	4	All Unique Peptide	2	0.266812	0.007092	0.031983	AAQGTCLNHVSR	2	678.328	1	4.4132	3.1e-05	Acetyl; Carbamidometyl	7474750	8977850	0.264345	1
													LAPSFYLHLIERDPTTK	4	501.026	1	3.36596	3.1e-05	NA	381911	NA	NA	0
													LAPSFYLHLIER	3	486.942	1	4.63979	3.1e-05	NA	897373	1095030	0.287191	1
													LPEGPWSATSAIADPK	2	820.42	1	3.16389	0.000269	NA	NA	2166620	NA	0
8	Solyc10g007600.3.1	glycolate oxidase	AT4G18360.1	Aldolase-type TIM barrel family protein	Solyc03g122170.4.1	22	7	All Unique Peptide	7	0.565894	0.124408	0.331064	AASAAETIMTLSSWGTSSVEEVNSTGPGTR	3	1019.14	1	2.02097	0.010638	Acetyl; Oxidation	818154	856078	0.06537	1
													MVYDYYASGAEDQWTLAENR	2	1220.52	0	4.79061	3.1e-05	Acetyl; Oxidation	3707870	3081310	-0.267047	0
													MVYDYYASGAEDQWTLAENR	3	814.018	0	4.15636	3.1e-05	Acetyl; Oxidation	37886300	43736300	0.207155	0
													AEDSGLASYVAGQVDR	2	819.392	1	4.03688	3.1e-05	NA	15454600	24819600	0.683444	1
													AIALTVDTPR	2	528.806	0	3.66132	3.1e-05	NA	1763180000	2827090000	0.681138	0
													ALALGASGVFIGR	2	616.361	0	3.99565	3.1e-05	NA	24163300	38712500	0.679982	0
													DEFELTMALSGCR	2	764.842	0	4.98966	3.1e-05	Carbamidometyl	46329200	54139600	0.224762	0
													DEFELTMALSGCR	3	510.231	0	3.87589	3.1e-05	Carbamidometyl	799449	777042	-0.041013	0
													FFQIYVYK	2	554.297	0	2.66069	0.001738	NA	1359720	2446600	0.847469	0
													FFQLYVYK	2	554.297	0	2.99301	0.00052	NA	469140000	566747000	0.272686	0
													IAVQSGAAGIIVSNHGAR	2	860.976	1	3.15255	0.000269	NA	786049	1583770	1.01067	1
													IAVQSGAAGIIVSNHGAR	3	574.32	1	4.99596	3.1e-05	NA	34111300	50718000	0.572248	1
													IPVFLDGGVRR	3	410.243	0	3.20813	0.000194	NA	52429600	77796200	0.569318	0
													ISMPIMIAPTAMQK	2	774.403	0	4.3331	3.1e-05	Oxidation	9629710	7641140	-0.333704	0
													ISMPIMIAPTAMQK	2	766.406	0	4.36884	3.1e-05	NA	555407000	685469000	0.303546	0
													MVYDYYASGAEDQWTLAENR	2	1199.52	0	2.21057	0.006173	Oxidation	996644	415919	-1.26078	0
													MVYDYYASGAEDQWTLAENR	3	800.015	0	2.90305	0.000759	Oxidation	5420370	6581510	0.280027	0
													MAHPDGEYAIAR	3	444.212	1	4.28257	3.1e-05	NA	34566900	45973300	0.411405	1
													MVYDYYASGAEDQWTLAENR	2	1191.52	0	4.14152	3.1e-05	NA	63269400	67058000	0.083902	0
													MVYDYYASGAEDQWTLAENR	3	794.683	0	4.4856	3.1e-05	NA	100832000	127185000	0.334975	0
													NHVMTDWETPR	2	693.317	1	4.43771	3.1e-05	NA	8146900	12698400	0.640324	1
													NHVMTDWETPR	3	462.547	1	2.28744	0.005041	NA	15576600	25271600	0.698137	1
9	Solyc07g056540.3.1	glycolate oxidase X92888	AT3G14420.1	Aldolase-type TIM barrel family protein	Solyc03g122170.4.1	56	41	All Unique Peptide	36	1.27792	2.5479	1.04309	AASAAGTIMTLSSWATSSVEEVASTGPGIR	3	989.485	1	4.50521	3.1e-05	Acetyl; Oxidation	66255900	66554700	0.006492	1
													MDQANDSGLASYVAGQIDR	2	1034.97	1	4.90332	3.1e-05	Acetyl; Oxidation	4458370	3528520	-0.337453	1
													MDQANDSGLASYVAGQIDR	3	690.313	1	4.49717	3.1e-05	Acetyl; Oxidation	45977000	48307800	0.071344	1
													MVYDYYASGAEDQWTLAENR	2	1220.52	0	4.79061	3.1e-05	Acetyl; Oxidation	3707870	3081310	-0.267047	0
													MVYDYYASGAEDQWTLAENR	3	814.018	0	4.15636	3.1e-05	Acetyl; Oxidation	37886300	43736300	0.207155	0
													MDQANDSGLASYVAGQIDR	2	1026.97	1	4.26764	3.1e-05	Acetyl	197873000	258681000	0.386599	1
													MEEVTNVTEYQEIAK	2	913.43	1	4.3899	3.1e-05	Acetyl	217433000	312766000	0.524513	1
													MEEVTNVTEYQEIAK	3	609.289	1	4.44909	3.1e-05	Acetyl	696910	7346660	3.39804	1
													AASAAGTIMTLSSWATSSVEEVASTGPGIR	2	1462.72	1	3.52307	3.1e-05	Oxidation	34640700	42674000	0.300889	1
													AASAAGTIMTLSSWATSSVEEVASTGPGIR	3	975.482	1	4.71067	3.1e-05	Oxidation	69200300	69434600	0.004876	1
													AASAAGTIMTLSSWATSSVEEVASTGPGIR	4	731.863	1	4.81229	3.1e-05	Oxidation	15234800	20880800	0.454806	1
													AASAAGTIMTLSSWATSSVEEVASTGPGIR	2	1454.72	1	4.141	3.1e-05	NA	17882600	NA	NA	0
													AASAAGTIMTLSSWATSSVEEVASTGPGIR	4	727.864	1	4.50766	3.1e-05	NA	15234800	20880800	0.454806	1
													AIALTVDTPR	2	528.806	0	3.66132	3.1e-05	NA	1763180000	2827090000	0.681138	0
													ALALGASGIFIGRPVVFSLAAEGEAGVKK	4	707.906	1	4.50157	3.1e-05	NA	13334500	16486500	0.306121	1
													ALALGASGIFIGR	2	623.369	1	3.88944	3.1e-05	NA	7763250	8656150	0.157065	1
													DEFELTMALSGCR	2	764.842	0	4.98966	3.1e-05	Carbamidometyl	46329200	54139600	0.224762	0
													DEFELTMALSGCR	3	510.231	0	3.87589	3.1e-05	Carbamidometyl	799449	777042	-0.041013	0
													DRNVVAQLVR	2	585.341	1	2.70276	0.001567	NA	679140	NA	NA	0
													DRNVVAQLVR	3	390.563	1	3.85325	3.1e-05	NA	317788000	NA	NA	0
													DVQWLQTITSMPILVK	2	936.519	1	3.88124	3.1e-05	NA	83150000	87620700	0.075555	1
													DVQWLQTITSMPILVK	3	624.682	1	3.09774	0.000339	NA	27471500	36064000	0.392624	1
													EVTNVTEYQEIAK	2	762.383	1	2.77917	0.001087	NA	327282	NA	NA	0
													FFQIYVYK	2	554.297	0	2.66069	0.001738	NA	1359720	2446600	0.847469	0
													FFQLYVYK	2	554.297	0	2.99301	0.00052	NA	469140000	566747000	0.272686	0
													GVITAEDAR	2	466.246	0	3.70242	3.1e-05	NA	1302390000	1939390000	0.574441	0
													IDMTTTVLGFK	2	613.328	1	3.40039	3.1e-05	NA	530789000	692615000	0.383915	1
													ILIDVSKIDMTTTVLGFK	3	665.38	1	2.64026	0.001834	NA	1850590	1675960	-0.142998	1
													IPVFLDGGVRR	3	410.243	0	3.20813	0.000194	NA	52429600	77796200	0.569318	0
													ISMPIMIAPTAMQK	2	782.401	1	2.11388	0.008058	Oxidation	854899	NA	NA	0
													ISMPIMIAPTAMQK	2	774.403	1	2.52218	0.002494	Oxidation	6476160	3671320	-0.81884	1
													ISMPIMIAPTAMQK	2	774.403	1	2.27339	0.005179	Oxidation	5089770	6783200	0.414366	1
													ISMPIMIAPTAMQK	2	774.403	0	4.3331	3.1e-05	Oxidation	9629710	7641140	-0.333704	0
													ISMPIMIAPTAMQK	2	766.406	0	4.36884	3.1e-05	NA	555407000	685469000	0.303546	0
													LAVQAGAAGIIVSNHGAR	2	852.979	1	4.42197	3.1e-05	NA	38162200	52239800	0.453005	1
													LAVQAGAAGIIVSNHGAR	3	568.988	1	4.36733	3.1e-05	NA	6718960	1469600000	7.77297	1
													MAHPEGEYATAR	2	674.801	1	3.57551	3.1e-05	Oxidation	354858000	497110000	0.486323	1
													MDQANDSGLASYVAGQIDR	2	1013.96	1	3.35914	5.9e-05	Oxidation	2313650	1919710	-0.269282	1
													MDQANDSGLASYVAGQIDR	3	676.309	1	2.48556	0.002775	Oxidation	2638080	3377840	0.356613	1
													MVYDYYASGAEDQWTLAENR	2	1199.52	0	2.21057	0.006173	Oxidation	996644	415919	-1.26078	0
													MVYDYYASGAEDQWTLAENR	3	800.015	0	2.90305	0.000759	Oxidation	5420370	6581510	0.280027	0
													MAHPEGEYATAR	3	444.872	1	3.69661	3.1e-05	NA	857388000	813565000	-0.075691	1
													MDQANDSGLASYVAGQIDR	2	1005.96	1	4.63999	3.1e-05	NA	195542000	257475000	0.396954	1
													MDQANDSGLASYVAGQIDR	3	670.978	1	3.99148	3.1e-05	NA	154246000	151890000	-0.022206	1
													MVYDYYASGAEDQWTLAENR	2	1191.52	0	4.14152	3.1e-05	NA	63269400	67058000	0.083902	0
													MVYDYYASGAEDQWTLAENR	3	794.683	0	4.4856	3.1e-05	NA	100832000	127185000	0.334975	0
													NHIVTEWDTPHAALPAPR	2	1013.02	1	3.50242	3.1e-05	NA	8488740	1373220	-2.62799	1
													NHIVTEWDTPHAALPAPR	3	675.682	1	4.50407	3.1e-05	NA	396571000	532354000	0.424807	1
													NHIVTEWDTPHAALPAPR	4	507.013	1	4.20025	3.1e-05	NA	822947000	1103210000	0.422836	1
													PVVFSLAAEGEAGVKK	2	801.448	1	2.07027	0.009279	NA	593761	1202600	1.0182	1
													PVVFSLAAEGEAGVKK	3	534.635	1	4.01132	3.1e-05	NA	10351400	7379450	-0.488241	1
													PVVFSLAAEGEAGVK	2	737.401	1	3.8581	3.1e-05	NA	4788380	7526940	0.652526	1
													PVVFSLAAEGEAGVK	3	491.936	1	3.35254	5.9e-05	NA	5153880	5373060	0.060085	1
													QLDYVPATISALEEVVK	2	938.009	1	3.41574	3.1e-05	NA	121317000	129947000	0.099142	1
													QLDYVPATISALEEVVK	3	625.675	1	3.47023	3.1e-05	NA	12212500	11982100	-0.027478	1
													VLQMLRDEFELTMALSGCR	3	757.043	1	4.50176	3.1e-05	Carbamidometyl	31124800	33926800	0.124361	1
10	Solyc02g036450.3.1	RAB GTPase (AHRD V3.3 *** A0A0P0YPT5_MARPO)	AT5G45130.1	RAB homolog 1	NA	1	1	All Unique Peptide	0	NA	NA	NA	AATAHNNLNAK	2	583.799	1	2.86815	0.000844	Acetyl	NA	388292	NA	0
11	Solyc01g096590.3.1	40S ribosomal protein S20 (AHRD V3.3 *** A0A2G3BTN1_CAPCH)	AT5G62300.1	Ribosomal protein S10p/S20e family protein	NA	7	2	All Unique Peptide	1	-0.507872	NA	-0.742702	AAYAAMKPTKPGLEEPAEMIHK	3	809.08	1	2.52054	0.002494	Acetyl	436379	NA	NA	0
													AAYAAMKPTKPGLEEPAEMIHK	4	607.062	1	3.93803	3.1e-05	Acetyl	12678300	8916130	-0.507872	1
													RVIDLFSSPDVVK	2	737.917	0	3.3009	0.000115	NA	16022600	21700300	0.437607	0
													RVIDLFSSPDVVK	3	492.28	0	4.30372	3.1e-05	NA	65300700	72337000	0.147635	0
													SPCGEGTNTWDRFELR	3	642.292	0	3.5844	3.1e-05	Carbamidometyl	49009100	57055500	0.219316	0
													SPCGEGTNTWDR	2	690.286	0	4.39285	3.1e-05	Carbamidometyl	26297900	34332400	0.384623	0
													VIDLFSSPDVVK	2	659.866	0	3.95317	3.1e-05	NA	27236900	29645500	0.122251	0
12	Solyc01g096580.3.1	40S ribosomal protein S20 (AHRD V3.3 *** A0A2G3BTN1_CAPCH)	AT5G62300.1	Ribosomal protein S10p/S20e family protein	NA	6	1	All Unique Peptide	1	0.213001	NA	-0.021829	AAYAAMKPTKPGLEEPAEMVHK	4	603.558	1	4.72744	3.1e-05	Acetyl	16310200	18905100	0.213001	1
													RVIDLFSSPDVVK	2	737.917	0	3.3009	0.000115	NA	16022600	21700300	0.437607	0
													RVIDLFSSPDVVK	3	492.28	0	4.30372	3.1e-05	NA	65300700	72337000	0.147635	0
													SPCGEGTNTWDRFELR	3	642.292	0	3.5844	3.1e-05	Carbamidometyl	49009100	57055500	0.219316	0
													SPCGEGTNTWDR	2	690.286	0	4.39285	3.1e-05	Carbamidometyl	26297900	34332400	0.384623	0
													VIDLFSSPDVVK	2	659.866	0	3.95317	3.1e-05	NA	27236900	29645500	0.122251	0
13	Solyc01g080280.3.1	chloroplast glutamine synthetase	AT5G35630.1	glutamine synthetase 2	NA	35	34	All Unique Peptide	30	0.18148	0.306418	-0.05335	ACLYAGINISGTNGEVMPGQWEFQVGPSVGIEGGDHIWCAR	3	1497.69	1	2.79286	0.001069	Acetyl; Oxidation; Carbamidometyl	6507090	4360940	-0.577373	1
													ACLYAGINISGTNGEVMPGQWEFQVGPSVGIEGGDHIWCAR	4	1123.52	1	2.73763	0.001363	Acetyl; Oxidation; Carbamidometyl	10049800	3356370	-1.58219	1
													FRVFALQSDNGTVNRVEQLLNLDVTPYTDK	3	1165.6	1	3.05416	0.000428	Acetyl	26830100	28896100	0.107022	1
													HETASIDQFSWGVANR	3	620.627	1	1.7726	0.020564	Acetyl	406891	NA	NA	0
													RPASNMDPYVVTGLLAETTILWEPTLEAEALAAQK	3	1286.33	1	4.07552	3.1e-05	Acetyl; Oxidation	8112140	8192120	0.014154	1
													RPASNMDPYVVTGLLAETTILWEPTLEAEALAAQK	4	964.997	1	3.18278	0.000245	Acetyl; Oxidation	5515610	7265830	0.397607	1
													EEGGFEVIKK	2	568.303	1	3.73911	3.1e-05	NA	124700000	155160000	0.315295	1
													EHISAYGEGNERR	2	759.358	1	3.59997	3.1e-05	NA	738609	1093100	0.565543	1
													EHISAYGEGNERR	3	506.575	1	2.85982	0.000863	NA	49895500	70194300	0.492444	1
													EHISAYGEGNER	2	681.308	1	4.14803	3.1e-05	NA	1127630000	1415760000	0.328283	1
													EHISAYGEGNER	3	454.541	1	3.52778	3.1e-05	NA	1097400000	1192870000	0.120347	1
													GGNNILVICDAYTPAGEPIPTNKR	3	857.439	1	3.29572	0.000115	Carbamidometyl	3407480	3965700	0.21887	1
													GGNNILVICDAYTPAGEPIPTNK	2	1207.6	1	4.9816	3.1e-05	Carbamidometyl	223623000	229403000	0.036816	1
													GGNNILVICDAYTPAGEPIPTNK	3	805.405	1	4.64458	3.1e-05	Carbamidometyl	383173000	444953000	0.215657	1
													HETASIDQFSWGVANR	2	909.432	1	3.76597	3.1e-05	NA	121680000	147879000	0.281325	1
													HETASIDQFSWGVANR	3	606.624	1	3.84145	3.1e-05	NA	1747940000	1957010000	0.162995	1
													IIAEYIWIGGTGIDMR	2	912.472	1	2.45059	0.003113	Oxidation	NA	1730420	NA	0
													IIAEYIWIGGTGIDMR	2	904.474	1	1.6763	0.027037	NA	NA	28914	NA	0
													ITEQAGVVLSLDPKPIEGDWNGAGCHTNYSTLSMR	3	1278.28	1	1.70088	0.024996	Oxidation; Carbamidometyl	7806090	12794000	0.712795	1
													ITEQAGVVLSLDPKPIEGDWNGAGCHTNYSTLSMR	3	1272.95	1	4.6229	3.1e-05	Carbamidometyl	8061600	14664100	0.86315	1
													ITEQAGVVLSLDPKPIEGDWNGAGCHTNYSTLSMR	4	954.963	1	4.69836	3.1e-05	Carbamidometyl	112694000	145732000	0.370907	1
													ITEQAGVVLSLDPKPIEGDWNGAGCHTNYSTLSMR	5	764.172	1	2.17028	0.006805	Carbamidometyl	26274500	17571900	-0.580393	1
													ITEQAGVVLSLDPK	2	735.414	1	3.68081	3.1e-05	NA	105821000	17484100	-2.59751	1
													ITEQAGVVLSLDPK	3	490.612	1	3.52778	3.1e-05	NA	2291150	1467530	-0.642682	1
													PIEGDWNGAGCHTNYSTLSMR	2	1183.52	1	3.56241	3.1e-05	Carbamidometyl	660951	824702	0.31933	1
													PIEGDWNGAGCHTNYSTLSMR	3	789.348	1	4.66365	3.1e-05	Carbamidometyl	17937700	27538400	0.61845	1
													RPASNMDPYVVTGLLAETTILWEPTLEAEALAAQK	3	1272.32	1	1.63514	0.029852	Oxidation	5682160	NA	NA	0
													RPASNMDPYVVTGLLAETTILWEPTLEAEALAAQK	4	954.495	1	3.4237	3.1e-05	Oxidation	5597030	7479710	0.418321	1
													RPASNMDPYVVTGLLAETTILWEPTLEAEALAAQK	3	1266.99	1	4.44098	3.1e-05	NA	15443300	17479800	0.178708	1
													RPASNMDPYVVTGLLAETTILWEPTLEAEALAAQK	5	760.598	1	3.48763	3.1e-05	NA	4482410	4264240	-0.071986	1
													VAAQVPWFGIEQEYTLLQPNVNWPLGWPVGGYPGPQGPYYCGAGAEK	4	1291.13	1	4.03385	3.1e-05	Carbamidometyl	12811000	13418000	0.066787	1
													VEQLLNLDVTPYTDK	2	874.459	1	3.5316	3.1e-05	NA	908816000	1072990000	0.239576	1
													VEQLLNLDVTPYTDK	3	583.309	1	3.17987	0.000245	NA	5257270	502565	-3.38693	1
													VFALQSDNGTVNR	2	710.863	1	3.5353	3.1e-05	NA	9446020	9606540	0.02431	1
													WNYDGSSTGQAPGEDSEVILYPQAIFK	2	1486.7	0	1.55482	0.035536	NA	11982200	NA	NA	0
14	Solyc01g104770.4.1	Actin-related protein (AHRD V3.3 *** A0A200RCC6_9MAGN)	AT3G12110.1	actin-11	Solyc04g071260.3.1;Solyc11g039660.1.1	28	4	All Unique Peptide	4	0.274218	0.096213	0.039388	ADAEDIQPLVCDNGTGMVK	2	1037.97	1	3.20733	0.000194	Acetyl; Carbamidometyl	49364500	51068200	0.048951	1
													CPEVLFQPSLVGMEAAGIHETTYNSIMK	4	795.882	1	3.38018	3.1e-05	Acetyl; Oxidation; Carbamidometyl	2249100	2847350	0.340272	1
													AGFAGDDAPR	2	488.728	0	3.74663	3.1e-05	NA	890195000	1012980000	0.186412	0
													AVFPSIVGRPR	2	599.856	0	3.05994	0.00041	NA	22096300	22455800	0.023283	0
													AVFPSIVGRPR	3	400.24	0	2.95983	0.000635	NA	396371000	468757000	0.241989	0
													CDVDIRK	2	453.229	0	3.39453	3.1e-05	Carbamidometyl	12591500	NA	NA	0
													EITALAPSSMK	2	574.305	0	3.79339	3.1e-05	NA	552040000	650331000	0.236401	0
													GEYDESGPSIVHR	2	723.336	0	4.65323	3.1e-05	NA	19426300	31270300	0.686782	0
													GEYDESGPSIVHR	3	482.56	0	4.46506	3.1e-05	NA	186994000	220775000	0.239585	0
													HTGVMVGMGQK	2	580.781	0	2.35259	0.004182	Oxidation	NA	925138	NA	0
													HTGVMVGMGQK	2	580.781	0	1.72403	0.023208	Oxidation	777581	NA	NA	0
													HTGVMVGMGQK	2	572.784	0	3.18153	0.000245	NA	75615300	106017000	0.487546	0
													IWHHTFYNELR	2	758.378	0	3.99095	3.1e-05	NA	16796200	22848900	0.44399	0
													IWHHTFYNELR	4	379.693	0	3.91417	3.1e-05	NA	21584300	22675300	0.071139	0
													LAYVALDYEQEIETAR	2	942.473	0	3.79941	3.1e-05	NA	40068500	15375400	-1.38184	0
													LAYVALDYEQEIETAR	3	628.651	0	4.49947	3.1e-05	NA	2539280	5902380	1.21688	0
													LAYVALDYEQELETAR	2	942.473	0	3.81533	3.1e-05	NA	40068500	15375400	-1.38184	0
													LAYVALDYEQELETAR	3	628.651	0	4.38281	3.1e-05	NA	1585270	403932	-1.97254	0
													SYELPDGQVITIGAER	2	874.447	0	3.76391	3.1e-05	NA	89481100	112910000	0.335518	0
													SYELPDGQVITIGAER	3	583.3	0	4.53643	3.1e-05	NA	2720270	4167360	0.615384	0
													TTGIVLDSGDGVSHTVPIYEGYALPHAILR	3	1051.22	0	4.12304	3.1e-05	NA	22335800	26850500	0.265591	0
													TTGIVLDSGDGVSHTVPIYEGYALPHAILR	4	788.666	0	4.92261	3.1e-05	NA	187979000	275369000	0.550795	0
													TTGIVLDSGDGVSHTVPIYEGYALPHAILR	5	631.134	0	2.90021	0.000759	NA	3707960	4835280	0.382974	0
													VSPDEHPVLLTEAPLNPK	2	978.525	1	3.26942	0.000115	NA	4549990	8199830	0.849731	1
													VSPDEHPVLLTEAPLNPK	3	652.686	1	4.62947	3.1e-05	NA	412581000	504619000	0.290517	1
													YPIEHGIVSNWDDMEK	3	650.296	0	3.24476	0.000141	Oxidation	2375790	2617640	0.139859	0
													YPIEHGIVSNWDDMEK	2	966.943	0	4.43763	3.1e-05	NA	9699040	12791000	0.399215	0
													YPIEHGIVSNWDDMEK	3	644.965	0	3.96541	3.1e-05	NA	172275000	208757000	0.277111	0
15	Solyc07g056490.5.1	Glutathione S-transferase-like protein (AHRD V3.11 *** tr|A0A2K3N2T5|A0A2K3N2T5_TRIPR)	AT1G78380.1	glutathione S-transferase TAU 19	Solyc12g011300.2.1	5	3	All Unique Peptide	3	0.188323	0.025418	-0.046507	ADEVVLLGTYVSMFAVR	2	956.498	1	4.00148	3.1e-05	Acetyl	2540550	3235610	0.348897	1
													FSIEPECPK	2	553.763	1	3.47507	3.1e-05	Carbamidometyl	50733400	57767400	0.18732	1
													SPLLLQMNPIHK	2	695.897	0	3.39905	3.1e-05	NA	26926500	29889200	0.150598	0
													SPLLLQMNPIHK	3	464.267	0	3.52806	3.1e-05	NA	92188100	122181000	0.406368	0
													SPLLPSDPYK	2	558.8	1	3.94231	3.1e-05	NA	58438600	66284900	0.181759	1
16	KAF4040771.1	6-phosphogluconate dehydrogenase C-terminal domain [Phytophthora infestans]	NA	NA	NA	1	1	All Unique Peptide	0	NA	NA	NA	ADLSDIGLFGLAVMGQNFALNMASHGFK	3	989.49	1	1.62374	0.030743	Acetyl	NA	7541540	NA	0
17	Solyc02g063070.3.1	tft4	AT5G38480.1	general regulatory factor 3	KAF4040626.1;Solyc01g010360.3.1;Solyc05g012420.5.1	13	7	All Unique Peptide	4	0.19117	0.104713	-0.04366	ADSSREENVYLAK	2	762.37	1	3.36047	5.9e-05	Acetyl	21044000	23503000	0.159436	1
													DNLTLWTSDNADDVGDDIK	2	1053.98	1	4.17446	3.1e-05	NA	17438300	22149400	0.345008	1
													DSTLIMQLLR	2	603.332	0	3.46348	3.1e-05	Oxidation	1602070	1896790	0.243623	0
													EAAENTLLAYK	2	611.819	0	3.65598	3.1e-05	NA	65882000	75639800	0.199261	0
													GNEDHVNTIK	2	563.778	1	2.7307	0.001381	NA	NA	561611	NA	0
													ICDGILSLLESNLIPSASTAESK	3	806.753	1	4.181	3.1e-05	Carbamidometyl	5624270	5556520	-0.017484	1
													IISSIEQK	2	459.269	0	1.93378	0.013489	NA	292147000	356322000	0.286487	0
													LAEQAERYEEMIEFMEK	3	715.999	1	1.93814	0.013328	NA	1714480	NA	NA	0
													QAFDEAISELDTLGEESYK	2	1073	1	1.57578	0.03399	NA	NA	4202480	NA	0
													SAQDIALAELAPTHPIR	2	901.992	0	3.29576	0.000115	NA	3278800	7662120	1.22458	0
													SAQDIALAELAPTHPIR	3	601.663	0	4.34163	3.1e-05	NA	89343700	92228400	0.045845	0
													SAQDIALAELAPTHPIR	4	451.499	0	2.25335	0.005555	NA	1018300	1498440	0.557299	0
													YEEMIEFMEK	2	674.794	1	3.33655	5.9e-05	NA	23220500	25643800	0.143211	1
18	Biognosys|iRT-Kit_WR_fusion	NA	NA	NA	NA	16	16	All Unique Peptide	13	0.400203	1.77197	0.165373	ADVTPADFSEWSK	2	747.841	1	3.44362	3.1e-05	Acetyl	996051000	991088000	-0.007206	1
													DGLDAASYYAPVR	2	720.344	1	4.84651	3.1e-05	Acetyl	18022900	17697900	-0.026253	1
													TPVISGGPYEYR	2	690.843	1	1.51568	0.038597	Acetyl	NA	357148	NA	0
													TPVITGAPYEYR	2	704.859	1	3.46829	3.1e-05	Acetyl	296956	957820	1.68951	1
													ADVTPADFSEWSK	2	726.836	1	3.8275	3.1e-05	NA	1181740000	1174880000	-0.008399	1
													DGLDAASYYAPVR	2	699.338	1	3.5308	3.1e-05	NA	62111200	68130100	0.133439	1
													DGLDAASYYAPVR	3	466.561	1	3.51785	3.1e-05	NA	1731790	NA	NA	0
													GAGSSEPVTGLDAK	2	644.823	1	4.08682	3.1e-05	NA	1044520000	1199870000	0.200038	1
													GTFIIDPAAVIR	2	636.869	1	4.33003	3.1e-05	NA	319488000	340937000	0.093743	1
													GTFIIDPGGVIR	2	622.854	1	4.10835	3.1e-05	NA	317237000	624412000	0.976937	1
													LFLQFGAQGSPFLK	2	776.93	1	4.37299	3.1e-05	NA	626550000	515247000	-0.282165	1
													TPVISGGPYEYR	2	669.838	1	3.51846	3.1e-05	NA	21725300	9149250	-1.24765	1
													TPVITGAPYEYR	2	683.854	1	4.58697	3.1e-05	NA	2385330000	2205960000	-0.112782	1
													TPVITGAPYEYR	3	456.238	1	2.32307	0.004481	NA	936854	NA	NA	0
													VEATFGVDESNAK	2	683.828	1	3.53067	3.1e-05	NA	2549080	792588000	8.28045	1
													YILAGVENSK	2	547.298	1	4.16315	3.1e-05	NA	1054970000	931709000	-0.179251	1
19	Solyc06g073900.3.1	Succinate dehydrogenase subunit 6, mitochondrial (AHRD V3.3 *** A0A2G2XX03_CAPAN)	AT1G08480.1	unknown protein; FUNCTIONS IN: molecular_function unknown; INVOLVED IN: biological_process unknown; LOCATED IN: mitochondrion, plasma membrane, plastid, vacuole; EXPRESSED IN: 27 plant structures; EXPRESSED DURING: 15 growth stages; Has 39 Blast hits to 39 proteins in 13 species: Archae - 0; Bacteria - 0; Metazoa - 0; Fungi - 0; Plants - 39; Viruses - 0; Other Eukaryotes - 0 (source: NCBI BLink).	NA	2	1	All Unique Peptide	1	-0.043222	NA	-0.278052	AEDSSSSQSFLR	2	678.307	1	3.48608	3.1e-05	Acetyl	4552960	4418580	-0.043222	1
													FSFLDNYSR	2	574.772	0	3.73904	3.1e-05	NA	12780600	16541600	0.372143	0
20	Solyc12g095960.3.1	RNA-binding KH domain protein (AHRD V3.3 *-* A0A2K3P1D4_TRIPR)	AT2G25970.1	KH domain-containing protein	NA	11	11	All Unique Peptide	7	0.724682	0.278256	0.489852	AEEAQYGAPDAGNNK	2	788.847	1	3.98125	3.1e-05	Acetyl	4287450	4722510	0.139434	1
													AVELMGTPDQIAK	2	686.861	1	2.7754	0.001087	NA	6337120	10647500	0.748615	1
													KYDDQAAPSPGPR	2	701.341	1	3.02027	0.000452	NA	126970	NA	NA	0
													LPGQQSGGEQFSLK	2	738.378	1	1.80957	0.018823	NA	NA	774877	NA	0
													PIVTPSVTSSYGYPGQSK	2	934.476	1	3.84565	3.1e-05	NA	770570	1919570	1.31679	1
													QLVYEVISENR	2	675.357	1	4.86812	3.1e-05	NA	8234010	15908000	0.950085	1
													QLVYEVISENR	3	450.574	1	2.4425	0.003248	NA	NA	1044870	NA	0
													RLPGQQSGGEQFSLK	2	816.429	1	2.60028	0.002066	NA	174228	279382	0.681263	1
													RLPGQQSGGEQFSLK	3	544.621	1	3.47174	3.1e-05	NA	7402700	10444400	0.496606	1
													RPTGFSAPIASLSSPDGAAPPSSYNNVPPPMDDFQLAK	3	1300.64	1	1.55844	0.035318	NA	NA	10789600	NA	0
													TVQIDGSSEQIEAAK	2	788.397	1	4.19424	3.1e-05	NA	4461060	8190760	0.876611	1
21	Solyc01g108580.3.1	Alpha/beta-Hydrolases superfamily protein (AHRD V3.3 *** A0A2U1Q2D0_ARTAN)	AT2G03550.1	alpha/beta-Hydrolases superfamily protein	NA	4	4	All Unique Peptide	3	-0.053381	0.081213	-0.288211	AEIEHDLSPLIR	2	717.883	1	3.3363	5.9e-05	Acetyl	2632470	2468810	-0.092601	1
													DLIDGEGENLFVK	2	724.867	1	3.32218	5.9e-05	NA	4250460	4280830	0.010272	1
													WIASHANGDGDEPWLK	2	898.424	1	1.55074	0.035827	NA	220261	NA	NA	0
													WIASHANGDGDEPWLK	3	599.285	1	3.62254	3.1e-05	NA	1051740	897148	-0.22936	1
22	Solyc06g074980.3.1	Cell division cycle protein 48-like protein (AHRD V3.3 *** A0A1U8H311_CAPAN)	AT5G03340.1	ATPase, AAA-type, CDC48 protein	KAF4031785.1	34	3	All Unique Peptide	3	0.340409	0.107648	0.105579	AENPDSMDEDADDEISEIKPAHFEESMK	4	810.089	1	1.63481	0.029916	Acetyl; Oxidation	197374	419730	1.08853	1
													AENPDSMDEDADDEISEIKPAHFEESMK	4	795.588	1	2.62835	0.001935	NA	1867750	2386610	0.353661	1
													AHVIVMGATNRPNSIDPALRR	3	763.418	0	2.60499	0.002049	NA	NA	676961	NA	0
													AHVIVMGATNRPNSIDPALRR	4	572.816	0	2.76658	0.00115	NA	1487240	6601650	2.15019	0
													AIANECQANFISVK	2	782.893	0	4.43035	3.1e-05	Carbamidometyl	15272600	20749000	0.442096	0
													DTVVIALADETCDEPK	2	888.422	0	3.75035	3.1e-05	Carbamidometyl	11146500	13461200	0.272216	0
													DTVVIALADETCDEPK	3	592.617	0	2.24803	0.005644	Carbamidometyl	1101110	NA	NA	0
													EDEERLDEVGYDDVGGVRK	3	727.342	0	3.4562	3.1e-05	NA	3108000	NA	NA	0
													EIDIGVPDEVGR	2	649.833	0	4.4525	3.1e-05	NA	82787200	112822000	0.446569	0
													ELQETVQYPVEHPEK	2	913.452	0	4.02752	3.1e-05	NA	1878930	2744560	0.546664	0
													ELQETVQYPVEHPEK	3	609.304	0	4.73727	3.1e-05	NA	18021300	21771000	0.272705	0
													GILLYGPPGSGK	2	579.83	0	3.43598	3.1e-05	NA	105702000	111298000	0.074425	0
													IVSQLLTLMDGLK	2	715.918	0	3.3497	5.9e-05	NA	9425910	11574600	0.296259	0
													LAGESESNLR	2	538.273	0	4.37837	3.1e-05	NA	48575500	49910600	0.039117	0
													LDQLIYIPLPDEDSR	2	893.965	0	2.49284	0.00268	NA	5387400	6129790	0.186248	0
													LGDVVSVHQCPDVK	2	776.893	0	4.22471	3.1e-05	Carbamidometyl	4108490	626196	-2.71392	0
													LGDVVSVHQCPDVK	3	518.264	0	3.43332	3.1e-05	Carbamidometyl	43240300	51616900	0.255467	0
													LVVDEAVNDDNSVVALHPATMEK	3	822.744	1	4.77796	3.1e-05	NA	11514500	14377900	0.320401	1
													PYFLEAYRPLR	3	475.594	0	3.32009	5.9e-05	NA	16278500	25190300	0.629901	0
													QSAPCVLFFDELDSIATQR	2	1099.03	0	1.6604	0.027929	Carbamidometyl	NA	1226440	NA	0
													QSAPCVLFFDELDSIATQR	3	733.025	0	3.59016	3.1e-05	Carbamidometyl	5664630	6027760	0.08964	0
													REDEERLDEVGYDDVGGVR	3	736.677	0	1.49727	0.040046	NA	178419	NA	NA	0
													RELQETVQYPVEHPEK	2	991.503	0	3.8475	3.1e-05	NA	624496	708054	0.181167	0
													RELQETVQYPVEHPEK	3	661.337	0	4.55127	3.1e-05	NA	26605100	30707700	0.206898	0
													RELQETVQYPVEHPEK	4	496.255	0	3.62733	3.1e-05	NA	26270900	30000800	0.191535	0
													TVFIIGATNRPDIIDPALLRPGR	4	627.113	0	3.37071	3.1e-05	NA	70501900	82145300	0.220516	0
													VIETDPGEYCVVAPDTEIFCEGEPVKR	2	1555.23	0	1.87926	0.015635	Carbamidometyl	344325	NA	NA	0
													VIETDPGEYCVVAPDTEIFCEGEPVKR	3	1037.15	0	4.15117	3.1e-05	Carbamidometyl	1913410	1240930	-0.624724	0
													VIETDPGEYCVVAPDTEIFCEGEPVK	2	1477.18	0	1.56859	0.034565	Carbamidometyl	NA	280069	NA	0
													VLNQLLTEMDGMNAK	2	838.921	0	4.54816	3.1e-05	NA	6485470	760402	-3.09238	0
													VLNQLLTEMDGMNAK	3	559.616	0	3.12977	0.000317	NA	398071	NA	NA	0
													YQAFAQTLQQSR	2	720.865	0	4.42108	3.1e-05	NA	62249400	70577000	0.181138	0
													YTQGFSGADITEICQR	2	923.425	0	4.9372	3.1e-05	Carbamidometyl	13577000	15438400	0.185359	0
													YTQGFSGADITEICQR	3	615.953	0	3.09764	0.000339	Carbamidometyl	NA	6856740	NA	0
23	Solyc03g082720.3.1	Protein yippee-like (AHRD V3.3 *** A0A1U8G6J2_CAPAN)	AT4G27740.1	Yippee family putative zinc-binding protein	NA	4	4	All Unique Peptide	4	0.623693	0.151555	0.388863	AETATYNHPLFSCR	2	854.891	1	4.84481	3.1e-05	Acetyl; Carbamidometyl	5979640	8856410	0.566663	1
													AYLFGHAMNVVVGK	3	502.603	1	3.77391	3.1e-05	NA	1900470	2647040	0.478024	1
													ICQNPIALRDDLLSK	3	585.986	1	3.68689	3.1e-05	Carbamidometyl	1133280	1497350	0.401907	1
													ICQNPIALR	2	542.8	1	3.42191	3.1e-05	Carbamidometyl	3460010	6195140	0.840361	1
24	Solyc01g099680.3.1	Rubber elongation factor (AHRD V3.3 *** A0A2U1LDB4_ARTAN)	AT3G05500.1	Rubber elongation factor protein (REF)	NA	4	4	All Unique Peptide	3	0.423768	0.244486	0.188938	AETNPKPQQPAEMAQIDGEK	3	742.023	1	1.44738	0.044929	Acetyl	161754	534895	1.72545	1
													VTQAVVPTAAYYSEK	2	813.922	1	3.78353	3.1e-05	NA	2975180	3601200	0.275501	1
													YHDVPVEVLK	3	400.22	1	2.44585	0.00321	NA	NA	2513500	NA	0
													YNVMVQQTAEK	2	655.824	1	2.58339	0.002161	NA	6351520	8547190	0.428348	1
25	Solyc01g097460.3.1	Ribose 5-phosphate isomerase A (AHRD V3.3 *** A0A1Y1IHK3_KLENI)	AT3G04790.1	Ribose 5-phosphate isomerase, type A protein	NA	19	19	All Unique Peptide	14	-0.00616	1.08695	-0.24099	AFSAPVPSPLTQDELK	2	871.454	1	2.82747	0.000899	Acetyl	NA	1985210	NA	0
													SGMVLGLGTGSTAAFVVAK	2	912.482	1	3.28096	0.000115	Acetyl; Oxidation	693566	787689	0.183593	1
													SGMVLGLGTGSTAAFVVAK	3	608.657	1	4.27052	3.1e-05	Acetyl; Oxidation	27034000	691440	-5.28903	1
													EIASFEGVVEHGLFLDMTTAVIIAGKEGVSVK	4	837.446	1	2.46409	0.002981	NA	NA	3099090	NA	0
													LDGNGKPYVTDNSNYIVDLYFK	2	1268.12	1	1.57708	0.033902	NA	NA	1896280	NA	0
													LDGNGKPYVTDNSNYIVDLYFK	3	845.752	1	4.58908	3.1e-05	NA	36424300	46564300	0.354323	1
													LGELLSSGQLTNIVGVPTSK	2	1007.07	1	1.44861	0.044806	NA	329782	NA	NA	0
													LGELLSSGQLTNIVGVPTSK	3	671.712	1	4.40305	3.1e-05	NA	63935000	67198500	0.071823	1
													LQELFKEEGVDAK	2	753.396	1	3.68363	3.1e-05	NA	1574220	3769410	1.2597	1
													LRLDGNGKPYVTDNSNYIVDLYFK	2	1402.72	1	1.51551	0.038624	NA	NA	81485	NA	0
													LRLDGNGKPYVTDNSNYIVDLYFK	3	935.48	1	3.10715	0.000339	NA	1994740	3050870	0.61302	1
													LRLDGNGKPYVTDNSNYIVDLYFK	4	701.862	1	4.22192	3.1e-05	NA	33522900	47859600	0.513661	1
													LVSGLGGSGLAMPVEVVQFCWK	3	778.738	1	3.96094	3.1e-05	Carbamidometyl	2979970	2950100	-0.014534	1
													PYVTDNSNYIVDLYFK	2	975.978	1	3.8375	3.1e-05	NA	3769320	4694640	0.31671	1
													PYVTDNSNYIVDLYFK	3	650.988	1	1.95576	0.012563	NA	1484910	1269190	-0.226467	1
													RTEEQALSLNIPLSTLDDHPHIDLAIDGADEVDPNLDLVK	4	1098.81	1	3.21984	0.000194	NA	4458210	7114600	0.674318	1
													SGMVLGLGTGSTAAFVVAK	2	891.477	1	3.77695	3.1e-05	Oxidation	2321730	2635720	0.182997	1
													SGMVLGLGTGSTAAFVVAK	2	883.48	1	4.68548	3.1e-05	NA	155830000	167892000	0.10756	1
													SGMVLGLGTGSTAAFVVAK	3	589.322	1	4.41613	3.1e-05	NA	4772580	6856590	0.522722	1
26	Solyc07g043490.1.1	Glycosyltransferase (AHRD V3.3 *** P93789_SOLTU)	AT2G15490.1	UDP-glycosyltransferase 73B4	NA	15	15	All Unique Peptide	12	0.265342	0.201891	0.030512	AGENLHVLFLPFLSAGHFIPLVNAAR	3	949.189	1	4.30648	3.1e-05	Acetyl	11141100	11658600	0.065503	1
													ATILTTPHNALLFR	2	784.451	1	2.72153	0.001488	NA	NA	7871420	NA	0
													CWHFGPLSHFASK	3	525.25	1	3.89173	3.1e-05	Carbamidometyl	3233360	3041510	-0.088246	1
													CWHFGPLSHFASK	4	394.19	1	3.80591	3.1e-05	Carbamidometyl	5336910	4412770	-0.27432	1
													ELITEHNNNDIVVDWLNAQK	3	789.064	1	4.44046	3.1e-05	NA	18239500	27246200	0.578989	1
													FPENQLNEIAQALHASNVPFIFVLRPNEETASWLPVGNFEDK	3	1594.47	1	1.69498	0.025446	NA	28475300	27972200	-0.025717	1
													FPENQLNEIAQALHASNVPFIFVLRPNEETASWLPVGNFEDK	4	1196.11	1	1.78216	0.020026	NA	17558400	20593500	0.230028	1
													FPSAEVGLPEGIESFNSATSPEMPHK	3	920.106	1	3.75871	3.1e-05	NA	14457700	17172900	0.248296	1
													LMSSNDSEEIMNIR	2	819.877	1	4.56468	3.1e-05	NA	20860000	30214300	0.534492	1
													LSQLTEDLRKPEDQK	2	900.479	1	3.09154	0.000339	NA	NA	430786	NA	0
													LSQLTEDLRKPEDQK	3	600.655	1	3.72637	3.1e-05	NA	20352700	30579000	0.587321	1
													QPDLDESQSFVVPGLPDEIK	2	1107.05	1	3.50888	3.1e-05	NA	NA	6063590	NA	0
													SVLYVSFGSMAR	2	658.837	1	4.60955	3.1e-05	NA	43383200	51216800	0.239481	1
													SYGIVHDTFYELEPAYINYYQK	3	905.099	1	3.81869	3.1e-05	NA	7921310	10322400	0.381967	1
													VVEVNGLGIK	2	514.311	1	3.55378	3.1e-05	NA	79398600	90219900	0.184332	1
27	Solyc08g062800.3.1	RNA helicase DEAD26	AT1G54270.1	eif4a-2	Solyc06g062800.5.1;Solyc12g095990.2.1;Solyc07g040750.2.1;KAF4044235.1	16	1	All Unique Peptide	1	1.33791	NA	1.10308	AGLAPEGSQFDAR	2	680.828	1	3.4848	3.1e-05	Acetyl	9219450	23305400	1.33791	1
													DHTVSATHGDMDQNTR	3	600.924	0	2.98815	0.00052	Oxidation	NA	205598	NA	0
													DHTVSATHGDMDQNTR	2	892.885	0	4.26844	3.1e-05	NA	2102200	3633460	0.789444	0
													DQIYDIFQLLPPK	2	795.432	0	1.75896	0.021349	NA	768894	NA	NA	0
													GIDVQQVSLVINYDLPTQPENYLHR	3	971.17	0	2.41915	0.00347	NA	19823300	NA	NA	0
													GIYAYGFEK	2	524.261	0	3.63198	3.1e-05	NA	79991500	104562000	0.38644	0
													GLDVIQQAQSGTGK	2	701.37	0	4.18237	3.1e-05	NA	67857800	104782000	0.626804	0
													ILQSGVHVVVGTPGR	2	759.941	0	4.28885	3.1e-05	NA	6052120	8358030	0.465722	0
													ILQSGVHVVVGTPGR	3	506.963	0	5.0477	3.1e-05	NA	58656100	88952800	0.600759	0
													LETLCDLYETLAITQSVIFVNTR	3	900.47	0	2.56809	0.002236	Carbamidometyl	946213	2038130	1.10701	0
													QFYVNVDKEEWK	3	528.928	0	4.30948	3.1e-05	NA	9905390	9362470	-0.081325	0
													QSLRPDHIK	2	547.309	0	3.2897	0.000115	NA	2542850	4111160	0.693099	0
													RDELTLEGIK	2	587.327	0	2.47459	0.002847	NA	3659490	1342050	-1.4472	0
													RKVDWLTDK	3	387.552	0	2.2352	0.00581	NA	4910990	11303700	1.20271	0
													VHACVGGTSVR	2	571.79	0	3.36263	3.1e-05	Carbamidometyl	23687200	29929600	0.337465	0
													VLITTDLLAR	2	557.845	0	4.15032	3.1e-05	NA	69794800	102397000	0.552982	0
28	Solyc07g005390.3.1	Aldehyde dehydrogenase 11A3 (AHRD V3.3 *** A0A2H1ZE23_ARATH)	AT2G24270.4	aldehyde dehydrogenase 11A3	NA	28	28	All Unique Peptide	23	0.296329	0.187387	0.061499	AGNGVFAEIIDGEVYK	2	862.431	1	4.1006	3.1e-05	Acetyl	15219300	16310300	0.099881	1
													AILISDAMETGTVQINSAPAR	3	739.379	1	3.49329	3.1e-05	Acetyl; Oxidation	6193160	6323800	0.030116	1
													AGMVPLQMELGGK	2	673.844	1	1.74462	0.022148	Oxidation	60434100	92027900	0.606708	1
													AGMVPLQMELGGK	2	665.846	1	3.48438	3.1e-05	NA	100282000	104429000	0.05846	1
													AILISDAMETGTVQINSAPAR	2	1079.56	1	3.16002	0.000269	NA	1710570	1392100	-0.297214	1
													AILISDAMETGTVQINSAPAR	3	720.044	1	3.98546	3.1e-05	NA	28898300	29840100	0.046268	1
													DATFCQPYKR	2	643.303	1	1.83853	0.017406	Carbamidometyl	NA	2447940	NA	0
													DSGIGSQGITNSINMMTK	2	935.438	1	2.39999	0.003754	Oxidation	248164	NA	NA	0
													DSGIGSQGITNSINMMTK	2	927.44	1	4.67554	3.1e-05	NA	21785600	26278800	0.270525	1
													DSGIGSQGITNSINMMTK	3	618.629	1	2.47834	0.002847	NA	1026210	852615	-0.26736	1
													EGNLIWPLLLDNVRPDMR	3	717.717	1	2.8427	0.000881	NA	NA	5098760	NA	0
													FLVSDSFPGNER	2	684.333	1	4.30154	3.1e-05	NA	220167000	285518000	0.374983	1
													GPDHFPFQGIK	2	621.817	1	3.79845	3.1e-05	NA	18401900	26103800	0.504405	1
													GPDHFPFQGIK	3	414.88	1	3.43298	3.1e-05	NA	22321200	33735000	0.595832	1
													IAWEEPFGPVLPVIR	2	861.982	1	4.09946	3.1e-05	NA	37597200	33362400	-0.172402	1
													IAWEEPFGPVLPVIR	3	574.991	1	4.33053	3.1e-05	NA	568965	524905	-0.116284	1
													INSVEEGIHHCNASNFGLQGCVFTK	3	940.106	1	4.44072	3.1e-05	Carbamidometyl	4416280	6183830	0.485669	1
													INSVEEGIHHCNASNFGLQGCVFTK	4	705.331	1	4.33191	3.1e-05	Carbamidometyl	35337700	45328000	0.359194	1
													IPLGVILAIPPFNYPVNLAVSK	3	779.131	1	4.19402	3.1e-05	NA	15858400	15788900	-0.006337	1
													KAGMVPLQMELGGK	3	486.932	1	3.24566	0.000141	NA	17446900	16844300	-0.05071	1
													LTVGPPEDNCDITPVVSESSANFIEGLVMDAK	3	1135.55	1	1.48772	0.041137	Carbamidometyl	NA	651068	NA	0
													SGDLVSYTAEEGVR	2	741.857	1	4.83078	3.1e-05	NA	179643000	207808000	0.210118	1
													SGDLVSYTAEEGVR	3	494.907	1	3.46545	3.1e-05	NA	2807240	2437980	-0.203466	1
													SVAIINPTTR	2	536.312	1	4.48302	3.1e-05	NA	256609000	344265000	0.423948	1
													TTVINLPTPSYTMG	2	747.879	1	3.42085	3.1e-05	NA	11118600	14954400	0.427595	1
													VQACTQEEVNK	2	653.309	1	3.10041	0.000339	Carbamidometyl	105772000	124182000	0.231498	1
													VVLVMESVADILVEK	2	822.468	1	3.96917	3.1e-05	NA	16778300	14001600	-0.261005	1
													YYCEGEWKK	2	631.779	1	3.70184	3.1e-05	Carbamidometyl	NA	8627490	NA	0
29	Solyc09g072900.4.1	endo-1,31,4-beta-D-glucanase-like (AHRD V3.3 *** A0A2I4F2X5_9ROSI)	AT3G23600.1	alpha/beta-Hydrolases superfamily protein	NA	5	5	All Unique Peptide	3	-0.930854	0.870552	-1.16568	AGPQCCENPPALSSSSGHGSVLELGGLK	3	951.116	1	1.7058	0.024602	Acetyl; Carbamidometyl	NA	271014	NA	0
													EKPIQVWIQSHGTDK	3	589.313	1	1.75284	0.021609	NA	8288240	1561680	-2.40797	1
													EKPIQVWIQSHGTDK	4	442.236	1	3.38156	3.1e-05	NA	1046140	NA	NA	0
													IYPGVSHGWTVR	3	457.911	1	2.96862	0.000635	NA	16740100	9690690	-0.788637	1
													QFEEILSSKPEVDCFVK	3	685.675	1	3.71888	3.1e-05	Carbamidometyl	4281630	5019240	0.229309	1
30	Solyc06g081980.1.1	Pyridoxal 5'-phosphate synthase pdxS subunit (AHRD V3.3 *** U9T0K3_RHIID)	AT5G01410.1	Aldolase-type TIM barrel family protein	NA	14	14	All Unique Peptide	12	0.269618	0.382695	0.034788	AGSGVVTVYGNGALTETTK	2	933.976	1	1.68485	0.026254	Acetyl	1037640	12747500	3.61884	1
													GEAGTGNIIEAVR	2	643.839	1	4.64517	3.1e-05	NA	105186000	119826000	0.187998	1
													GGVIMDVVNAEQAR	2	729.872	1	4.70017	3.1e-05	NA	124095000	152317000	0.295632	1
													GGVIMDVVNAEQAR	3	486.917	1	4.43103	3.1e-05	NA	11126400	11398600	0.03487	1
													IAEEAGACAVMALER	2	803.882	1	1.84832	0.016998	Oxidation; Carbamidometyl	NA	286372	NA	0
													IAEEAGACAVMALER	2	795.884	1	4.46814	3.1e-05	Carbamidometyl	31647500	36569600	0.208553	1
													IAEEAGACAVMALER	3	530.925	1	1.55591	0.03545	Carbamidometyl	6974420	NA	NA	0
													IGHFVEAQILEAIGIDYVDESEVLTLADDENHINK	4	978.24	1	1.83181	0.0178	NA	5301730	2465890	-1.10435	1
													IPFVCGCR	2	504.741	1	3.16915	0.000269	Carbamidometyl	164878000	199219000	0.272956	1
													IQAPYDLVMQTK	2	703.871	1	3.3115	0.000115	NA	34301000	42177400	0.29822	1
													KIQAPYDLVMQTK	2	767.918	1	3.59369	3.1e-05	NA	3579410	3283740	-0.124382	1
													KIQAPYDLVMQTK	3	512.281	1	3.64427	3.1e-05	NA	26369400	33048600	0.325724	1
													NMDDDEVFTFAK	2	724.306	1	2.3728	0.004004	Oxidation	930938	337851	-1.4623	1
													NMDDDEVFTFAK	2	716.308	1	3.5812	3.1e-05	NA	52030200	56367600	0.115517	1
31	Solyc07g044840.3.1	2,3-bisphosphoglycerate-independent phosphoglycerate mutase (AHRD V3.3 *** A0A2G2WBT5_CAPBA)	AT3G08590.1	Phosphoglycerate mutase, 2,3-bisphosphoglycerate-independent	NA	29	29	All Unique Peptide	22	0.356155	0.201861	0.121326	AHGNAVGLPTEDDMGNSEVGHNALGAGR	4	701.822	1	4.333	3.1e-05	Acetyl; Oxidation	3278470	2206640	-0.571171	1
													AHGNAVGLPTEDDMGNSEVGHNALGAGR	3	921.423	1	3.63072	3.1e-05	Oxidation	5038670	6268880	0.315165	1
													AHGNAVGLPTEDDMGNSEVGHNALGAGR	4	691.319	1	1.74918	0.021931	Oxidation	NA	1219930	NA	0
													AHGNAVGLPTEDDMGNSEVGHNALGAGR	3	916.091	1	4.70546	3.1e-05	NA	5416330	6791120	0.326334	1
													AHGNAVGLPTEDDMGNSEVGHNALGAGR	4	687.32	1	4.66221	3.1e-05	NA	33831500	42779900	0.338566	1
													FGHVTFFWNGNR	2	741.357	1	4.15212	3.1e-05	NA	6631830	8563930	0.368866	1
													FGHVTFFWNGNR	3	494.574	1	4.19237	3.1e-05	NA	19444200	22360800	0.201632	1
													GTLHLIGLVSDGGVHSR	2	859.471	1	2.93916	0.000717	NA	817390	1780720	1.12336	1
													GTLHLIGLVSDGGVHSR	3	573.316	1	4.89523	3.1e-05	NA	43331300	59727100	0.462976	1
													GTLHLIGLVSDGGVHSR	4	430.239	1	4.92255	3.1e-05	NA	35491100	49870000	0.490715	1
													GWDAQVLGEAPHHFK	4	423.713	1	2.41855	0.00347	NA	1762240	NA	NA	0
													IHYAGMLQYDGELK	2	819.403	1	3.57497	3.1e-05	NA	3841340	NA	NA	0
													IHYAGMLQYDGELK	3	546.605	1	4.06764	3.1e-05	NA	20806600	NA	NA	0
													KGEPLLDK	2	450.264	1	3.0472	0.000428	NA	NA	23442500	NA	0
													LDQLLLLLK	2	534.855	1	3.68895	3.1e-05	NA	4304140	4843390	0.170292	1
													LEEYVEIPSDSGITFNVK	2	1020.51	1	2.7349	0.001381	NA	10221800	9504220	-0.105009	1
													LVDLALASGK	2	493.798	1	3.14528	0.000294	NA	101613000	153437000	0.594561	1
													NGNIQILTSHTLEPVPIAIGGPGLVPGVR	3	973.885	1	2.66579	0.001698	NA	4030650	2573450	-0.647309	1
													PNEYNAISVAETPVMDSLKK	3	736.04	1	2.62641	0.001954	NA	NA	4796660	NA	0
													PNEYNAISVAETPVMDSLK	2	1039.51	1	1.48585	0.041355	NA	1237860	1851640	0.580955	1
													PNEYNAISVAETPVMDSLK	3	693.342	1	1.90733	0.014541	NA	1031930	1874490	0.861153	1
													RGWDAQVLGEAPHHFKDPVEAIK	3	867.451	1	1.57509	0.034117	NA	NA	298609	NA	0
													RGWDAQVLGEAPHHFKDPVEAIK	4	650.84	1	3.43341	3.1e-05	NA	17402200	21267900	0.289408	1
													RGWDAQVLGEAPHHFKDPVEAIK	5	520.873	1	4.02327	3.1e-05	NA	19815700	29796300	0.588489	1
													RGWDAQVLGEAPHHFK	3	616.648	1	3.74758	3.1e-05	NA	9199860	10439700	0.182396	1
													RGWDAQVLGEAPHHFK	4	462.738	1	4.86409	3.1e-05	NA	44125400	47215500	0.097651	1
													VNLPNSDMVGHTGDIK	2	848.92	1	3.80583	3.1e-05	NA	3289200	4687380	0.511045	1
													VNLPNSDMVGHTGDIK	3	566.282	1	3.16463	0.000269	NA	28074100	36178800	0.365905	1
													YLVSPPEIDR	2	594.817	1	3.79975	3.1e-05	NA	153521000	180760000	0.235639	1
32	Solyc05g007260.3.1	Ribulose-phosphate 3-epimerase (AHRD V3.3 *** A0A328DMM8_9ASTE)	AT3G01850.1	Aldolase-type TIM barrel family protein	NA	3	3	All Unique Peptide	1	-0.273168	NA	-0.507998	AIIAPSMLSSDFANLASEAER	3	751.035	1	1.84764	0.017047	Acetyl; Oxidation	NA	1677310	NA	0
													AGASGFTFHIEASR	2	725.857	1	1.82611	0.017982	NA	NA	2857950	NA	0
													AGASGFTFHIEASR	3	484.241	1	4.08618	3.1e-05	NA	9314280	7707570	-0.273168	1
33	Solyc01g111630.3.1	glycerate dehydrogenase (AHRD V3.3 *** A0A2I4EWU8_9ROSI)	AT1G68010.2	hydroxypyruvate reductase	NA	34	34	All Unique Peptide	28	0.352282	0.163412	0.117452	AKPVQIEVWNPNGK	2	811.438	1	4.06026	3.1e-05	Acetyl	13326000	NA	NA	0
													MNLIYYDLYQSTR	2	869.411	1	1.79445	0.019418	Acetyl; Oxidation	3006490	NA	NA	0
													AFSNMAVGYNNVDVEAANK	2	1015.47	1	3.50388	3.1e-05	Oxidation	333153	847757	1.34747	1
													AFSNMAVGYNNVDVEAANK	2	1007.47	1	4.66632	3.1e-05	NA	61479000	75534700	0.297046	1
													AFSNMAVGYNNVDVEAANK	3	671.983	1	4.88755	3.1e-05	NA	26667300	28146400	0.077879	1
													ANGEQPVTWK	2	565.285	1	3.7932	3.1e-05	NA	134793000	152622000	0.179217	1
													ASSMEEVLQEADVISLHPILDK	3	814.081	1	2.8345	0.000899	Oxidation	3219020	3666140	0.18764	1
													ASSMEEVLQEADVISLHPILDK	3	808.749	1	3.512	3.1e-05	NA	3159860	3858500	0.288179	1
													CDGVIGQLTEDWGDTLFSALSK	2	1206.57	1	1.949	0.012861	Carbamidometyl	NA	928452	NA	0
													CDGVIGQLTEDWGDTLFSALSK	3	804.718	1	3.47498	3.1e-05	Carbamidometyl	2806560	4039190	0.525263	1
													EGMATLAALNVLGK	2	694.384	1	4.60934	3.1e-05	NA	99175100	126344000	0.349307	1
													FVTAYGQFLK	2	587.319	1	3.90614	3.1e-05	NA	195905000	285224000	0.541941	1
													GPVIDEVALVEHLR	2	773.933	1	3.94679	3.1e-05	NA	19149400	24070200	0.329949	1
													GPVIDEVALVEHLR	3	516.291	1	3.52488	3.1e-05	NA	315853	181919	-0.795957	1
													GQTVGVIGAGR	2	507.788	1	4.48319	3.1e-05	NA	575154000	670440000	0.22116	1
													IVEADEFMR	2	555.268	1	3.66225	3.1e-05	NA	207947000	303065000	0.543411	1
													MNLIYYDLYQSTR	2	848.406	1	2.7589	0.001194	Oxidation	NA	501798	NA	0
													MNLIYYDLYQSTRLEK	2	1025.52	1	2.00473	0.011156	NA	NA	345999	NA	0
													MNLIYYDLYQSTR	2	840.409	1	4.49523	3.1e-05	NA	113715000	148071000	0.380867	1
													MNLIYYDLYQSTR	3	560.608	1	4.47939	3.1e-05	NA	6966780	9581240	0.45972	1
													NAVVVPHIASASK	2	646.87	1	3.88145	3.1e-05	NA	103949000	132155000	0.346355	1
													NAVVVPHIASASK	3	431.582	1	3.76958	3.1e-05	NA	284694000	374788000	0.396663	1
													PVQIEVWNPNGK	2	690.867	1	4.11525	3.1e-05	NA	92522100	138392000	0.580891	1
													RASSMEEVLQEADVISLHPILDK	4	645.839	1	4.52099	3.1e-05	NA	9373030	12338100	0.396533	1
													RIVEADEFMR	2	633.319	1	4.52477	3.1e-05	NA	13831500	18341000	0.407115	1
													RIVEADEFMR	3	422.548	1	4.24456	3.1e-05	NA	54208500	65689900	0.277152	1
													TILSVDDILALIGDR	2	807.459	1	5.11971	3.1e-05	NA	40642700	38708900	-0.070331	1
													TTYHLVNK	2	488.267	1	3.65855	3.1e-05	NA	29557400	37288400	0.335208	1
													VGLDVFEDEPYMKPGLADMK	2	1127.54	1	3.70637	3.1e-05	NA	NA	2737640	NA	0
													VGLDVFEDEPYMK	2	771.363	1	4.05084	3.1e-05	NA	82690600	106902000	0.370494	1
													WINLLIQQDCR	2	729.88	1	4.27402	3.1e-05	Carbamidometyl	142886000	193692000	0.4389	1
													WINLLIQQDCR	3	486.922	1	4.36403	3.1e-05	Carbamidometyl	686276	906579	0.401644	1
													YGVAVGNTPGVLTETTAELAASLSLAAAR	2	1402.25	1	2.88147	0.000803	NA	4461490	4264340	-0.065203	1
													YGVAVGNTPGVLTETTAELAASLSLAAAR	3	935.166	1	2.03659	0.010422	NA	16004900	8916320	-0.843993	1
34	Solyc12g010150.3.1	Cytochrome c oxidase%2C subunit Vib family protein (AHRD V3.3 *** AT5G58005.2)	AT5G58005.1	Cytochrome c oxidase, subunit Vib family protein	NA	2	2	All Unique Peptide	1	2.3717	NA	2.13687	ALETYASQNTEK	2	698.833	1	1.65248	0.028354	Acetyl	451493	2336700	2.3717	1
													KPTEIATVGLLYPVECK	3	640.017	1	1.78681	0.019806	Carbamidometyl	1404700	NA	NA	0
35	Solyc06g011280.3.1	Elongation factor 1-gamma (AHRD V3.3 *** A0A2G2YHE8_CAPAN)	AT1G09640.1	Translation elongation factor EF1B, gamma chain	Solyc11g028090.3.1	18	9	All Unique Peptide	7	0.175111	0.07203	-0.059718	ALILHSTDNNK	2	634.336	1	3.02526	0.000428	Acetyl	121004000	135609000	0.164398	1
													VSQMIEDHEPFEGQALLDAK	3	772.367	1	4.05117	3.1e-05	Acetyl; Oxidation	24437200	28629500	0.228423	1
													ALIAAEYTGVK	2	568.322	0	3.88183	3.1e-05	NA	226709000	265494000	0.227838	0
													KEEPSPVEEEAAPKPK	2	882.954	0	3.6288	3.1e-05	NA	864792	895836	0.050881	0
													KEEPSPVEEEAAPKPK	3	588.972	0	4.28414	3.1e-05	NA	39913700	54822000	0.457871	0
													KEEPSPVEEEAAPKPK	4	441.981	0	2.82998	0.000899	NA	NA	37408400	NA	0
													LGYAVYISQAEEGAVAALKR	3	703.716	1	2.93152	0.000717	NA	1180490	NA	NA	0
													MILDDWKR	2	538.782	0	2.92956	0.000717	NA	5570180	7445980	0.418738	0
													MLIVGSEAPFK	2	596.326	0	3.76959	3.1e-05	NA	74329500	87289000	0.231865	0
													NPLDLLPPSK	2	547.316	0	4.0935	3.1e-05	NA	157744000	182760000	0.212365	0
													QAESIPAVQSK	2	579.312	0	3.60446	3.1e-05	NA	113446000	142820000	0.332192	0
													TPEFLEMNPIGK	2	688.35	1	2.93053	0.000717	NA	95982100	100105000	0.060677	1
													VPVLQTPDGPVFESNAIAR	2	1005.54	1	4.22964	3.1e-05	NA	35212700	42467100	0.27025	1
													VPVLQTPDGPVFESNAIAR	3	670.693	1	4.55681	3.1e-05	NA	58401100	70330200	0.268149	1
													VSQMIEDHEPFEGQALLDAK	3	753.032	1	4.8437	3.1e-05	NA	26084900	30499600	0.225575	1
													YFWTVVNQPNFVK	2	821.425	1	4.30961	3.1e-05	NA	65257500	73729300	0.176094	1
													YFWTVVNQPNFVK	3	547.952	1	3.41414	3.1e-05	NA	NA	770775	NA	0
													YNDENTVSFVTLNK	2	822.399	0	4.38307	3.1e-05	NA	10222800	13216500	0.37055	0
36	Solyc01g005620.3.1	oxoglutarate/malate translocator	AT5G19760.1	Mitochondrial substrate carrier family protein	Solyc01g021740.1.1	18	16	All Unique Peptide	15	0.348238	0.165304	0.113408	AMALNMGMLASYDQSVEFFR	3	780.355	1	3.80226	3.1e-05	Acetyl; Oxidation	3132910	3011030	-0.057246	1
													AMALNMGMLASYDQSVEFFR	3	785.687	1	2.16984	0.006839	Acetyl; Oxidation	3132910	3461550	0.143915	1
													AIEANEGKPLPLYQK	2	835.959	1	3.92156	3.1e-05	NA	4611080	5270470	0.192827	1
													AIEANEGKPLPLYQK	3	557.642	1	3.8512	3.1e-05	NA	64868400	88677600	0.451054	1
													FYTGFPVYCVR	2	704.84	1	4.52656	3.1e-05	Carbamidometyl	142827000	174917000	0.292402	1
													IAADEGVLALWK	2	643.361	1	3.97442	3.1e-05	NA	78849500	101086000	0.35841	1
													IAPHVMMTWIFLNQIQK	3	696.037	0	2.20567	0.006204	Oxidation	4660370	1873010	-1.31509	0
													IAPHVMMTWIFLNQIQK	3	690.706	0	3.15626	0.000269	NA	6149780	6677790	0.118836	0
													IQLGQGSAAEVTK	2	651.357	1	3.721	3.1e-05	NA	159161000	236570000	0.57178	1
													LPYTGSFDCAMK	2	703.31	1	2.70365	0.001567	Oxidation; Carbamidometyl	850970	1003650	0.238076	1
													LPYTGSFDCAMK	2	695.312	1	4.41576	3.1e-05	Carbamidometyl	53863300	62076400	0.204742	1
													MQADATLPLAQR	2	665.843	1	2.86366	0.000844	Oxidation	4577580	2534060	-0.853134	1
													MQADATLPLAQR	2	657.845	1	4.42365	3.1e-05	NA	243735000	304967000	0.32334	1
													MQPDAEGKLPYTGSFDCAMK	3	749.336	1	4.24911	3.1e-05	Carbamidometyl	11187600	NA	NA	0
													NYTNAFHALSR	2	647.32	1	4.00922	3.1e-05	NA	28575600	31629600	0.146492	1
													NYTNAFHALSR	3	431.883	1	4.44248	3.1e-05	NA	85252100	105199000	0.303314	1
													PFVNGGVSGMLATCVIQPIDMIK	2	1224.13	1	1.6017	0.032371	Carbamidometyl	3358540	1672010	-1.00625	1
													PFVNGGVSGMLATCVIQPIDMIK	3	816.421	1	2.06164	0.009516	Carbamidometyl	20477100	19634000	-0.060657	1
37	Solyc01g099760.4.1	26S proteasome regulatory subunit (AHRD V3.11 *** tr|A8IIP7|A8IIP7_CHLRE)	AT3G05530.1	regulatory particle triple-A ATPase 5A	Solyc08g021990.3.1;Solyc10g054040.3.1;KAF4036436.1	15	8	All Unique Peptide	5	0.407211	0.166496	0.172381	AMEVDEKPTEDYNDIGGLEK	3	771.014	1	2.92209	0.000717	Acetyl; Oxidation	184119	275237	0.580036	1
													QLPYLVGNIVEILEMNPEEEAEEDGANIDLDSQR	3	1300.95	1	1.95692	0.012512	Acetyl; Oxidation	NA	488023	NA	0
													ADILDPALMR	2	557.8	0	3.35457	5.9e-05	NA	11638800	18358200	0.657482	0
													AMEVDEKPTEDYNDIGGLEK	2	1127.02	1	1.93217	0.013539	NA	NA	405931	NA	0
													AMEVDEKPTEDYNDIGGLEK	3	751.679	1	4.19852	3.1e-05	NA	2749730	3283620	0.255997	1
													DATEVTHEDFNEGIIQVQAK	3	748.697	0	4.69556	3.1e-05	NA	9217030	10891000	0.240763	0
													GVLLYGPPGTGK	2	579.83	0	4.33276	3.1e-05	NA	92584800	118326000	0.35392	0
													KIEFPHPTEEAR	2	727.375	0	1.52681	0.037519	NA	32232	NA	NA	0
													KIEFPHPTEEAR	3	485.253	0	2.50773	0.002608	NA	6947760	13838500	0.994068	0
													LAGPQLVQMFIGDGAK	2	822.942	0	3.11572	0.000339	NA	9311770	8939430	-0.058873	0
													MNVNPDVNFEELAR	2	832.391	1	1.58361	0.033532	Oxidation	145171	NA	NA	0
													MNVNPDVNFEELAR	2	824.393	1	4.08821	3.1e-05	NA	10661100	15128600	0.504922	1
													QIQELVEAIVLPMTHQER	3	712.049	1	3.21268	0.000194	NA	1260970	1485780	0.236687	1
													RFDSEVSGDR	2	584.273	1	3.00428	0.000499	NA	1337910	1285860	-0.057247	1
													STDDFNGAQLK	2	598.283	0	3.96784	3.1e-05	NA	12803300	17450200	0.446728	0
38	Solyc10g018300.3.1	Transketolase (AHRD V3.3 *** A0A200R9X0_9MAGN)	AT3G60750.1	Transketolase	NA	66	57	All Unique Peptide	46	0.437734	0.789349	0.202904	ALPTYTPESPADATR	2	816.399	0	1.93233	0.013522	Acetyl	1840530	NA	NA	0
													AMPNILMFRPADGNETAGAYK	4	586.029	1	1.521	0.038068	Acetyl; Oxidation	2069630	NA	NA	0
													AMPNILMFRPADGNETAGAYK	3	775.705	1	1.98489	0.011837	Acetyl; Oxidation	886280	NA	NA	0
													ANSGHPGLPMGCAPMGHILYDEVMK	4	685.814	1	3.22573	0.000168	Acetyl; Oxidation; Carbamidometyl	8025850	8515740	0.085478	1
													ANSGHPGLPMGCAPMGHILYDEVMK	4	681.816	1	3.45912	3.1e-05	Acetyl; Carbamidometyl	2112330	2715740	0.36251	1
													ASSAVETLEK	2	538.777	1	2.29958	0.004745	Acetyl	NA	2135420	NA	0
													FNKPDAEIVDHYTYVILGDGCQMEGISNEACSLAGHWGLGK	4	1153.28	1	2.94703	0.000703	Acetyl; Oxidation; Carbamidometyl	4737150	3616140	-0.389569	1
													FVLSAGHGCMLQYALLHLAGYDSVQEDDLK	3	1136.88	1	1.69664	0.025324	Acetyl; Oxidation; Carbamidometyl	1027360	NA	NA	0
													FVLSAGHGCMLQYALLHLAGYDSVQEDDLK	4	852.911	1	3.8277	3.1e-05	Acetyl; Oxidation; Carbamidometyl	16062500	16679500	0.05438	1
													VVPGFLGGSADLASSNMTLLK	3	707.042	1	4.81122	3.1e-05	Acetyl	22082900	23894100	0.113725	1
													AIGVDGFGASAPADK	2	688.346	1	3.03247	0.000428	NA	942906000	1161640000	0.300977	1
													ALPTYTPESPADATR	2	795.394	0	4.40664	3.1e-05	NA	897615000	1089760000	0.279842	0
													ALPTYTPESPADATR	3	530.598	0	4.3405	3.1e-05	NA	12465500	12989500	0.059405	0
													AMPNILMFRPADGNETAGAYK	3	761.701	1	1.72686	0.023086	Oxidation	4805690	5809700	0.27372	1
													AMPNILMFR	2	554.786	1	2.98392	0.00059	Oxidation	691284	964713	0.480821	1
													AMPNILMFRPADGNETAGAYK	2	1134.05	1	4.06558	3.1e-05	NA	3323710	3123740	-0.08952	1
													AMPNILMFRPADGNETAGAYK	3	756.37	1	4.06425	3.1e-05	NA	229497000	310999000	0.438435	1
													AMPNILMFR	2	546.788	1	3.02548	0.000428	NA	44761000	52169800	0.220973	1
													ANSGHPGLPMGCAPMGHILYDEVMK	4	679.31	1	3.80054	3.1e-05	Oxidation; Carbamidometyl	165801000	248269000	0.582451	1
													ANSGHPGLPMGCAPMGHILYDEVMK	4	675.312	1	4.07972	3.1e-05	Oxidation; Carbamidometyl	197325000	296289000	0.586431	1
													ANSGHPGLPMGCAPMGHILYDEVMK	4	675.312	1	3.11217	0.000339	Oxidation; Carbamidometyl	2819640	3024390	0.101133	1
													ANSGHPGLPMGCAPMGHILYDEVMK	4	675.312	1	2.68703	0.001579	Oxidation; Carbamidometyl	915326	1492960	0.705818	1
													ANSGHPGLPMGCAPMGHILYDEVMK	2	1341.62	1	2.09312	0.008515	Carbamidometyl	2751200	184663	-3.89709	1
													ANSGHPGLPMGCAPMGHILYDEVMK	3	894.748	1	4.98159	3.1e-05	Carbamidometyl	15291000	24756800	0.695142	1
													ANSGHPGLPMGCAPMGHILYDEVMK	4	671.313	1	4.61547	3.1e-05	Carbamidometyl	191010000	255566000	0.420048	1
													ANSYSVHGSALGAK	2	681.344	1	3.69726	3.1e-05	NA	1169660	1770810	0.59832	1
													ANSYSVHGSALGAK	3	454.565	1	3.88774	3.1e-05	NA	660165000	830790000	0.331657	1
													ASSAVETLEK	2	517.772	1	1.6169	0.031222	NA	NA	3151830	NA	0
													EFGITAEAVVAAAK	2	688.875	1	3.34386	5.9e-05	NA	285128000	324576000	0.186947	1
													EHGMGAICNGIALHSLGLIPYCATFFVFTDYMR	4	941.199	1	4.28808	3.1e-05	Carbamidometyl	6112030	9141610	0.580797	1
													ESVLPSSVTAR	2	573.312	1	4.14215	3.1e-05	NA	1627410000	1761040000	0.11385	1
													FEALGWHVIWVK	2	742.906	1	3.13806	0.000317	NA	20389900	21193600	0.055774	1
													FLAIDAVEK	2	503.284	0	2.87285	0.000844	NA	1243320000	1339390000	0.107378	0
													FNKPDAEIVDHYTYVILGDGCQMEGISNEACSLAGHWGLGK	4	1142.78	1	3.92206	3.1e-05	Oxidation; Carbamidometyl	4076370	5353500	0.393197	1
													FNKPDAEIVDHYTYVILGDGCQMEGISNEACSLAGHWGLGK	3	1518.04	1	3.41029	3.1e-05	Carbamidometyl	3872470	3837690	-0.013016	1
													FNKPDAEIVDHYTYVILGDGCQMEGISNEACSLAGHWGLGK	5	911.226	1	1.91967	0.013979	Carbamidometyl	65798	30840	-1.09324	1
													FVLSAGHGCMLQYALLHLAGYDSVQEDDLK	3	1122.88	1	1.71061	0.024245	Oxidation; Carbamidometyl	1060760	707993	-0.583291	1
													FVLSAGHGCMLQYALLHLAGYDSVQEDDLK	4	842.409	1	3.54604	3.1e-05	Oxidation; Carbamidometyl	5104840	4384090	-0.219588	1
													FVLSAGHGCMLQYALLHLAGYDSVQEDDLK	3	1117.54	1	1.91663	0.014115	Carbamidometyl	4283570	NA	NA	0
													GGYIVSDNSSGNKPDVILIGTGSELEIAVK	2	1516.79	1	2.01252	0.010817	NA	1372340	NA	NA	0
													GGYIVSDNSSGNKPDVILIGTGSELEIAVK	3	1011.53	1	4.62948	3.1e-05	NA	110191000	133688000	0.278864	1
													HTPEGAALETEWNAK	3	551.934	1	3.76226	3.1e-05	NA	642698000	827120000	0.363956	1
													IPGHPENFETPGVEVTTGPLGQGIANAVGLAVAEK	3	1157.27	1	1.81442	0.018553	NA	12126600	8343140	-0.539513	1
													ISALSEAGVIYVMTHDSIGLGEDGPTHQPIEHLASFR	5	793.597	1	4.68163	3.1e-05	Oxidation	34876600	35045800	0.006982	1
													ISALSEAGVIYVMTHDSIGLGEDGPTHQPIEHLASFR	5	790.398	1	4.60234	3.1e-05	NA	39399500	39512900	0.004146	1
													KYAEEAADLK	2	569.293	1	3.62807	3.1e-05	NA	355889000	434772000	0.288832	1
													LIAFYDDNHISIDGDTEIAFTEDVSAR	3	1009.81	1	1.73081	0.022788	NA	38998	NA	NA	0
													LPQLAGTSIEGAAK	2	678.38	1	4.30322	3.1e-05	NA	1052940000	1400560000	0.411581	1
													NGNTGYDEIR	2	569.76	0	3.43875	3.1e-05	NA	53501800	NA	NA	0
													NNLGWPYEPFHVPEDVK	2	1020.99	1	3.27856	0.000115	NA	55623200	82453800	0.567899	1
													NNLGWPYEPFHVPEDVK	3	680.999	1	3.72647	3.1e-05	NA	648500000	794237000	0.292463	1
													PADGNETAGAYK	2	597.275	1	3.74591	3.1e-05	NA	84131100	68424000	-0.298137	1
													QKLPQLAGTSIEGAAK	2	806.457	1	2.96569	0.000635	NA	852254	NA	NA	0
													QKLPQLAGTSIEGAAK	3	537.974	1	2.58411	0.002161	NA	5765020	NA	NA	0
													SIITGELPAGWEK	2	700.875	1	3.89229	3.1e-05	NA	1121100000	1405400000	0.326066	1
													TDAAIVEK	2	423.732	1	2.88688	0.000803	NA	22631900	606870000	4.74496	1
													TPSILALSR	2	479.29	0	3.23323	0.000168	NA	1734030000	2124030000	0.292675	0
													VIYVMTHDSIGLGEDGPTHQPIEHLASFR	4	805.653	0	2.6414	0.001834	NA	2422190	2305930	-0.070963	0
													VIYVMTHDSIGLGEDGPTHQPIEHLASFR	5	644.724	0	4.58092	3.1e-05	NA	3695040	4757170	0.364514	0
													VSIEAGSTFGWQK	2	705.357	1	3.6292	3.1e-05	NA	2722210	5030160	0.885826	1
													VTTTIGFGSPNK	2	611.327	0	3.67748	3.1e-05	NA	788490000	1279760000	0.698709	0
													VVPGFLGGSADLASSNMTLLK	2	1047.05	1	1.84818	0.017015	Oxidation	4688370	9086530	0.954643	1
													VVPGFLGGSADLASSNMTLLK	3	698.37	1	4.17361	3.1e-05	Oxidation	6408340	6782980	0.081969	1
													VVPGFLGGSADLASSNMTLLK	2	1039.05	1	2.68961	0.001579	NA	51419900	54666200	0.088322	1
													VVPGFLGGSADLASSNMTLLK	3	693.038	1	4.48722	3.1e-05	NA	22868300	25087400	0.133614	1
													VVSFVCWELYDEQSAEYK	3	751.345	1	1.75289	0.021592	Carbamidometyl	2946720	NA	NA	0
39	Solyc04g063280.3.1	ENTH/VHS, Target of Myb protein.1	AT1G21380.1	Target of Myb protein 1	NA	9	9	All Unique Peptide	6	0.000536	0.572657	-0.234294	ANNAAACAER	2	545.241	1	3.44287	3.1e-05	Acetyl; Carbamidometyl	2311510	NA	NA	0
													EEVIVDLVEQCR	2	744.872	1	2.367	0.004078	Carbamidometyl	1952980	1213830	-0.686111	1
													EEVIVDLVEQCR	3	496.917	1	2.19189	0.006542	Carbamidometyl	NA	869032	NA	0
													FPQYYAAYNELK	2	753.867	1	3.40754	3.1e-05	NA	2104060	4607980	1.13096	1
													GLALNDNLQR	2	557.304	1	3.75177	3.1e-05	NA	9068380	7277430	-0.317416	1
													NCGENVFQQIVER	2	796.878	1	3.39331	3.1e-05	Carbamidometyl	2228600	2409800	0.112776	1
													NPQSVKEEVIVDLVEQCR	3	714.7	1	2.06297	0.009501	Carbamidometyl	1455390	1822720	0.324687	1
													TGSSSYDSIVGQTK	2	715.344	1	4.04976	3.1e-05	NA	2741200	2122000	-0.369383	1
													VMILVNNTVDEDLLCK	2	938.481	1	1.52661	0.037548	Carbamidometyl	539577	NA	NA	0
40	Solyc10g054280.2.1	(DL)-glycerol-3-phosphatase 2 (AHRD V3.3 *** A0A2G3BEV2_CAPCH),Pfam:PF13419	AT4G25840.1	glycerol-3-phosphatase 1	NA	4	4	All Unique Peptide	2	0.593801	0.409247	0.358971	ANQGIDTSSAR	2	581.278	1	3.37071	3.1e-05	Acetyl	841866	1788250	1.08689	1
													MFPTSDLMPGASR	2	705.331	1	1.76702	0.020847	NA	714466	NA	NA	0
													NAGMSVVMVPDAR	2	673.831	1	2.81179	0.000985	NA	NA	2739200	NA	0
													PSPDIFLAAANR	2	636.341	1	2.20651	0.006204	NA	1741340	2076760	0.254137	1
41	Solyc04g007980.3.1	2-oxoglutarate (2OG) and Fe(II)-dependent oxygenase superfamily protein (AHRD V3.3 *** O80850_ARATH)	AT1G06620.1	2-oxoglutarate (2OG) and Fe(II)-dependent oxygenase superfamily protein	NA	15	15	All Unique Peptide	11	0.458245	0.319374	0.223415	ANSGPLNPNPVPNSDRLEQLK	3	768.064	1	3.39543	3.1e-05	Acetyl	6169070	8881050	0.525677	1
													VMAAHYYPYCPQPELTK	3	709.329	1	2.03483	0.01047	Acetyl; Oxidation; Carbamidometyl	601188	NA	NA	0
													DITHGAAYSTNFDLYNSK	2	1008.97	1	2.48689	0.002775	NA	369160	NA	NA	0
													DITHGAAYSTNFDLYNSK	3	672.981	1	4.18151	3.1e-05	NA	8027280	12289300	0.61442	1
													ENSFGPLPELISDEKPAVYR	3	754.386	1	1.84177	0.01728	NA	NA	1321100	NA	0
													ENSFGPLPELISDEK	2	837.915	1	3.37464	3.1e-05	NA	6924820	16734700	1.27299	1
													ETVVEQVHR	2	548.791	1	3.83876	3.1e-05	NA	7748330	8505320	0.13448	1
													GLTTIPSFFIHSEESNPEPK	3	744.039	1	2.71676	0.001504	NA	17923800	27939300	0.640419	1
													LSPTPPDWEYVPEVCR	2	972.962	1	3.37737	3.1e-05	Carbamidometyl	10243400	7643990	-0.422297	1
													SFNEQNNELK	2	611.789	1	4.11821	3.1e-05	NA	11576700	16108000	0.476553	1
													SSNNHCIPVVDFSASR	2	895.418	1	2.3862	0.003935	Carbamidometyl	1567510	2068440	0.400068	1
													SSNNHCIPVVDFSASR	3	597.281	1	4.12682	3.1e-05	Carbamidometyl	18469900	27227300	0.559878	1
													VLANPFQEPR	2	585.817	1	3.87011	3.1e-05	NA	42692900	52141500	0.288436	1
													VMAAHYYPYCPQPELTK	2	1034.49	1	2.68329	0.001621	Carbamidometyl	512515	NA	NA	0
													VMAAHYYPYCPQPELTK	3	689.994	1	4.01586	3.1e-05	Carbamidometyl	20115300	27779200	0.465712	1
42	Solyc12g011160.2.1	3-hydroxyisobutyryl-CoA hydrolase-like protein 5 (AHRD V3.3 *** A0A2G2YT91_CAPAN)	AT1G06550.1	ATP-dependent caseinolytic (Clp) protease/crotonase family protein	Solyc06g054520.2.1	8	7	All Unique Peptide	5	0.277541	0.575424	0.042711	AQETLNLEQEVVLVEELGNAR	3	799.415	1	1.98597	0.011786	Acetyl	6137410	8940610	0.542743	1
													DSCLEVVYR	2	570.771	1	4.01624	3.1e-05	Carbamidometyl	8550740	9732430	0.186751	1
													ELVAVGLATHFVPLEK	3	574.998	1	3.93756	3.1e-05	NA	4871630	5067900	0.056983	1
													HLLSLNTGDEAAVGSAIK	2	898.481	1	2.4288	0.003412	NA	189748	1699010	3.16254	1
													HLLSLNTGDEAAVGSAIK	3	599.323	1	4.60005	3.1e-05	NA	7345370	6763510	-0.119063	1
													ISGDVYEGIR	2	554.785	1	2.8284	0.000899	NA	NA	38241100	NA	0
													LGEYLGLTGAR	2	575.317	0	2.37998	0.003951	NA	11205200	NA	NA	0
													YEDSAYCHQ	2	586.719	1	1.52035	0.038124	Carbamidometyl	553357	NA	NA	0
43	Solyc11g012410.2.1	myo-inositol monophosphatase 3	AT3G02870.1	Inositol monophosphatase family protein	NA	8	8	All Unique Peptide	6	0.228572	0.315187	-0.006258	AQNGSVEQFLDVAVEAAK	3	639.99	1	1.68159	0.02655	Acetyl	613398	NA	NA	0
													ACEDFIFNHLK	2	697.332	1	2.99724	0.00052	Carbamidometyl	4573860	6480960	0.502795	1
													ACEDFIFNHLK	3	465.224	1	4.32091	3.1e-05	Carbamidometyl	26648000	30616200	0.200268	1
													ALLATEAGTNR	2	558.804	1	4.15299	3.1e-05	NA	101916000	113329000	0.153137	1
													EAGGFVFDPSGSEFDLTAR	2	1001.46	1	4.58885	3.1e-05	NA	15244000	16527400	0.116618	1
													GMVDLVTETDK	2	604.297	1	4.26109	3.1e-05	NA	52874200	64055000	0.276747	1
													KPTVGVVYNPIIDELFTGIDGK	3	792.433	1	1.42039	0.047309	NA	3235170	NA	NA	0
													MCGSCALNLCGVACGR	2	893.37	1	4.56491	3.1e-05	Carbamidometyl	344489	3662720	3.41039	1
44	Solyc00g500063.1.1	Ribulose bisphosphate carboxylase large chain (AHRD V3.3 *** A0A2G2Z7Q2_CAPAN)	ATCG00490.1	ribulose-bisphosphate carboxylases	NA	100	86	All Unique Peptide	60	0.158351	0.236209	-0.076479	AQTETGEIKGHYLNATAGTCEEMIK	3	932.106	1	3.67037	3.1e-05	Acetyl; Carbamidometyl	4158540	3739730	-0.153143	1
													DDENVNSQPFMR	2	747.32	1	3.55664	3.1e-05	Acetyl	23248400000	26250900000	0.175235	1
													DQYIAYVAYPLDLFEEGSVTNMFTSIVGNVFGFK	4	973.972	1	3.70653	3.1e-05	Acetyl; Oxidation	3595620	3606390	0.004315	1
													EACKWSPELAAACEVWK	2	1038.98	1	2.97398	0.00059	Acetyl; Carbamidometyl	NA	1420670	NA	0
													ELGVPIVMHDYLTGGFTANTTLAHYCR	2	1547.74	1	2.61867	0.002031	Acetyl; Oxidation; Carbamidometyl	3690780	968543	-1.93004	1
													ELGVPIVMHDYLTGGFTANTTLAHYCR	3	1032.16	1	4.67093	3.1e-05	Acetyl; Oxidation; Carbamidometyl	28226500	28199000	-0.001406	1
													ELGVPIVMHDYLTGGFTANTTLAHYCR	4	774.375	1	4.64856	3.1e-05	Acetyl; Oxidation; Carbamidometyl	394787000	375601000	-0.071874	1
													ELGVPIVMHDYLTGGFTANTTLAHYCR	3	1026.83	1	2.78374	0.001087	Acetyl; Carbamidometyl	NA	895775	NA	0
													ELGVPIVMHDYLTGGFTANTTLAHYCR	4	770.376	1	4.34162	3.1e-05	Acetyl; Carbamidometyl	5043930	7449970	0.562686	1
													GGLDFTKDDENVNSQPFMR	2	1106.5	1	2.26633	0.00536	Acetyl	NA	363955	NA	0
													GHYLNATAGTCEEMIK	2	926.914	0	1.74982	0.021883	Acetyl; Oxidation; Carbamidometyl	1202750	1664130	0.468431	0
													GHYLNATAGTCEEMIKR	3	664.98	0	2.32573	0.004446	Acetyl; Carbamidometyl	799679	NA	NA	0
													GHYLNATAGTCEEMIK	2	918.916	0	3.6996	3.1e-05	Acetyl; Carbamidometyl	5561100	4634580	-0.262932	0
													GIYFTQDWVSLPGVLPVASGGIHVWHMPALTEIFGDDSVLQFGGGTLGHPWGNAPGAVANR	4	1607.55	1	3.94408	3.1e-05	Acetyl; Oxidation	17468400	23943100	0.454862	1
													IPPAYVKTFQGPPHGIQVER	3	759.411	1	3.71908	3.1e-05	Acetyl	2684510	5398890	1.008	1
													IPPAYVKTFQGPPHGIQVER	4	569.81	1	2.89167	0.000759	Acetyl	3515300	5451660	0.633048	1
													LTYYTPEYQTK	2	724.851	1	3.01014	0.000499	Acetyl	46610800	46788400	0.005487	1
													TFQGPPHGIQVER	2	754.386	1	3.91323	3.1e-05	Acetyl	11584200	15241300	0.395828	1
													ALRLEDLR	2	493.293	1	3.75563	3.1e-05	NA	502624000	606295000	0.27054	1
													AQTETGEIKGHYLNATAGTCEEMIK	3	923.434	1	2.23383	0.00581	Oxidation; Carbamidometyl	746361	1696620	1.18472	1
													AQTETGEIKGHYLNATAGTCEEMIK	4	692.827	1	2.91379	0.000717	Oxidation; Carbamidometyl	335468	334314	-0.004971	1
													AQTETGEIKGHYLNATAGTCEEMIKR	5	582.484	1	3.30613	0.000115	Carbamidometyl	2506180	2895880	0.208512	1
													AQTETGEIKGHYLNATAGTCEEMIK	3	918.102	1	3.72529	3.1e-05	Carbamidometyl	1409790	1780990	0.337199	1
													AQTETGEIKGHYLNATAGTCEEMIK	4	688.828	1	4.98191	3.1e-05	Carbamidometyl	12659200	10856900	-0.221574	1
													AVYECLRGGLDFTKDDENVNSQPFMR	3	1021.14	1	2.76808	0.00113	Carbamidometyl	NA	414164	NA	0
													AVYECLRGGLDFTKDDENVNSQPFMR	4	766.109	1	3.28332	0.000115	Carbamidometyl	4402620	5037520	0.194351	1
													DDENVNSQPFMRWR	2	905.402	1	1.96238	0.012402	Oxidation	104658	173980	0.733239	1
													DDENVNSQPFMRWR	3	603.937	1	2.20455	0.006221	Oxidation	23371600	2491080	-3.22991	1
													DDENVNSQPFMR	2	734.312	1	3.79718	3.1e-05	Oxidation	1837270	804364	-1.19164	1
													DDENVNSQPFMR	3	489.877	1	1.78046	0.02019	Oxidation	910351	6394600	2.81236	1
													DDENVNSQPFMR	2	726.315	1	3.44726	3.1e-05	NA	16911700	18357300	0.118332	1
													DDENVNSQPFMR	3	484.546	1	4.29834	3.1e-05	NA	39143200	19161500	-1.03055	1
													DITLGFVDLLRDDFVEQDR	2	1133.57	1	2.256	0.005503	NA	NA	130091000	NA	0
													DITLGFVDLLRDDFVEQDR	3	756.05	1	1.8344	0.017669	NA	NA	93730	NA	0
													DITLGFVDLLR	2	631.361	1	3.32154	5.9e-05	NA	124499	NA	NA	0
													DQYIAYVAYPLDLFEEGSVTNMFTSIVGNVFGFK	3	1278.96	1	5.01582	3.1e-05	NA	6346840	10680800	0.750909	1
													DTDILAAFR	2	511.269	1	2.87269	0.000844	NA	NA	30696700	NA	0
													EACKWSPELAAACEVWKEIVFNFAAVDVLDK	4	899.696	1	4.19231	3.1e-05	Carbamidometyl	10755600	11331700	0.075276	1
													EACKWSPELAAACEVWK	2	1017.97	1	2.15392	0.007261	Carbamidometyl	3273100	NA	NA	0
													EACKWSPELAAACEVWK	3	678.985	1	4.3538	3.1e-05	Carbamidometyl	32012600	29989900	-0.094163	1
													EIVFNFAAVDVLDK	2	790.422	1	3.53004	3.1e-05	NA	169729	137981	-0.298763	1
													ELGVPIVMHDYLTGGFTANTTLAHYCR	3	1018.16	1	1.42422	0.047025	Oxidation; Carbamidometyl	771014	895775	0.216379	1
													ELGVPIVMHDYLTGGFTANTTLAHYCR	4	763.872	1	4.1429	3.1e-05	Oxidation; Carbamidometyl	5043930	7449970	0.562686	1
													ELGVPIVMHDYLTGGFTANTTLAHYCR	2	1518.74	1	3.76525	3.1e-05	Carbamidometyl	34056300	NA	NA	0
													ELGVPIVMHDYLTGGFTANTTLAHYCR	3	1012.83	1	2.60715	0.002049	Carbamidometyl	50180	NA	NA	0
													ELGVPIVMHDYLTGGFTANTTLAHYCR	4	759.873	1	4.66408	3.1e-05	Carbamidometyl	2060580	217604	-3.24327	1
													ELGVPIVMHDYLTGGFTANTTLAHYCR	5	608.1	1	4.13868	3.1e-05	Carbamidometyl	7915860	8189430	0.049017	1
													EYKLTYYTPEYQTK	2	913.946	1	2.11123	0.008127	NA	NA	1028290	NA	0
													FLFCAEALFKAQTETGEIK	3	735.042	1	1.4472	0.044929	Carbamidometyl	NA	2044770	NA	0
													FLFCAEALFK	2	623.321	1	3.18187	0.000245	Carbamidometyl	NA	145752	NA	0
													GGFTANTTLAHYCR	2	784.867	0	4.10814	3.1e-05	Carbamidometyl	396873000	378395000	-0.068784	0
													GGFTANTTLAHYCR	3	523.581	0	3.76525	3.1e-05	Carbamidometyl	1479870	3835300	1.37387	0
													GGLDFTKDDENVNSQPFMR	2	1093.49	1	1.93968	0.013226	Oxidation	1185090	NA	NA	0
													GGLDFTKDDENVNSQPFMR	3	729.332	1	3.37791	3.1e-05	Oxidation	24729500	NA	NA	0
													GGLDFTKDDENVNSQPFMR	2	1085.5	1	5.24237	3.1e-05	NA	44631700	51580200	0.208749	1
													GGLDFTKDDENVNSQPFMR	3	724	1	4.4283	3.1e-05	NA	1783750000	1897650000	0.0893	1
													GHYLNATAGTCEEMIKR	2	983.959	0	3.04251	0.000428	Oxidation; Carbamidometyl	225873	196154	-0.203525	0
													GHYLNATAGTCEEMIKR	3	656.308	0	4.58403	3.1e-05	Oxidation; Carbamidometyl	10951700	10692400	-0.034569	0
													GHYLNATAGTCEEMIK	2	905.909	0	3.18491	0.000245	Oxidation; Carbamidometyl	2257220	1366790	-0.723755	0
													GHYLNATAGTCEEMIKR	2	975.962	0	4.81754	3.1e-05	Carbamidometyl	17977200	20760200	0.207652	0
													GHYLNATAGTCEEMIKR	3	650.977	0	3.94774	3.1e-05	Carbamidometyl	545772000	627713000	0.201807	0
													GHYLNATAGTCEEMIKR	4	488.485	0	4.07844	3.1e-05	Carbamidometyl	537506000	706740000	0.394899	0
													GHYLNATAGTCEEMIK	2	897.911	0	3.65665	3.1e-05	Carbamidometyl	2537800	1159500	-1.13008	0
													GHYLNATAGTCEEMIK	3	598.943	0	2.56726	0.002236	Carbamidometyl	NA	115337000	NA	0
													GHYLNATAGTCEEMIK	4	449.459	0	2.25111	0.005591	Carbamidometyl	NA	11186400	NA	0
													GIYFTQDWVSLPGVLPVASGGIHVWHMPALTEIFGDDSVLQFGGGTLGHPWGNAPGAVANR	4	1597.05	1	3.66353	3.1e-05	Oxidation	17948600	25077600	0.482528	1
													LEDLRIPPAYVK	2	707.409	1	1.55384	0.035578	NA	889132	1108680	0.318373	1
													LEDLRIPPAYVK	3	471.942	1	2.30985	0.00462	NA	2479210	4625530	0.899738	1
													LEGERDITLGFVDLLRDDFVEQDR	4	713.362	1	3.29722	0.000115	NA	12161300	12677200	0.059939	1
													LEGERDITLGFVDLLR	3	616.007	1	4.97668	3.1e-05	NA	42493900	42972000	0.016141	1
													LGLSAKNYGR	2	539.804	1	3.86912	3.1e-05	NA	24054400	20258500	-0.247773	1
													LTYYTPEYQTKDTDILAAFR	2	1205.1	1	2.19095	0.006578	NA	608485	NA	NA	0
													LTYYTPEYQTKDTDILAAFR	3	803.737	1	3.14056	0.000317	NA	10157300	11517400	0.181298	1
													LTYYTPEYQTK	2	703.846	1	3.37769	3.1e-05	NA	617945000	739326000	0.258732	1
													LTYYTPEYQTK	3	469.566	1	3.12953	0.000317	NA	1685790	NA	NA	0
													MSGGDHIHSGTVVGKLEGER	3	694.673	1	3.96378	3.1e-05	Oxidation	3724050	4645620	0.318999	1
													MSGGDHIHSGTVVGK	2	749.359	1	3.43045	3.1e-05	Oxidation	2169410	4582260	1.07876	1
													MSGGDHIHSGTVVGK	3	499.909	1	3.41142	3.1e-05	Oxidation	21282000	NA	NA	0
													MSGGDHIHSGTVVGKLEGER	3	689.341	1	4.33983	3.1e-05	NA	4074370	4455670	0.129065	1
													MSGGDHIHSGTVVGKLEGER	4	517.258	1	4.76492	3.1e-05	NA	33180800	33105400	-0.003282	1
													MSGGDHIHSGTVVGKLEGER	5	414.007	1	2.78409	0.001087	NA	5757050	6118630	0.087879	1
													MSGGDHIHSGTVVGK	2	741.362	1	3.60197	3.1e-05	NA	1222570000	1247670000	0.029319	1
													PLLGCTIKPK	2	563.836	1	4.10313	3.1e-05	Carbamidometyl	38357800	48094300	0.326346	1
													PLLGCTIKPK	3	376.227	1	3.1125	0.000339	Carbamidometyl	478606000	476993000	-0.00487	1
													TFQGPPHGIQVER	2	733.381	1	3.75248	3.1e-05	NA	266599000	102292000	-1.38198	1
													TFQGPPHGIQVER	3	489.256	1	3.58868	3.1e-05	NA	553783000	NA	NA	0
													VALEACVKAR	3	372.878	1	3.14383	0.000317	Carbamidometyl	16680100	1884900	-3.14557	1
													VTPQPGVPPEEAGAAVAAESSTGTWTTVWTDGLTSLDRYK	3	1382.68	1	1.71259	0.024123	NA	2789030	NA	NA	0
													VTPQPGVPPEEAGAAVAAESSTGTWTTVWTDGLTSLDRYK	4	1037.26	1	2.23187	0.005828	NA	6474870	NA	NA	0
													VTPQPGVPPEEAGAAVAAESSTGTWTTVWTDGLTSLDR	3	1285.63	1	3.513	3.1e-05	NA	320352	303572	-0.077619	1
													VTPQPGVPPEEAGAAVAAESSTGTWTTVWTDGLTSLDR	4	964.473	1	3.37509	3.1e-05	NA	131293	117435	-0.160928	1
													VTPQPGVPPEEAGAAVAAESSTGTWTTVWTDGLTSLDR	5	771.78	1	2.12126	0.007801	NA	NA	4358160	NA	0
													WSPELAAACEVWKEIVFNFAAVDVLDK	2	1554.28	1	3.24799	0.000141	Carbamidometyl	NA	3039640	NA	0
													WSPELAAACEVWKEIVFNFAAVDVLDK	3	1036.52	1	4.58501	3.1e-05	Carbamidometyl	14370900	19188900	0.417122	1
													WSPELAAACEVWKEIVFNFAAVDVLDK	4	777.644	1	3.51048	3.1e-05	Carbamidometyl	91358000	97661100	0.096253	1
													WSPELAAACEVWK	3	516.25	1	4.39684	3.1e-05	Carbamidometyl	2303870	NA	NA	0
													YGRPLLGCTIKPK	2	751.929	1	3.1962	0.00022	Carbamidometyl	18233800	445039	-5.35654	1
													YGRPLLGCTIKPK	3	501.622	1	4.29267	3.1e-05	Carbamidometyl	32887700	127121000	1.95058	1
													YGRPLLGCTIK	2	639.355	1	3.95973	3.1e-05	Carbamidometyl	76269400	223573000	1.55157	1
													YGRPLLGCTIK	3	426.573	1	2.59463	0.002084	Carbamidometyl	NA	31517100	NA	0
45	Solyc06g068670.3.1	ACT domain-containing protein (AHRD V3.3 *** A0A2U1QDU0_ARTAN)	AT1G16880.1	uridylyltransferase-related	NA	13	12	All Unique Peptide	11	0.500889	0.429374	0.26606	ASATAVEDGSSQETAAVPTPK	2	1029.99	1	3.70057	3.1e-05	Acetyl	836289	1436080	0.780063	1
													ASATAVEDGSSQETAAVPTPK	2	1008.99	1	4.50827	3.1e-05	NA	3457410	2458100	-0.492148	1
													ASATAVEDGSSQETAAVPTPK	3	672.995	1	2.57575	0.002196	NA	NA	555573	NA	0
													HNTFAITK	2	466.253	1	2.5542	0.002348	NA	14980000	18295200	0.288428	1
													IDVDIATHIHVYDDAPER	4	520.509	1	4.17549	3.1e-05	NA	3812220	2931760	-0.378864	1
													KVDDPELLEAIR	2	699.385	1	2.3994	0.003754	NA	8392220	21050900	1.32676	1
													KVDDPELLEAIR	3	466.593	1	3.94573	3.1e-05	NA	27281800	32673100	0.260165	1
													LAMGEAFGVFQPYQK	2	843.421	1	4.08106	3.1e-05	NA	12088500	18865800	0.642138	1
													LAMGEAFGVFQPYQK	3	562.617	1	2.26535	0.00536	NA	1762330	618723	-1.51012	1
													LGALLDTMNALK	2	630.355	1	4.70305	3.1e-05	NA	23270600	34699200	0.576394	1
													LTIINNMMEYHPESSSR	3	674.652	1	4.40813	3.1e-05	NA	9978790	16688700	0.741935	1
													PLQQVLANSLR	2	619.864	0	4.06276	3.1e-05	NA	222469000	295148000	0.407834	0
													VDDPELLEAIR	2	635.338	1	3.87733	3.1e-05	NA	4240500	5167130	0.285129	1
46	Solyc01g103220.3.1	Cytochrome c (AHRD V3.3 *** A0A2G3BUT2_CAPCH)	AT4G10040.1	cytochrome c-2	Solyc11g042420.2.1	5	3	All Unique Peptide	2	0.292928	0.10958	0.058098	ASFAEAPPGNPK	2	614.304	1	4.17352	3.1e-05	Acetyl	102693000	128804000	0.32684	1
													ADLIAYLK	2	453.768	0	3.77476	3.1e-05	NA	34694400	44356200	0.354433	0
													ASFAEAPPGNPK	2	593.299	1	2.35937	0.004107	NA	404772	NA	NA	0
													QGPNLNGLFGR	2	586.812	0	4.25621	3.1e-05	NA	36678700	46678000	0.3478	0
													QSGTTAGYSYSNANK	2	774.85	1	4.69673	3.1e-05	NA	11320300	10850400	-0.061164	1
47	Solyc01g096520.3.1	Peptidyl-prolyl cis-trans isomerase (AHRD V3.3 *** A0A2G2YYH4_CAPAN)	AT2G38730.1	Cyclophilin-like peptidyl-prolyl cis-trans isomerase family protein	NA	3	3	All Unique Peptide	2	0.083836	0.060318	-0.150994	ASGGVGGGVVEWHLRPQVPK	3	691.373	1	1.54231	0.036523	Acetyl	NA	1572800	NA	0
													HTGPGLLSMANSGPNTNGCQFFVSCAK	3	951.435	1	2.07878	0.009039	Carbamidometyl	418544	359073	-0.221102	1
													VLGDGLLVVR	2	520.827	1	3.34929	5.9e-05	NA	9607600	10267000	0.095767	1
48	Solyc03g111810.2.1	Sieve element occlusion a (AHRD V3.3 *** E2FKJ8_9SOLN)	AT3G01680.1	CONTAINS InterPro DOMAIN/s: Mediator complex subunit Med28 (InterPro:IPR021640); BEST Arabidopsis thaliana protein match is: unknown protein (TAIR:AT3G01670.1); Has 122 Blast hits to 112 proteins in 13 species: Archae - 0; Bacteria - 0; Metazoa - 0; Fungi - 0; Plants - 122; Viruses - 0; Other Eukaryotes - 0 (source: NCBI BLink).	NA	17	13	All Unique Peptide	7	0.337058	0.393342	0.102228	ASHALVPAAATTR	2	654.357	1	2.83997	0.000881	Acetyl	70267700	79799400	0.183516	1
													AMIYIKDDLLPLEVGTTHTR	4	572.309	1	3.50421	3.1e-05	NA	NA	600432	NA	0
													ASLAFDGILEGLAYIIHK	3	644.359	1	4.61029	3.1e-05	NA	4001400	4987210	0.317728	1
													EESLWNMESWR	2	733.822	1	4.45255	3.1e-05	NA	6631180	8715640	0.394341	1
													FDAINELIK	2	531.795	0	2.19162	0.006578	NA	915201	1690510	0.885298	0
													GFVPALIEYFLQLHTPEHCNR	4	636.073	0	4.49015	3.1e-05	Carbamidometyl	2950900	2636330	-0.162624	0
													ILDTHNPDGR	2	569.286	1	3.07011	0.00041	NA	4233360	5156150	0.284491	1
													KLPSQYITEDQPPLSVAISHIPTAVYWTIK	4	849.712	1	2.24207	0.005712	NA	NA	13680400	NA	0
													MMLVTLDPQQGK	2	680.852	0	3.49511	3.1e-05	NA	36907000	41117100	0.155844	0
													QLPDIMEHSASLR	2	748.88	1	1.78603	0.019806	NA	2793070	10572400	1.92038	1
													QLPDIMEHSASLR	3	499.589	1	3.83963	3.1e-05	NA	NA	9966140	NA	0
													RERPVFSLSDDHAMSK	3	625.644	1	3.3373	5.9e-05	NA	NA	2567760	NA	0
													RERPVFSLSDDHAMSK	4	469.485	1	3.10188	0.000339	NA	18340600	22228900	0.277396	1
													SRFDAINELIK	3	435.91	0	3.89509	3.1e-05	NA	12595200	12603800	0.000985	0
													SRPEFQYEIVWLPIVDR	2	1074.07	1	1.94245	0.013108	NA	2015480	NA	NA	0
													SRPEFQYEIVWLPIVDR	3	716.381	1	2.93946	0.000717	NA	2482440	NA	NA	0
													TLDDYTVWEEDAR	2	806.86	1	3.56513	3.1e-05	NA	4654570	7432950	0.675287	1
49	Solyc08g080170.3.1	3-hydroxy-3-methylglutaryl coenzyme A synthase (AHRD V3.3 *** A0A2G3DBH4_CAPCH)	AT4G11820.2	hydroxymethylglutaryl-CoA synthase / HMG-CoA synthase / 3-hydroxy-3-methylglutaryl coenzyme A synthase	NA	8	5	All Unique Peptide	2	1.84105	1.79197	1.60622	ASHMSHVYDFYKPILDSEYPVVDGK	4	739.602	1	2.59745	0.002066	Acetyl; Oxidation	450154	NA	NA	0
													NVGILAMEIYFPPTCLQQEVLEAHDGASK	3	1096.87	1	1.68185	0.02655	Acetyl; Oxidation; Carbamidometyl	1426680	NA	NA	0
													ASHMSHVYDFYKPILDSEYPVVDGK	3	966.465	1	1.87041	0.01609	NA	NA	76519	NA	0
													DCSLLAPGTYYLTEVDSK	2	1016.48	0	3.93209	3.1e-05	Carbamidometyl	9868440	10621600	0.106107	0
													HEFTPEK	2	444.216	1	2.90253	0.000759	NA	1117250	14176200	3.66545	1
													ILAPFESLTGDESYQSR	2	956.968	1	4.8323	3.1e-05	NA	7703760	8148300	0.080936	1
													QVGNMYTASLYAAFASLLHNK	3	767.056	0	2.2694	0.005267	NA	2055270	1887630	-0.122752	0
													YGLVVCTDSAVYAEGPAR	2	964.465	0	1.86468	0.016294	Carbamidometyl	414538	NA	NA	0
50	Solyc10g081510.2.1	ethylene-responsive methionine synthase	AT5G17920.1	Cobalamin-independent synthase family protein	NA	44	31	All Unique Peptide	26	0.279403	0.278208	0.044573	ASHVVGYPR	2	514.27	1	3.91436	3.1e-05	Acetyl	552701000	719693000	0.380882	1
													AAGASWIQLDEPTLVLDLESHK	3	798.416	1	4.31487	3.1e-05	NA	9808840	9838830	0.004404	1
													AAGASWIQLDEPTLVLDLESHK	4	599.064	1	1.57294	0.034309	NA	NA	1060870	NA	0
													AEHAFYLNWAVHSFR	2	924.452	1	1.82977	0.017861	NA	548168	NA	NA	0
													AEHAFYLNWAVHSFR	3	616.637	1	4.73577	3.1e-05	NA	9831570	12929100	0.395128	1
													AEHAFYLNWAVHSFR	4	462.73	1	4.23206	3.1e-05	NA	14605100	20110100	0.461448	1
													AGITVIQIDEAALR	2	735.42	1	4.77733	3.1e-05	NA	190608000	191874000	0.009551	1
													AGITVIQIDEAALR	3	490.616	1	2.65336	0.001817	NA	151658	247713	0.707848	1
													ALSGAKDEAFFSANAAAQASR	3	695.012	1	3.23732	0.000141	NA	1242350	1905160	0.61684	1
													AQGVDTVPVLVGPVSYLLLSK	3	719.084	1	4.45976	3.1e-05	NA	6533520	6332420	-0.045104	1
													AYADLESSLSGLNVLVETYFADVPAEAFK	3	1040.52	1	2.38898	0.003921	NA	16401900	2909590	-2.49498	1
													CVKPPIIYGDVSRPK	2	864.977	0	2.23813	0.005799	Carbamidometyl	NA	1281340	NA	0
													CVKPPIIYGDVSRPK	3	576.987	0	4.49728	3.1e-05	Carbamidometyl	55291100	64769600	0.22827	0
													CVKPPIIYGDVSRPK	4	432.992	0	4.05188	3.1e-05	Carbamidometyl	114971000	128837000	0.164277	0
													CVKPPIIYGDVSR	2	752.403	0	3.31526	8.9e-05	Carbamidometyl	NA	2230850	NA	0
													CVKPPIIYGDVSR	3	501.938	0	3.48114	3.1e-05	Carbamidometyl	5750670	7964480	0.46985	0
													DEAFFSANAAAQASR	2	778.36	1	4.41711	3.1e-05	NA	5050680	2622750	-0.945397	1
													DEAFFSANAAAQASR	3	519.243	1	2.63167	0.001893	NA	1151840	940466	-0.292493	1
													FALESFWDGK	2	600.29	0	3.79765	3.1e-05	NA	185472000	208165000	0.166526	0
													FETCYQIALAIKDEVEDLEK	3	805.398	0	2.88219	0.000803	Carbamidometyl	17608900	14398900	-0.290346	0
													GMLTGPVTILNWSFVR	2	895.985	0	4.41839	3.1e-05	NA	21769000	21841600	0.004803	0
													GMLTGPVTILNWSFVR	3	597.659	0	4.334	3.1e-05	NA	615003	884503	0.524274	0
													GNASVPAMEMTK	2	626.289	0	2.16257	0.007049	Oxidation	3268980	NA	NA	0
													GNASVPAMEMTK	2	618.292	0	2.82998	0.000899	NA	140826000	177737000	0.33583	0
													GVTAFGFDLVR	2	591.319	1	4.01245	3.1e-05	NA	250277000	285560000	0.190268	1
													IPSTEEIADR	2	565.788	0	3.20794	0.000194	NA	352112000	440573000	0.323347	0
													ITNVGIQDTTQIHTHMCYSNFNDIIHSIIDMDADVITIENSR	5	969.864	1	3.47788	3.1e-05	Carbamidometyl	250540	366073	0.54709	1
													KAEHAFYLNWAVHSFR	3	659.336	1	1.43105	0.046389	NA	NA	17920500	NA	0
													KAEHAFYLNWAVHSFR	4	494.754	1	4.51892	3.1e-05	NA	11273500	17960300	0.671876	1
													KISEEEYVK	2	562.795	1	3.62105	3.1e-05	NA	35710400	48863600	0.452416	1
													KVVDLQEELDIDVLVHGEPER	3	811.427	1	3.46714	3.1e-05	NA	2014130	3320530	0.721257	1
													KVVDLQEELDIDVLVHGEPER	4	608.822	1	4.77997	3.1e-05	NA	5114610	5343360	0.063123	1
													LVASTSCSLLHTAVDLINETK	3	758.067	1	2.71073	0.001504	Carbamidometyl	10484600	24586400	1.22959	1
													PALQNMVSAAK	2	565.305	1	3.78898	3.1e-05	NA	88551300	113411000	0.356975	1
													SFPLLSLLDK	2	566.834	1	3.13285	0.000317	NA	9317420	11211400	0.266964	1
													TLTALKGVTAFGFDLVR	3	603.681	1	2.40005	0.003754	NA	215477000	NA	NA	0
													VVDLQEELDIDVLVHGEPER	3	768.729	1	1.98331	0.011848	NA	NA	2818250	NA	0
													WFDTNYHFIVPELGPDVNFSYASHK	4	746.607	1	3.66279	3.1e-05	NA	9153560	12803400	0.484122	1
													YGAGIGPGVYDIHSPR	2	829.918	1	4.30819	3.1e-05	NA	6694770	8474370	0.340072	1
													YGAGIGPGVYDIHSPR	3	553.614	1	5.14578	3.1e-05	NA	183312000	221812000	0.275036	1
													YIPSNTFSYYDQVLDTTAMLGAVPSR	3	970.472	1	3.55542	3.1e-05	NA	6152620	7346520	0.25586	1
													YLFAGVVDGR	2	548.793	0	4.39544	3.1e-05	NA	257023000	311488000	0.277279	0
													YTEVKPALQNMVSAAK	2	875.464	1	3.81454	3.1e-05	NA	8069640	9444260	0.226933	1
													YTEVKPALQNMVSAAK	3	583.978	1	4.71116	3.1e-05	NA	46536300	59477600	0.35399	1
51	Solyc03g065250.4.1	Fatty acid hydroxylase superfamily (AHRD V3.3 *** A0A2U1L8N4_ARTAN)	AT1G02205.3	Fatty acid hydroxylase superfamily	Solyc08g044260.4.1	3	2	All Unique Peptide	0	NA	NA	NA	ASKPGILTEWPWTWLGNFK	2	1137.09	1	1.51729	0.038434	Acetyl	NA	585614	NA	0
													GTTQVVLGGHLSK	3	432.914	1	2.29347	0.004835	NA	NA	1392380	NA	0
													IWLVGDGLNEDEQLK	2	864.944	0	2.84741	0.000881	NA	814268	1038630	0.351106	0
52	Solyc04g011400.3.1	UDP-glucuronic acid decarboxylase (AHRD V3.3 *** G5DXR5_SILLA)	AT2G28760.2	UDP-XYL synthase 6	NA	7	6	All Unique Peptide	5	1.02642	0.469245	0.791587	ASNGDNNASAKPPPEPSPLRK	3	730.37	1	3.00966	0.000499	Acetyl	4284280	4776350	0.156856	1
													ILVTGGAGFIGSHLVDR	3	571.321	1	5.33059	3.1e-05	NA	10350700	13958200	0.431385	1
													NEPLTVQLPGTQTR	2	777.418	1	3.66695	3.1e-05	NA	17314900	20539000	0.246352	1
													NEVIVVDNYFTGSK	2	792.899	1	3.55383	3.1e-05	NA	10391000	11259700	0.115834	1
													RVAETLMFDYHR	3	513.258	0	3.84625	3.1e-05	NA	19827000	29344500	0.565624	0
													SVLGWEPTIK	2	565.316	1	2.64013	0.001834	NA	NA	32005100	NA	0
													VVSNFIAQAIR	2	609.354	1	2.66307	0.001738	NA	73327800	181478000	1.30736	1
53	Solyc03g118910.1.1	T-complex protein.1	AT3G18190.1	TCP-1/cpn60 chaperonin family protein	KAF4033505.1	21	20	All Unique Peptide	14	0.378443	0.728752	0.143613	ASPAVVSAPR	2	498.777	1	2.18467	0.006603	Acetyl	NA	6741690	NA	0
													ATGCNVLLIQK	2	608.84	1	3.65355	3.1e-05	Carbamidometyl	7493450	10495500	0.486069	1
													DAVTELSLHYLSK	3	492.596	1	3.32115	5.9e-05	NA	2396830	1101260	-1.12197	1
													DVERDEIEFITK	2	747.378	1	2.92271	0.000717	NA	1631780	1477920	-0.142878	1
													DVERDEIEFITK	3	498.588	1	3.40299	3.1e-05	NA	NA	4264230	NA	0
													FLIAGGGAPEIELSR	2	765.42	1	2.92892	0.000717	NA	3498920	5850890	0.741746	1
													GQITNILEENVVQPLLVSTSAITLATECVR	3	1090.25	1	1.81037	0.018742	Carbamidometyl	7418610	NA	NA	0
													GSNQLVLDEAER	2	665.833	1	3.41439	3.1e-05	NA	8734910	26282200	1.58922	1
													HAQGEINTGINVR	2	704.868	1	3.84835	3.1e-05	NA	2112710	2164430	0.034892	1
													HAQGEINTGINVR	3	470.248	1	1.85569	0.01664	NA	17481800	11660700	-0.584199	1
													IGVIQFQISPPK	2	663.893	1	1.53804	0.03683	NA	1084730	NA	NA	0
													ITGIQDMGR	2	495.755	1	2.76469	0.00115	NA	7674240	10452200	0.445711	1
													KLGGTVDDTELVK	3	458.921	1	3.71375	3.1e-05	NA	1657210	4062880	1.29375	1
													LGGTVDDTELVK	2	623.83	1	3.33745	5.9e-05	NA	5262130	2989260	-0.815859	1
													LGHADLVEEISLGDGGK	2	855.439	1	1.95345	0.012657	NA	NA	1304420	NA	0
													LGHADLVEEISLGDGGK	3	570.628	1	4.3933	3.1e-05	NA	12301100	12612700	0.03609	1
													MANIAAAQAVANAVR	2	735.896	1	2.45457	0.003076	NA	9235330	13731500	0.572254	1
													MANIAAAQAVANAVR	3	490.933	1	2.36703	0.004078	NA	NA	3272090	NA	0
													QCLSLLSSGIHPTVVSDSLHK	4	570.302	1	2.38608	0.003935	Carbamidometyl	5052420	4954540	-0.028223	1
													SLHDALCVVR	2	585.308	0	1.73316	0.022664	Carbamidometyl	NA	2262960	NA	0
													TLNCLPIANIDHFR	3	561.959	1	4.03014	3.1e-05	Carbamidometyl	7274120	9537870	0.390894	1
54	Solyc06g082980.3.1	Emopamil-binding (AHRD V3.3 *** A0A2U1L1I9_ARTAN)	AT1G20050.1	C-8,7 sterol isomerase	NA	3	3	All Unique Peptide	2	0.565297	0.155862	0.330467	ASQGEAHPYVPHDLK	2	845.913	1	2.26666	0.005343	Acetyl	692560	1545830	1.15837	1
													ASQGEAHPYVPHDLK	3	564.278	1	3.72215	3.1e-05	Acetyl	NA	15666600	NA	0
													TSPVYLAEVWK	2	646.848	1	4.35623	3.1e-05	NA	13292000	19117500	0.524336	1
55	Solyc04g064870.3.1	Pathogen-related protein (AHRD V3.3 *** A0A1U8GE43_CAPAN)	AT1G78780.2	pathogenesis-related family protein	NA	4	4	All Unique Peptide	2	0.178387	0.180327	-0.056443	ASSIVGGGNK	2	466.246	1	1.46756	0.043219	Acetyl	10808200	NA	NA	0
													NGESTSEMALLEDSK	2	805.864	1	1.76575	0.020891	NA	1322930	NA	NA	0
													VYNPEDETFESSQNVFR	2	1030.96	1	4.19428	3.1e-05	NA	1289650	1330500	0.044989	1
													YRDYLSDEELK	2	715.843	1	2.70811	0.001525	NA	612771	821068	0.422154	1
56	Solyc03g117890.3.1	ACT domain-containing protein (AHRD V3.3 *** A0A2U1QDU0_ARTAN)	AT1G16880.1	uridylyltransferase-related	NA	16	15	All Unique Peptide	12	0.448551	0.286189	0.213721	ASSTAAVEGGSSQDTAVPTPK	2	1001.98	1	4.41049	3.1e-05	Acetyl	11258900	15048800	0.418583	1
													ASSTAAVEGGSSQDTAVPTPK	3	668.324	1	3.86575	3.1e-05	Acetyl	NA	297135	NA	0
													LAFSESTIIPKASSTAAVEGGSSQDTAVPTPK	4	798.159	1	3.43341	3.1e-05	Acetyl	318851	NA	NA	0
													LTIINNLMEFHPESSSQLAMGEAFGAFQPSQK	4	899.931	1	1.86303	0.016357	Acetyl; Oxidation	4170390	NA	NA	0
													LTIINNLMEFHPESSSQLAMGEAFGAFQPSQK	4	895.933	1	3.59282	3.1e-05	Acetyl; Oxidation	3797450	2349890	-0.692438	1
													ASSTAAVEGGSSQDTAVPTPK	2	980.976	1	4.60516	3.1e-05	NA	50920300	59723700	0.230063	1
													ASSTAAVEGGSSQDTAVPTPK	3	654.32	1	4.39231	3.1e-05	NA	7407770	4736520	-0.645212	1
													KVEDPELLEAIR	2	706.393	1	4.3754	3.1e-05	NA	29000300	39383400	0.44152	1
													KVEDPELLEAIR	3	471.265	1	3.46063	3.1e-05	NA	101293000	140477000	0.471799	1
													LCITHASTGR	2	558.285	1	4.45457	3.1e-05	Carbamidometyl	38906300	51886400	0.415353	1
													LDVDIATHIHVYDDGPER	3	689.004	1	2.43172	0.00338	NA	936415	2813060	1.58692	1
													LDVDIATHIHVYDDGPER	4	517.005	1	4.09185	3.1e-05	NA	5706830	19961500	1.80646	1
													LGALLDTMTALK	2	623.857	1	3.96187	3.1e-05	NA	140125000	198903000	0.505351	1
													PLQQVLANSLR	2	619.864	0	4.06276	3.1e-05	NA	222469000	295148000	0.407834	0
													SLLCVEAADRPGLIVDLVK	3	690.054	1	4.36383	3.1e-05	Carbamidometyl	12037700	14905400	0.308275	1
													VEDPELLEAIR	2	642.346	1	3.92829	3.1e-05	NA	31910800	38925500	0.286671	1
57	Solyc08g062190.3.1	Carbon-nitrogen hydrolase (AHRD V3.3 *** A0A200QEN6_9MAGN)	AT5G12040.1	Nitrilase/cyanide hydratase and apolipoprotein N-acyltransferase family protein	Solyc07g041280.5.1	15	13	All Unique Peptide	10	0.206117	0.186861	-0.028713	ASTFKPEQAR	2	588.804	1	3.73948	3.1e-05	Acetyl	16042700	16442300	0.035495	1
													AVDNQLYVATCAPAR	2	824.909	1	4.80494	3.1e-05	Carbamidometyl	18545800	23408200	0.335921	1
													AVDNQLYVATCAPAR	3	550.275	1	3.32009	5.9e-05	Carbamidometyl	NA	3658840	NA	0
													ESQTLTAGETPTVVDTEVGR	2	1045.52	1	4.82836	3.1e-05	NA	7862580	9191900	0.22536	1
													ESQTLTAGETPTVVDTEVGR	3	697.346	1	4.07383	3.1e-05	NA	3662730	4311500	0.235271	1
													FQELAMLYAAR	2	656.84	1	4.46523	3.1e-05	NA	12281900	14026600	0.191632	1
													IGIGICYDIR	2	590.313	0	3.94967	3.1e-05	Carbamidometyl	10177300	14009600	0.461061	0
													IGLCQLSVTADK	2	652.848	1	4.07833	3.1e-05	Carbamidometyl	21673200	25684500	0.244986	1
													IHLFDIDIPGK	3	423.24	0	3.30771	0.000115	NA	2121260	898405	-1.23948	0
													ITIVGGSIPEHSGDK	2	755.399	1	2.64037	0.001834	NA	654945	1649370	1.33247	1
													LYNTCCVFDADGK	2	781.834	1	4.1767	3.1e-05	Carbamidometyl	8590970	10212000	0.249373	1
													RGDLYQLVDVQR	2	731.394	1	2.08912	0.008638	NA	NA	3447110	NA	0
													RGDLYQLVDVQR	3	487.932	1	3.29829	0.000115	NA	19324900	21213100	0.134495	1
													VPPALQLPSPPITK	2	729.44	1	2.03248	0.01047	NA	7840540	NA	NA	0
													VPPALQLPSPPITK	3	486.629	1	3.86151	3.1e-05	NA	1219960	540998	-1.17314	1
58	Solyc12g044850.2.1	WAS/WASL-interacting family protein (AHRD V3.3 *** AT1G55160.1)	AT1G55160.3	unknown protein; FUNCTIONS IN: molecular_function unknown; INVOLVED IN: biological_process unknown; LOCATED IN: mitochondrion, plastid; EXPRESSED IN: 22 plant structures; EXPRESSED DURING: 13 growth stages; BEST Arabidopsis thaliana protein match is: unknown protein (TAIR:AT2G19530.1); Has 63 Blast hits to 63 proteins in 14 species: Archae - 0; Bacteria - 0; Metazoa - 0; Fungi - 0; Plants - 63; V…	NA	2	2	All Unique Peptide	2	1.15413	1.16172	0.9193	ASTSTSTPVGSAAAPPPPPPLK	3	691.7	1	2.56858	0.002236	Acetyl	192571	2833430	3.87909	1
													QATVPALVQPAVVHEPIPEDR	3	756.078	1	2.43392	0.003362	NA	6456020	10193000	0.658862	1
59	Solyc11g012325.1.1	Unknown protein	NA	NA	NA	1	1	All Unique Peptide	1	0.471145	NA	0.236315	ASVEVESAPVAPVETTPAEVEVTPAPEAEEPAPAVEK	3	1256.96	1	3.96435	3.1e-05	Acetyl	4978080	6900660	0.471145	1
60	Solyc11g012320.3.1	induced stolen tip protein TUB8-like isoform.1	NA	NA	NA	4	4	All Unique Peptide	3	0.409571	0.188894	0.174741	ASVEVESAPVAPVETTPAEVEVTPAPEVNKAEEPAPAVEK	3	1370.69	1	4.37671	3.1e-05	Acetyl	28725400	32266700	0.167719	1
													ASVEVESAPVAPVETTPAEVEVTPAPEVNKAEEPAPAVEK	4	1028.27	1	3.51158	3.1e-05	Acetyl	7277190	11045700	0.602031	1
													ASVEVESAPVAPVETTPAEVEVTPAPEVNK	3	1030.19	1	4.4173	3.1e-05	Acetyl	33539400	48956200	0.545635	1
													ASVEVESAPVAPVETTPAEVEVTPAPEVNK	3	1016.19	1	2.60521	0.002049	NA	751151	NA	NA	0
61	Solyc09g066100.3.1	Histone .1	AT2G30620.1	winged-helix DNA-binding transcription factor family protein	NA	5	5	All Unique Peptide	4	1.49388	1.71285	1.25905	ATEEPVIVNEVVEEQAAPETVKDEANPPAK	3	1082.54	1	3.60179	3.1e-05	Acetyl	1865660	2517010	0.432025	1
													RSATPTHPPYFEMIK	3	592.303	1	3.49995	3.1e-05	NA	6039810	7925850	0.392062	1
													RSATPTHPPYFEMIK	4	444.479	1	2.61741	0.002031	NA	1582620	2368770	0.581823	1
													SATPTHPPYFEMIK	2	809.9	1	2.19519	0.006454	NA	NA	676672	NA	0
													SATPTHPPYFEMIK	3	540.269	1	3.30861	0.000115	NA	425159	8131140	4.25738	1
62	Solyc06g084020.4.1	histone H1	AT2G30620.1	winged-helix DNA-binding transcription factor family protein	NA	5	5	All Unique Peptide	3	1.81851	1.91809	1.58369	ATEEPVVAIEPVNEPMVVAEPATEENPPAETDEPKK	3	1305.63	1	2.95679	0.00068	Acetyl; Oxidation	2008760	NA	NA	0
													RNPPTHPSYFEMIK	2	858.93	1	2.13115	0.00765	NA	NA	157495	NA	0
													RNPPTHPSYFEMIK	3	572.956	1	3.09918	0.000339	NA	5831640	21280100	1.86753	1
													RNPPTHPSYFEMIK	4	429.969	1	1.79438	0.019418	NA	112847	9508110	6.39672	1
													TGSSQYAITK	2	528.272	1	3.81616	3.1e-05	NA	14247500	20128600	0.498538	1
63	Solyc06g068960.1.1	Calcium-binding allergen Ole e 8 (AHRD V3.3 *** A0A2G2WLM3_CAPBA)	AT1G18210.1	Calcium-binding EF-hand family protein	NA	9	9	All Unique Peptide	6	0.192005	0.193311	-0.042825	ATEGPKPCVYLQDMEEVKK	3	755.369	1	2.90909	0.000741	Acetyl; Carbamidometyl	1249550	NA	NA	0
													ALGSDTSPEEVAR	2	666.326	1	4.34927	3.1e-05	NA	27893400	30371700	0.122804	1
													DGCINLDEFADFCK	2	852.356	1	2.17599	0.006756	Carbamidometyl	1934930	NA	NA	0
													EAFDLYDQDHNGR	2	790.342	1	4.15678	3.1e-05	NA	800053	871952	0.124153	1
													EAFDLYDQDHNGR	3	527.231	1	2.91196	0.000717	NA	NA	4316440	NA	0
													FDANGDGMISGDELSGVLK	2	962.952	1	2.21874	0.005959	NA	1294450	2105060	0.701522	1
													ISATELHQILNR	3	465.596	1	3.88806	3.1e-05	NA	6803710	9226250	0.439423	1
													LGQNCTLQDCTR	2	733.33	1	1.95059	0.012813	Carbamidometyl	26640300	27692200	0.055869	1
													MMAEIDTDK	2	527.233	1	3.21908	0.000194	NA	5717010	8656760	0.598566	1
64	Solyc09g010460.3.1	Eukaryotic translation initiation factor 3 subunit A (AHRD V3.3 *** A0A2G2VY82_CAPBA)	AT4G11420.1	eukaryotic translation initiation factor 3A	Solyc10g084670.3.1	18	14	All Unique Peptide	9	0.22461	0.106642	-0.01022	ATFAKPENALK	2	616.338	1	3.71006	3.1e-05	Acetyl	7895980	10525000	0.41463	1
													ELEEAQAMLQEAEK	2	809.885	0	2.97553	0.00059	NA	2598160	3757940	0.532452	0
													GNVDAAGQAPPPDTDR	2	790.869	1	3.95691	3.1e-05	NA	8451150	9014470	0.093095	1
													GVMSCVTQEVK	2	619.299	1	4.51904	3.1e-05	Carbamidometyl	10660600	13523700	0.343201	1
													IVCQQVNINSLEEVIK	3	629.34	1	2.4784	0.002847	Carbamidometyl	280027	NA	NA	0
													LAEEAALHER	2	569.796	1	4.2263	3.1e-05	NA	4573340	5205210	0.186708	1
													LLQQVSQVYQTIQIDNISK	3	740.074	1	2.34948	0.004194	NA	2673550	NA	NA	0
													MIPFFDFTAIEK	2	729.87	1	1.66815	0.027531	NA	1432410	NA	NA	0
													NHLANLNK	2	462.257	0	2.51821	0.002533	NA	2651830	3306350	0.318251	0
													QEALQALHDLITSR	3	532.29	0	4.75746	3.1e-05	NA	2417360	3029180	0.325495	0
													QSIEAEGLRDHLSLFAESLSK	4	583.305	1	3.90252	3.1e-05	NA	725599	755912	0.059046	1
													QSIEAEGLR	2	501.764	0	3.3825	3.1e-05	NA	3773070	4951390	0.392095	0
													QVIMELALNEQLR	2	778.927	1	4.20745	3.1e-05	NA	5000670	5652680	0.176814	1
													QVIMELALNEQLR	3	519.62	1	2.42433	0.003412	NA	NA	73017	NA	0
													RAEELITVGQK	2	622.354	1	3.05336	0.000428	NA	1463160	1654700	0.177482	1
													RAEELITVGQK	3	415.238	1	2.86409	0.000844	NA	8509000	NA	NA	0
													REEAAPLIEAAYK	3	487.596	1	2.35612	0.004126	NA	8903970	9801430	0.138544	1
													SSLLSELVSK	2	531.806	1	3.95457	3.1e-05	NA	16112700	18382400	0.190127	1
65	Solyc02g014150.4.1	Photosystem II stability/assembly factor HCF136 (AHRD V3.3 *** A0A1Y1IDD9_KLENI)	AT5G23120.1	photosystem II stability/assembly factor, chloroplast (HCF136)	NA	21	21	All Unique Peptide	19	0.414391	0.395405	0.179561	ATGEQSAEMVTDEGAIYITSNK	3	791.697	1	5.02902	3.1e-05	Acetyl; Oxidation	4113950	3590310	-0.196416	1
													AAIQETVSATLNR	2	687.373	1	4.96656	3.1e-05	NA	41417200	113151000	1.44995	1
													AAIQETVSATLNR	3	458.584	1	4.01536	3.1e-05	NA	12120100	NA	NA	0
													ADGGLWLLVR	2	550.317	1	4.34105	3.1e-05	NA	13626200	17746700	0.381167	1
													ATGEQSAEMVTDEGAIYITSNK	2	1158.04	1	4.68476	3.1e-05	NA	8756310	9520110	0.120655	1
													ATGEQSAEMVTDEGAIYITSNK	3	772.362	1	4.6683	3.1e-05	NA	20527500	25716500	0.325136	1
													EGWIIGKPAILLHTSDAGENWER	4	648.836	1	2.64139	0.001834	NA	1032300	1578880	0.613039	1
													GFGILDVGYR	2	548.793	1	3.64952	3.1e-05	NA	190477000	223587000	0.23122	1
													GNFYLTWEPGQAYWQPHNR	2	1182.55	1	3.03243	0.000428	NA	374533	2057140	2.45748	1
													GNFYLTWEPGQAYWQPHNR	3	788.703	1	4.05522	3.1e-05	NA	47784500	59792200	0.323415	1
													GTGLTEDFEEVSVQSR	2	877.416	1	4.83549	3.1e-05	NA	69496800	85622100	0.301037	1
													GTGLTEDFEEVSVQSR	3	585.279	1	4.19044	3.1e-05	NA	6110670	6249370	0.03238	1
													IPLSSQLPGDMVYIK	2	838.95	1	3.70716	3.1e-05	Oxidation	1092980	1255920	0.200478	1
													IPLSSQLPGDMVYIK	2	830.953	1	3.72706	3.1e-05	NA	33321300	41352800	0.31154	1
													PAILLHTSDAGENWER	2	904.95	1	4.89072	3.1e-05	NA	4080040	4419880	0.115424	1
													PAILLHTSDAGENWER	3	603.636	1	4.37293	3.1e-05	NA	135416000	163368000	0.270727	1
													RIQSMGWR	2	517.272	1	2.31682	0.004569	NA	NA	11915400	NA	0
													SIASAEEEDFNYR	2	765.839	1	3.91904	3.1e-05	NA	114531000	111810000	-0.034689	1
													SIASAEEEDFNYR	3	510.895	1	4.36356	3.1e-05	NA	6084530	6438440	0.081565	1
													SQDEAWAAGGSGILLK	2	801.91	1	2.42847	0.003412	NA	109606000	190394000	0.796661	1
													TVSSGISGASYYTGTFSTVNR	3	719.015	1	4.76482	3.1e-05	NA	13555800	19017200	0.488395	1
66	Solyc01g102310.3.1	60S ribosomal protein L34 (AHRD V3.3 *-* A0A2G2VNY7_CAPBA)	AT3G05900.1	neurofilament protein-related	NA	43	43	All Unique Peptide	37	0.383304	0.293539	0.148474	ATNTVSSDHPTTVSEQAEK	2	1022.48	1	3.9077	3.1e-05	Acetyl	5533600	6758510	0.288487	1
													ADEPIPTIVEVK	2	655.864	1	3.67238	3.1e-05	NA	39554700	NA	NA	0
													AEELPSIPATSAESEEK	2	894.431	1	4.48628	3.1e-05	NA	23209600	25854000	0.155666	1
													AEPKEEASEPAPIVEEKPTEATQK	4	652.83	1	3.23485	0.000168	NA	894445	1269600	0.505309	1
													EEASEPAPIVEEKPTEATQK	3	728.362	1	4.33054	3.1e-05	NA	11946500	13695800	0.197146	1
													EKPEADEPAPTIAEEVK	2	926.962	1	3.17221	0.000245	NA	795054	1564590	0.97666	1
													EKPEADEPAPTIAEEVK	3	618.311	1	3.35215	5.9e-05	NA	40169800	44374100	0.143607	1
													ENEDSPSPVVSSTEPVVK	2	950.463	1	4.12356	3.1e-05	NA	15365000	19282500	0.327644	1
													ENEDSPSPVVSSTEPVVK	3	633.978	1	3.68506	3.1e-05	NA	1091430	1684920	0.62646	1
													ESAPEPEAQIIPDQVADITK	3	717.699	1	2.98704	0.000569	NA	5589730	6260520	0.163504	1
													EVDEPPSPLATTHDAEKPK	3	687.676	1	2.23639	0.00581	NA	998475	2489840	1.31825	1
													EVDEPPSPLATTHDAEKPK	4	516.009	1	2.89674	0.000759	NA	21450900	27610800	0.364195	1
													EVDEPPSPLATTHDAEK	3	612.627	1	2.81938	0.000944	NA	3543960	NA	NA	0
													EVTIPTIEGNEAAEVEK	2	914.962	1	4.0782	3.1e-05	NA	8851070	10933900	0.304884	1
													GEPVVPESSK	2	514.767	1	3.09963	0.000339	NA	41541700	52010500	0.324243	1
													IEEPPPTIIAEVK	2	718.406	1	3.06117	0.00041	NA	24653500	29325500	0.250363	1
													IEQEAAEAVTGNEEAIPVEK	2	1064.03	1	4.02045	3.1e-05	NA	4625550	5462450	0.239923	1
													IEQEAAEAVTGNEEAIPVEK	3	709.687	1	4.23834	3.1e-05	NA	12239200	14489000	0.243449	1
													KADEEEKPTIEEPPVTIIEDVKK	4	660.102	1	2.11089	0.008127	NA	13569200	19727700	0.539887	1
													KADEEEKPTIEEPPVTIIEDVK	4	628.078	1	1.54555	0.036219	NA	2446670	NA	NA	0
													KAEEEQKPVADEPVPTVVEEVK	3	817.427	1	4.29523	3.1e-05	NA	6612760	11540300	0.803356	1
													KAEEEQKPVADEPVPTVVEEVK	4	613.322	1	2.45667	0.003058	NA	21571000	26467000	0.295102	1
													KDEKPITDDAAPAIVDEVEK	3	728.374	1	3.91432	3.1e-05	NA	10585700	12921300	0.287635	1
													KQDETPALNVTTK	2	722.886	1	3.13612	0.000317	NA	1274280	3988470	1.64615	1
													KQDETPALNVTTK	3	482.26	1	2.918	0.000717	NA	8063260	19039100	1.23953	1
													KVDENATAEPSVEDAQKLETETK	3	844.749	1	2.82336	0.000899	NA	314968	346927	0.139427	1
													KVDENATAEPSVEDAQK	2	915.939	1	4.49772	3.1e-05	NA	3453480	4907680	0.50699	1
													KVDENATAEPSVEDAQK	3	610.962	1	4.09201	3.1e-05	NA	17617500	19729300	0.163331	1
													LTTEEPPVTILEEVKK	3	609.343	1	2.42969	0.003399	NA	2342540	2566890	0.131948	1
													LTTEEPPVTILEEVK	2	849.464	1	2.52711	0.002494	NA	10661200	25581700	1.26274	1
													LTTEEPPVTILEEVK	3	566.645	1	2.32156	0.004498	NA	NA	1032070	NA	0
													MDEESPTEVAADNVELVPEAK	2	1137.03	1	4.33501	3.1e-05	NA	1960940	3214610	0.713098	1
													MDEESPTEVAADNVELVPEAK	3	758.355	1	2.64272	0.001834	NA	1793990	3003920	0.743675	1
													PITDDAAPAIVDEVEK	2	841.928	1	1.99601	0.011417	NA	335808	NA	NA	0
													QKVDEPQVLEIEEVK	3	594.988	1	3.55829	3.1e-05	NA	6240310	10938000	0.809659	1
													QVTSTTLETLMQK	2	740.39	1	3.46582	3.1e-05	NA	6567710	8668720	0.400429	1
													QVTSTTLETLMQK	3	493.929	1	2.70161	0.001579	NA	NA	542625	NA	0
													SEPEVQTEAGNVETLDK	2	923.439	1	4.49137	3.1e-05	NA	10915800	12955600	0.247158	1
													STVETPPSAIIEELK	2	807.435	1	4.10103	3.1e-05	NA	23529500	28435100	0.273202	1
													SVEEEKPIADEPLPPTVEEEK	3	789.06	1	3.61609	3.1e-05	NA	815538	1051290	0.366337	1
													SVEVDDGEKPNAEESSQVITEEVK	3	873.415	1	4.19435	3.1e-05	NA	6672420	8756030	0.392067	1
													TMEGESVPLTK	2	596.3	1	3.84224	3.1e-05	NA	38713100	50185700	0.374455	1
													VDEPQVLEIEEVK	2	763.901	1	3.70253	3.1e-05	NA	14092700	16729200	0.24742	1
67	Solyc07g053690.3.1	Nucleic acid-binding, OB-fold (AHRD V3.3 *** A0A2U1KRH4_ARTAN)	AT2G33845.1	Nucleic acid-binding, OB-fold-like protein	NA	3	3	All Unique Peptide	3	0.151273	0.348694	-0.083557	ATPAAAAAAPSTAATSEK	2	814.91	1	4.50993	3.1e-05	Acetyl	18834100	23249700	0.303865	1
													LAECLVGDETGCILFTAR	2	1012.99	1	3.19168	0.00022	Carbamidometyl	1803410	1680380	-0.10194	1
													LAECLVGDETGCILFTAR	3	675.664	1	2.34041	0.004285	Carbamidometyl	3807770	2241540	-0.764456	1
68	Solyc08g065220.3.1	glycine decarboxylase p-protein	AT4G33010.1	glycine decarboxylase P-protein 1	NA	93	93	All Unique Peptide	75	0.339016	0.193835	0.104186	ATSNICTAQALLANMAAMYAVYHGPEGLK	4	781.878	1	2.71061	0.001504	Acetyl; Oxidation; Carbamidometyl	2147060	2378700	0.147811	1
													DLSLCHSMIPLGSCTMK	4	502.731	1	4.09073	3.1e-05	Acetyl; Oxidation; Carbamidometyl	6193750	NA	NA	0
													DNLSALMVTYPSTHGVYEEGIDEICK	3	1000.46	1	4.27646	3.1e-05	Acetyl; Oxidation; Carbamidometyl	1337980	1208090	-0.147329	1
													DNLSALMVTYPSTHGVYEEGIDEICK	4	750.597	1	4.58079	3.1e-05	Acetyl; Oxidation; Carbamidometyl	10051800	13497500	0.425238	1
													FGVPMGYGGPHAAFLATSQEYK	3	796.044	1	2.83547	0.000899	Acetyl; Oxidation	4122940	5177960	0.32871	1
													FGVPMGYGGPHAAFLATSQEYK	4	597.285	1	4.75768	3.1e-05	Acetyl; Oxidation	29687200	27266500	-0.122712	1
													IIHDNGGQVYMDGANMNAQVGLTSPGFIGADVCHLNLHK	4	1056.25	1	1.46027	0.043677	Acetyl; Oxidation; Carbamidometyl	NA	3849780	NA	0
													LIDYGFHGPTMSWPVPGTLMIEPTESESK	4	820.141	1	3.65921	3.1e-05	Acetyl; Oxidation	9212720	7984050	-0.206506	1
													SYIGMGYYNTYVPPVILR	3	722.031	1	4.17777	3.1e-05	Acetyl; Oxidation	10714000	1456250	-2.87917	1
													VVMASDLLALTMLKPPGELGADIVVGSAQR	4	778.171	1	3.56197	3.1e-05	Acetyl; Oxidation	11434700	15190800	0.409779	1
													AELDRFCDALISIR	2	839.933	1	2.77482	0.001087	Carbamidometyl	360753	605993	0.74829	1
													AELDRFCDALISIR	3	560.291	1	4.37863	3.1e-05	Carbamidometyl	3884450	15174500	1.96587	1
													ATSNICTAQALLANMAAMYAVYHGPEGLK	3	1028.16	1	3.57517	3.1e-05	Oxidation; Carbamidometyl	13099600	15514300	0.244076	1
													ATSNICTAQALLANMAAMYAVYHGPEGLK	3	1022.83	1	4.43019	3.1e-05	Carbamidometyl	12567300	14204900	0.176714	1
													DLSLCHSMIPLGSCTMK	2	975.451	1	4.28316	3.1e-05	Carbamidometyl	14094000	21791900	0.628711	1
													DLSLCHSMIPLGSCTMK	3	650.637	1	4.40622	3.1e-05	Carbamidometyl	353788000	409606000	0.211352	1
													DNLSALMVTYPSTHGVYEEGIDEICK	2	1471.18	1	3.94697	3.1e-05	Carbamidometyl	5330280	NA	NA	0
													DNLSALMVTYPSTHGVYEEGIDEICK	3	981.125	1	4.08117	3.1e-05	Carbamidometyl	64759000	61682200	-0.070226	1
													DNLSALMVTYPSTHGVYEEGIDEICK	4	736.095	1	3.13032	0.000317	Carbamidometyl	NA	2953410	NA	0
													ETPFLTHQIFNSYHTEHELLR	3	871.435	1	4.59218	3.1e-05	NA	10092900	4339080	-1.21788	1
													ETPFLTHQIFNSYHTEHELLR	4	653.828	1	3.6907	3.1e-05	NA	225076000	299374000	0.411537	1
													ETPFLTHQIFNSYHTEHELLR	5	523.264	1	4.55098	3.1e-05	NA	60974300	74982700	0.298356	1
													EYAAYPAPWLR	2	668.838	1	4.25018	3.1e-05	NA	884038000	1155900000	0.386836	1
													FCDALISIR	2	547.787	1	3.44624	3.1e-05	Carbamidometyl	586208000	670432000	0.193678	1
													FDGGLTESQMIEHMQK	3	628.282	1	3.77184	3.1e-05	Oxidation	821768	1421110	0.790215	1
													FDGGLTESQMIEHMQK	2	933.922	1	1.61754	0.031148	Oxidation	123793	NA	NA	0
													FDGGLTESQMIEHMQK	3	622.95	1	3.075	0.000388	Oxidation	983485	NA	NA	0
													FDGGLTESQMIEHMQK	2	925.924	1	4.49167	3.1e-05	NA	14334400	18721500	0.385215	1
													FDGGLTESQMIEHMQK	3	617.619	1	4.4795	3.1e-05	NA	172472000	224658000	0.381368	1
													FGVPMGYGGPHAAFLATSQEYK	3	782.04	1	1.69048	0.025789	Oxidation	NA	1069050	NA	0
													FGVPMGYGGPHAAFLATSQEYKR	3	828.742	1	1.69019	0.025805	NA	801723	NA	NA	0
													FGVPMGYGGPHAAFLATSQEYKR	4	621.809	1	3.61128	3.1e-05	NA	2984630	NA	NA	0
													FGVPMGYGGPHAAFLATSQEYK	2	1164.56	1	3.50679	3.1e-05	NA	5501760	8983980	0.707462	1
													FGVPMGYGGPHAAFLATSQEYK	3	776.709	1	2.50794	0.002608	NA	260062000	332021000	0.352419	1
													GAPHPPSMLMADAWTK	2	863.408	1	1.43417	0.046135	Oxidation	307956	NA	NA	0
													GAPHPPSMLMADAWTK	3	575.941	1	3.6429	3.1e-05	Oxidation	3103000	3293510	0.085962	1
													GAPHPPSMLMADAWTK	2	863.408	1	1.88371	0.015496	Oxidation	331314	NA	NA	0
													GAPHPPSMLMADAWTK	3	575.941	1	1.6513	0.028509	Oxidation	620372	236489	-1.39136	1
													GAPHPPSMLMADAWTK	2	855.41	1	4.23548	3.1e-05	NA	20814500	38162900	0.874582	1
													GAPHPPSMLMADAWTK	3	570.61	1	4.58526	3.1e-05	NA	434333000	571858000	0.396855	1
													GFKNTAGIEPEDVAK	3	525.939	1	2.33372	0.004375	NA	2607150	NA	NA	0
													GNINIEELRK	2	593.333	1	3.92236	3.1e-05	NA	60081300	95628000	0.670517	1
													GNVDINNNVLK	2	600.323	1	4.16744	3.1e-05	NA	577545000	727449000	0.332913	1
													GVNGTCAHEFIIDLR	2	851.423	1	3.9617	3.1e-05	Carbamidometyl	13101300	14019000	0.097673	1
													GVNGTCAHEFIIDLR	3	567.951	1	3.3753	3.1e-05	Carbamidometyl	3900450	5328290	0.450032	1
													HLAPYLPSHPVVSTGGIPSPDQSK	2	1242.65	1	3.52462	3.1e-05	NA	6237290	7871400	0.335701	1
													HLAPYLPSHPVVSTGGIPSPDQSK	3	828.768	1	4.96035	3.1e-05	NA	115139000	159565000	0.470768	1
													HLAPYLPSHPVVSTGGIPSPDQSK	4	621.827	1	3.55752	3.1e-05	NA	424925000	411884000	-0.04497	1
													IAILSANYMAK	2	605.829	1	3.11942	0.000317	Oxidation	7198300	8523740	0.24383	1
													IAILSANYMAK	2	597.831	1	4.16083	3.1e-05	NA	424874000	626068000	0.559284	1
													IIGLSVDSTGKPALR	2	763.949	1	4.9281	3.1e-05	NA	24637600	39040600	0.664113	1
													IIGLSVDSTGKPALR	3	509.635	1	4.30735	3.1e-05	NA	486982000	659055000	0.43653	1
													IIGLSVDSTGK	2	545.311	1	3.69374	3.1e-05	NA	290703000	353373000	0.281646	1
													IIHDNGGQVYMDGANMNAQVGLTSPGFIGADVCHLNLHK	5	840.001	1	3.19832	0.00022	Oxidation; Carbamidometyl	2121530	3748440	0.821185	1
													IIHDNGGQVYMDGANMNAQVGLTSPGFIGADVCHLNLHK	4	1045.75	1	2.02711	0.010471	Oxidation; Carbamidometyl	200735	NA	NA	0
													IIHDNGGQVYMDGANMNAQVGLTSPGFIGADVCHLNLHK	5	836.802	1	1.83676	0.017456	Oxidation; Carbamidometyl	NA	2490290	NA	0
													IIHDNGGQVYMDGANMNAQVGLTSPGFIGADVCHLNLHK	5	836.802	1	1.71755	0.023746	Oxidation; Carbamidometyl	NA	2490290	NA	0
													IIHDNGGQVYMDGANMNAQVGLTSPGFIGADVCHLNLHK	3	1388.67	1	3.94345	3.1e-05	Carbamidometyl	2733690	3692130	0.433604	1
													IIHDNGGQVYMDGANMNAQVGLTSPGFIGADVCHLNLHK	4	1041.75	1	4.24015	3.1e-05	Carbamidometyl	13737000	22958100	0.740936	1
													IIHDNGGQVYMDGANMNAQVGLTSPGFIGADVCHLNLHK	5	833.603	1	4.95523	3.1e-05	Carbamidometyl	55767600	87902600	0.656479	1
													KLGTVEVQDLPFFDTVK	2	968.525	1	2.282	0.005052	NA	NA	10555400	NA	0
													LGTVEVQDLPFFDTVK	2	904.477	1	3.51106	3.1e-05	NA	17208700	21882600	0.346646	1
													MAEFCGFQSLDALIDATVPQSIR	3	862.417	1	4.62031	3.1e-05	Oxidation; Carbamidometyl	21198300	22461300	0.083493	1
													MAEFCGFQSLDALIDATVPQSIR	3	857.086	1	4.06119	3.1e-05	Carbamidometyl	21485700	22608900	0.073514	1
													NLICTLLPVSEMAEEK	2	923.968	1	4.19345	3.1e-05	Carbamidometyl	30769700	37073000	0.268858	1
													NLICTLLPVSEMAEEK	3	616.314	1	3.99922	3.1e-05	Carbamidometyl	1908590	2015750	0.07881	1
													NLLENPAWYTQYTPYQAEISQGR	2	1371.66	1	3.64043	3.1e-05	NA	7265590	NA	NA	0
													NTAGIEPEDVAKR	2	700.362	1	3.58466	3.1e-05	NA	852255	1294710	0.603272	1
													NTAGIEPEDVAKR	3	467.244	1	3.0694	0.00041	NA	7686340	8515060	0.14772	1
													NTAGIEPEDVAK	2	622.312	1	3.30184	0.000115	NA	787192000	997417000	0.341481	1
													NVCIIPVSAHGTNPASAAMCGMK	2	1193.56	1	4.23297	3.1e-05	Carbamidometyl	9935310	12638900	0.347234	1
													NVCIIPVSAHGTNPASAAMCGMK	3	796.043	1	4.0806	3.1e-05	Carbamidometyl	144035000	212662000	0.562143	1
													PLGAISAAPWGSALILPISYTYIAMMGSK	2	1490.29	1	3.85644	3.1e-05	NA	5109860	4883880	-0.065256	1
													PLGAISAAPWGSALILPISYTYIAMMGSK	3	993.862	1	5.00595	3.1e-05	NA	33300000	36880300	0.147328	1
													PLGAISAAPWGSALILPISYTYIAMMGSK	4	745.649	1	5.64248	3.1e-05	NA	2316710	2482500	0.099716	1
													PVPFTAQSIAQEVENLIPSGLTR	3	823.111	1	3.66106	3.1e-05	NA	88387400	103616000	0.229334	1
													RLIDYGFHGPTMSWPVPGTLMIEPTESESK	3	1136.55	1	1.57402	0.034216	Oxidation	512730	NA	NA	0
													RLIDYGFHGPTMSWPVPGTLMIEPTESESK	4	848.664	1	2.38024	0.003951	Oxidation	8648030	11762000	0.44369	1
													SGDVCGVLVQYPGTEGEILDYGEFIK	2	1423.18	1	2.8906	0.000782	Carbamidometyl	6941080	7276470	0.068079	1
													SYIGMGYYNTYVPPVILR	2	1053.54	1	3.62854	3.1e-05	NA	25772300	26117700	0.019207	1
													SYIGMGYYNTYVPPVILR	3	702.696	1	2.84428	0.000881	NA	1755280	1252590	-0.486787	1
													TFCIPHGGGGPGMGPIGVK	3	618.971	1	2.54697	0.002364	Oxidation; Carbamidometyl	3297600	4818440	0.54715	1
													TFCIPHGGGGPGMGPIGVK	2	919.956	1	4.50582	3.1e-05	Carbamidometyl	10177300	17201800	0.757205	1
													TFCIPHGGGGPGMGPIGVK	3	613.639	1	3.67214	3.1e-05	Carbamidometyl	189095000	259181000	0.454849	1
													TFLIANNCHPQTIEICK	2	1030.01	1	3.86351	3.1e-05	Carbamidometyl	8320100	13288800	0.675538	1
													TFLIANNCHPQTIEICK	3	687.008	1	3.38838	3.1e-05	Carbamidometyl	297127000	357113000	0.265301	1
													TFLIANNCHPQTIEICK	4	515.508	1	2.00481	0.011141	Carbamidometyl	1447440	744020	-0.96009	1
													TRADGFDLK	2	511.767	1	3.14331	0.000317	NA	112153000	161114000	0.522614	1
													VFALGKPVPFTAQSIAQEVENLIPSGLTR	3	1028.24	1	3.49898	3.1e-05	NA	66497000	64692400	-0.039693	1
													VHGLAGTFSAGLK	2	629.351	1	4.09631	3.1e-05	NA	147833000	183510000	0.31189	1
													VHGLAGTFSAGLK	3	419.903	1	3.45509	3.1e-05	NA	2186110	4412320	1.01317	1
													VVMASDLLALTMLKPPGELGADIVVGSAQR	3	1017.89	1	3.06236	0.00041	NA	30640700	40232200	0.392901	1
													VVMASDLLALTMLKPPGELGADIVVGSAQR	4	763.67	1	5.41944	3.1e-05	NA	16124000	15408200	-0.065511	1
69	Solyc10g085970.3.1	Protein MODIFIER OF SN.1	AT5G02770.1	unknown protein; Has 469 Blast hits to 336 proteins in 126 species: Archae - 0; Bacteria - 54; Metazoa - 249; Fungi - 22; Plants - 47; Viruses - 0; Other Eukaryotes - 97 (source: NCBI BLink).	NA	3	3	All Unique Peptide	2	-0.026437	0.09356	-0.261267	ATTTTAQQNPDNHMK	2	850.389	1	3.5385	3.1e-05	Acetyl	1559580	NA	NA	0
													FGTGSPVQGSDALK	2	682.346	1	2.69213	0.001579	NA	5704180	5383900	-0.083368	1
													FSQPQPGSQPQANGK	2	785.884	1	3.56451	3.1e-05	NA	1962240	2143280	0.127319	1
70	Solyc07g016150.4.1	ripening regulated protein DDTFR10	AT2G18110.1	Translation elongation factor EF1B/ribosomal protein S6 family protein	NA	17	9	All Unique Peptide	9	0.231587	0.131218	-0.003243	AVAFHNLNSDSGLK	2	757.884	1	4.36323	3.1e-05	Acetyl	53343600	67449500	0.338493	1
													SSVLMDVKPWDDETDMK	3	685.308	0	3.43429	3.1e-05	Acetyl; Oxidation	4305490	3859740	-0.157674	0
													SSVLMDVKPWDDETDMK	4	514.233	0	3.60379	3.1e-05	Acetyl; Oxidation	NA	2289280	NA	0
													DDITVYSYLAK	2	644.327	0	4.36955	3.1e-05	NA	50312400	54786700	0.122912	0
													ISGVSGEGAGVIVEGSAPITEAVATPPVADSK	2	1483.27	1	5.08262	3.1e-05	NA	7658810	9527770	0.315018	1
													ISGVSGEGAGVIVEGSAPITEAVATPPVADSK	3	989.184	1	4.48858	3.1e-05	NA	24096800	25772000	0.096963	1
													ISGVSGEGAGVIVEGSAPITEAVATPPVADSK	4	742.14	1	2.96058	0.000635	NA	4794100	8681350	0.856659	1
													KLDEYLLAR	2	560.822	1	3.50902	3.1e-05	NA	92829100	117081000	0.334858	1
													PWDDETDMK	2	568.732	0	2.94457	0.000703	NA	1725560	NA	NA	0
													SPSAEYVNASR	2	590.783	1	4.34776	3.1e-05	NA	130775000	148322000	0.181646	1
													SSVLMDVKPWDDETDMK	3	671.304	0	3.36414	3.1e-05	Oxidation	81667500	108471000	0.409475	0
													SSVLMDVKPWDDETDMKK	4	531.755	0	3.07299	0.00041	NA	457393	631652	0.465696	0
													SSVLMDVKPWDDETDMK	2	998.456	0	4.65612	3.1e-05	NA	7328110	9581640	0.386831	0
													SSVLMDVKPWDDETDMK	3	665.973	0	4.88826	3.1e-05	NA	78794400	105767000	0.424725	0
													SVHMEGLTYGASK	2	690.335	1	3.14688	0.000294	NA	16258700	22053400	0.439789	1
													SVHMEGLTYGASK	3	460.559	1	3.21121	0.000194	NA	45429900	49867100	0.134446	1
													SYITGYQASK	2	559.28	1	4.09108	3.1e-05	NA	70323600	74112100	0.0757	1
71	Solyc01g098000.3.1	Elongation factor 1-delta (AHRD V3.3 *** A0A2G2XZA6_CAPAN)	AT2G18110.1	Translation elongation factor EF1B/ribosomal protein S6 family protein	NA	18	10	All Unique Peptide	8	0.23974	0.504109	0.00491	AVAFQNVNSESGLK	2	753.383	1	4.53832	3.1e-05	Acetyl	42999300	39739000	-0.113758	1
													SSVLMDVKPWDDETDMK	3	685.308	0	3.43429	3.1e-05	Acetyl; Oxidation	4305490	3859740	-0.157674	0
													SSVLMDVKPWDDETDMK	4	514.233	0	3.60379	3.1e-05	Acetyl; Oxidation	NA	2289280	NA	0
													DDITVYSYLAKPPSAEYVNALR	2	1243.13	1	1.65237	0.02837	NA	NA	1633450	NA	0
													DDITVYSYLAKPPSAEYVNALR	3	829.092	1	3.21509	0.000194	NA	7460460	1970930	-1.92039	1
													DDITVYSYLAK	2	644.327	0	4.36955	3.1e-05	NA	50312400	54786700	0.122912	0
													ISGVSGVGAGVIVEGSAPITGAVATPPADDSK	2	1440.25	1	3.16321	0.000269	NA	1451560	NA	NA	0
													ISGVSGVGAGVIVEGSAPITGAVATPPADDSK	3	960.505	1	4.13687	3.1e-05	NA	4670510	7719900	0.725002	1
													ISGVSGVGAGVIVEGSAPITGAVATPPADDSK	4	720.63	1	1.40728	0.048261	NA	337434	534014	0.662272	1
													KLDDFLLTR	2	560.822	1	3.53697	3.1e-05	NA	32568500	56548500	0.796011	1
													PWDDETDMK	2	568.732	0	2.94457	0.000703	NA	1725560	NA	NA	0
													SSVLMDVKPWDDETDMK	3	671.304	0	3.36414	3.1e-05	Oxidation	81667500	108471000	0.409475	0
													SSVLMDVKPWDDETDMKK	4	531.755	0	3.07299	0.00041	NA	457393	631652	0.465696	0
													SSVLMDVKPWDDETDMK	2	998.456	0	4.65612	3.1e-05	NA	7328110	9581640	0.386831	0
													SSVLMDVKPWDDETDMK	3	665.973	0	4.88826	3.1e-05	NA	78794400	105767000	0.424725	0
													SVTMEGLTFGASK	2	664.332	1	3.85631	3.1e-05	NA	29751000	39013700	0.391043	1
													SYISGYQASKDDITVYSYLAKPPSAEYVNALR	4	893.2	1	1.49218	0.040696	NA	1141730	1307220	0.19528	1
													SYISGYQASK	2	552.272	1	4.59583	3.1e-05	NA	42938100	44434500	0.049422	1
72	Solyc09g018450.3.1	Ubiquitin activating enzyme .1	AT2G30110.1	ubiquitin-activating enzyme 1	NA	18	16	All Unique Peptide	9	0.161623	0.16444	-0.073206	AVLNPMAAMFGGIVGQEVVK	3	697.032	1	2.57438	0.002196	Acetyl; Oxidation	NA	2995580	NA	0
													AFVVGSGALGCEFLK	2	777.903	1	4.03596	3.1e-05	Carbamidometyl	9319900	10258700	0.138462	1
													CDSFEDCITWAR	2	780.316	1	1.74486	0.022148	Carbamidometyl	8786960	NA	NA	0
													CNTQMVIPHLTENYGASR	3	697.663	0	3.07961	0.000388	Carbamidometyl	4884830	4478690	-0.125232	0
													FDRPPILHLTFQALDK	3	637.688	1	3.51797	3.1e-05	NA	2720350	4417070	0.699297	1
													FDRPPILHLTFQALDK	4	478.518	1	3.52372	3.1e-05	NA	565817	486069	-0.219174	1
													FEDYFADR	2	531.73	1	2.56549	0.002276	NA	2922720	NA	NA	0
													FPVAGSEEDAQR	2	653.307	1	3.61326	3.1e-05	NA	14953100	15829600	0.08218	1
													HQDMSWTVWDR	3	487.551	1	3.33299	5.9e-05	NA	1628030	1074430	-0.599556	1
													LISLVTDMNNSQDAK	2	824.914	1	3.85918	3.1e-05	NA	7825000	NA	NA	0
													LTITDDDVIEK	2	631.33	1	3.14475	0.000317	NA	19300900	21270800	0.140206	1
													NLALMGVCCGVEGK	2	754.357	1	3.26407	0.000115	Carbamidometyl	8040110	9595180	0.255095	1
													NLSDIDEDLHSR	3	471.892	1	2.15378	0.007261	NA	NA	5593560	NA	0
													NYSIPEVDK	2	532.767	1	3.28817	0.000115	NA	10175200	11993600	0.237208	1
													PLLESGTLGAK	2	543.314	0	3.96261	3.1e-05	NA	46408700	48863200	0.074353	0
													PYSFTIEDDTTEYK	2	854.883	1	2.78062	0.001087	NA	NA	643675	NA	0
													QAPMCTVHSFPHNIDHCLTWAR	5	536.449	1	2.15399	0.007261	Carbamidometyl	1113920	NA	NA	0
													YDAQISVFGNK	2	621.312	1	3.55949	3.1e-05	NA	8945620	9663200	0.11132	1
73	Solyc11g072190.2.1	Elongation factor 1-beta (AHRD V3.3 *** A0A1U8EW17_CAPAN)	AT5G12110.1	Glutathione S-transferase, C-terminal-like;Translation elongation factor EF1B/ribosomal protein S6	NA	15	8	All Unique Peptide	6	0.417492	0.322773	0.182663	AVTFSNLHTEAGLKSVNDHLSGK	4	617.57	1	1.66114	0.027852	Acetyl	769027	NA	NA	0
													AVTFSNLHTEAGLK	2	765.402	1	3.99701	3.1e-05	Acetyl	49694300	58891700	0.244984	1
													SSVLMDVKPWDDETDMK	3	685.308	0	3.43429	3.1e-05	Acetyl; Oxidation	4305490	3859740	-0.157674	0
													SSVLMDVKPWDDETDMK	4	514.233	0	3.60379	3.1e-05	Acetyl; Oxidation	NA	2289280	NA	0
													AVTFSNLHTEAGLK	3	496.6	1	4.50699	3.1e-05	NA	26887300	29556600	0.136555	1
													FGSQAAPAGAAPAK	2	622.325	1	3.87501	3.1e-05	NA	215857000	293048000	0.441061	1
													LTEEPINEYVQSCDIVAFNK	2	1185.07	1	3.933	3.1e-05	Carbamidometyl	NA	5476460	NA	0
													LTEEPINEYVQSCDIVAFNK	3	790.383	1	2.1272	0.007695	Carbamidometyl	8435220	31243900	1.88908	1
													PWDDETDMK	2	568.732	0	2.94457	0.000703	NA	1725560	NA	NA	0
													SSVLMDVKPWDDETDMK	3	671.304	0	3.36414	3.1e-05	Oxidation	81667500	108471000	0.409475	0
													SSVLMDVKPWDDETDMKK	4	531.755	0	3.07299	0.00041	NA	457393	631652	0.465696	0
													SSVLMDVKPWDDETDMK	2	998.456	0	4.65612	3.1e-05	NA	7328110	9581640	0.386831	0
													SSVLMDVKPWDDETDMK	3	665.973	0	4.88826	3.1e-05	NA	78794400	105767000	0.424725	0
													SVQMDGLLWGASK	2	696.353	1	4.48143	3.1e-05	NA	45362800	55699300	0.29615	1
													VYGAILEQPSSDLYPNASK	2	1026.52	1	4.24299	3.1e-05	NA	63577700	75518400	0.248307	1
74	Solyc07g066430.3.1	Ribosome-binding ATPase YchF (AHRD V3.3 *** A0A1J3HW77_NOCCA)	AT1G56050.1	GTP-binding protein-related	NA	14	14	All Unique Peptide	9	0.490477	0.316335	0.255647	AWTILTGMTAPQAAGVIHSDFEK	4	626.314	1	1.65955	0.028006	Acetyl; Oxidation	208398	NA	NA	0
													ADIDVINLELIFSDLDQIEK	2	1152.1	1	1.45786	0.043964	NA	NA	2710900	NA	0
													ADIDVINLELIFSDLDQIEK	3	768.405	1	2.58482	0.002161	NA	NA	1012620	NA	0
													AETVAYDDFVSAGSFAAAR	2	974.458	1	4.33155	3.1e-05	NA	4772530	4809560	0.011151	1
													AETVAYDDFVSAGSFAAAR	3	649.974	1	4.31427	3.1e-05	NA	3393010	4494080	0.40546	1
													AWTILTGMTAPQAAGVIHSDFEK	3	815.414	1	2.726	0.001446	NA	NA	1845020	NA	0
													CFEDNDIVHVNGK	2	773.851	1	3.88981	3.1e-05	Carbamidometyl	506584	622765	0.297886	1
													DYVVQEGDIMLFR	2	792.89	1	4.75665	3.1e-05	NA	10896100	14641900	0.426291	1
													EVDSILQVVR	2	579.33	1	4.34076	3.1e-05	NA	26601400	35889700	0.432068	1
													IQQALLDGKPAR	3	437.258	1	2.9898	0.00052	NA	7320300	9982170	0.447451	1
													IQQALLDGK	2	493.288	1	2.99669	0.00052	NA	5994430	NA	NA	0
													LHVLSDISK	2	506.295	1	2.60223	0.002066	NA	6197920	9738950	0.651982	1
													PVIFVANVAESEVAEPENNPHVK	3	830.427	1	2.73762	0.001363	NA	885719	4269920	2.26929	1
													SLGVNESGLGNLIR	2	714.894	1	4.75281	3.1e-05	NA	20270500	28385000	0.485747	1
75	Solyc01g090750.3.1	T-complex protein.1	AT3G20050.1	T-complex protein 1 alpha subunit	NA	14	14	All Unique Peptide	10	0.155427	0.73797	-0.079403	AYSAQTLDISGDR	2	719.844	1	2.73524	0.001381	Acetyl	2861960	4386650	0.616116	1
													LIADDSDFFANMVVEAVQAVK	3	780.719	1	2.70589	0.001525	Acetyl; Oxidation	1587830	1933240	0.283964	1
													ALHDALCIVK	3	380.546	1	2.92663	0.000717	Carbamidometyl	6235550	NA	NA	0
													HLSSMGLDLSK	2	594.308	1	3.467	3.1e-05	NA	9037480	1696000	-2.41378	1
													IADDDVIMVK	2	559.792	1	3.1501	0.000294	NA	12034400	17529200	0.542596	1
													IHPTSIISGYR	2	622.343	1	3.76532	3.1e-05	NA	4298940	NA	NA	0
													LIADDSDFFANMVVEAVQAVK	3	761.384	1	3.67982	3.1e-05	NA	1464050	1802430	0.299978	1
													MLEVEHPAAK	2	562.792	1	3.17403	0.000245	NA	2134880	2046920	-0.0607	1
													MQMGVQVLVTDPR	2	737.381	1	3.68918	3.1e-05	NA	3070600	4296900	0.484776	1
													NNLEAGVIEPAMSK	2	736.874	1	2.60796	0.002049	NA	5618960	NA	NA	0
													TQNVTACQAVANIVK	2	808.925	1	2.87519	0.000844	Carbamidometyl	3117220	6362200	1.02927	1
													TSSSVSLILR	2	531.811	1	3.66234	3.1e-05	NA	NA	16699000	NA	0
													VLVELAELQDR	2	642.861	1	3.85086	3.1e-05	NA	20393300	23061400	0.177385	1
													YFVEAGAIAVR	2	598.327	1	4.81186	3.1e-05	NA	17639300	20049500	0.184773	1
76	Solyc09g008670.3.1	threonine deaminase	AT3G10050.1	L-O-methylthreonine resistant 1	NA	34	34	All Unique Peptide	27	0.248212	0.352317	0.013382	CQELIDGMVLVANDGISAAIK	3	759.048	1	2.20488	0.006204	Acetyl; Oxidation; Carbamidometyl	1448830	NA	NA	0
													SSNMTTLNLSHNELVVDHLK	4	578.29	1	4.31881	3.1e-05	Acetyl; Oxidation	10979700	10930200	-0.006519	1
													ALGGDVVLYGK	2	546.308	1	3.16624	0.000269	NA	180072000	236731000	0.394675	1
													DIHAVFIPVGGGGLIAGVATFFK	2	1143.64	1	3.57616	3.1e-05	NA	14339500	14429700	0.009047	1
													DIHAVFIPVGGGGLIAGVATFFK	3	762.76	1	4.30259	3.1e-05	NA	55657000	55673400	0.000425	1
													EALLATFMVEQQGSFK	2	899.956	1	1.75944	0.021335	NA	2889500	3767840	0.382918	1
													EALLATFMVEQQGSFK	3	600.306	1	3.12946	0.000317	NA	1820690	NA	NA	0
													GAYNMMSNLSR	2	630.279	1	1.71834	0.023732	Oxidation	189961	NA	NA	0
													GAYNMMSNLSR	2	622.282	1	4.99729	3.1e-05	NA	235011000	278476000	0.244825	1
													GQGTIGTEINR	2	573.299	1	3.92865	3.1e-05	NA	253495000	324632000	0.356848	1
													GVITASAGNHAQGVALAGQR	2	939.501	1	4.97498	3.1e-05	NA	7186860	8709170	0.277174	1
													GVITASAGNHAQGVALAGQR	3	626.669	1	3.95198	3.1e-05	NA	238593000	281652000	0.239362	1
													GVITASAGNHAQGVALAGQR	4	470.254	1	2.75486	0.00126	NA	NA	3301170	NA	0
													HLVGGSANISDEIFGEFIVPEK	2	1179.6	1	2.99919	0.00052	NA	3639940	2684700	-0.439154	1
													IIGVEPYGAASMTLSLHEGHR	4	560.289	1	4.94829	3.1e-05	NA	29008600	92671800	1.67565	1
													IKNENIVAIASGANMDFSK	2	1011.52	1	1.77305	0.020564	NA	1348000	2017740	0.58192	1
													IKNENIVAIASGANMDFSK	3	674.682	1	4.64978	3.1e-05	NA	56470900	36428100	-0.632456	1
													IVMPTTTPQIK	2	614.852	1	3.3654	3.1e-05	NA	386426000	461069000	0.254791	1
													LSNVDTFADGVAVALVGEYTFAK	2	1194.11	1	2.17874	0.006688	NA	7682650	7954450	0.050158	1
													LSNVDTFADGVAVALVGEYTFAK	3	796.409	1	3.90368	3.1e-05	NA	4025500	5157540	0.357515	1
													MSPIVSVPDITAPVENVPAILPK	3	801.778	1	2.5497	0.002364	Oxidation	2769170	2626170	-0.076493	1
													NENIVAIASGANMDFSK	2	890.93	1	5.02363	3.1e-05	NA	23444400	24149000	0.04272	1
													NENIVAIASGANMDFSK	3	594.289	1	3.80814	3.1e-05	NA	5562150	NA	NA	0
													SSNMTTLNLSHNELVVDHLK	2	1126.57	1	3.44962	3.1e-05	NA	NA	939762	NA	0
													SSNMTTLNLSHNELVVDHLK	3	751.383	1	4.69783	3.1e-05	NA	7171280	8425070	0.232458	1
													SSNMTTLNLSHNELVVDHLK	4	563.789	1	4.52155	3.1e-05	NA	58119300	74357900	0.355469	1
													TFDEAQTHALELSEK	2	859.915	1	4.49379	3.1e-05	NA	14715100	19553600	0.410137	1
													TFDEAQTHALELSEK	3	573.613	1	4.5316	3.1e-05	NA	90223800	114423000	0.342797	1
													TFVGLVGSLNFTELTYR	2	959.01	1	2.18586	0.006603	NA	23423200	27758700	0.245002	1
													TFVGLVGSLNFTELTYR	3	639.675	1	2.61522	0.002031	NA	2260780	2000330	-0.176583	1
													VNVDKESDLEK	2	638.325	1	3.24774	0.000141	NA	NA	942800	NA	0
													VTELAGLGSGKEALLATFMVEQQGSFK	3	937.825	1	1.72999	0.022864	NA	2889500	3767840	0.382918	1
													VTELAGLGSGK	2	516.29	1	3.59563	3.1e-05	NA	278633000	296261000	0.088503	1
													YIPPFDDPGVIK	2	680.861	1	2.79263	0.001069	NA	45285500	16482300	-1.45813	1
77	Solyc04g082630.3.1	Glyceraldehyde-3-phosphate dehydrogenase (AHRD V3.3 *** A0A2G2X1C8_CAPBA)	AT1G42970.1	glyceraldehyde-3-phosphate dehydrogenase B subunit	KAF4030551.1	37	19	All Unique Peptide	13	0.40327	0.142835	0.16844	CSDVSSTIDSSLTMVMGDDMVK	2	1210.52	1	2.86222	0.000844	Acetyl; Carbamidometyl	234796	324129	0.46516	1
													GTMTTTHSYTGDQR	3	538.567	0	3.66884	3.1e-05	Acetyl; Oxidation	12078800	11284500	-0.098135	0
													KDSPLDVVVVNDSGGVK	2	885.468	0	3.19771	0.00022	Acetyl	2167070	3890140	0.844076	0
													AAALNIVPTSTGAAK	2	692.893	0	4.10034	3.1e-05	NA	10452800000	12742500000	0.285759	0
													AAALNIVPTSTGAAK	3	462.265	0	4.05388	3.1e-05	NA	131827000	165241000	0.325926	0
													CSDVSSTIDSSLTMVMGDDMVK	2	1205.51	1	1.57579	0.03399	Oxidation; Carbamidometyl	NA	585608	NA	0
													CSDVSSTIDSSLTMVMGDDMVK	2	1197.51	1	4.76295	3.1e-05	Oxidation; Carbamidometyl	21227900	21472300	0.016515	1
													CSDVSSTIDSSLTMVMGDDMVK	3	798.678	1	1.81573	0.018461	Oxidation; Carbamidometyl	3064900	NA	NA	0
													CSDVSSTIDSSLTMVMGDDMVK	3	793.346	1	2.95017	0.00068	Carbamidometyl	2852040	1282200	-1.15337	1
													DPLKLPWAELGIDIVIEGTGVFVDGPGAGK	3	1021.88	0	1.80707	0.018894	NA	2251880	1611880	-0.482386	0
													DSPLDVVVVNDSGGVK	2	800.415	0	4.28838	3.1e-05	NA	1072950000	1283360000	0.258343	0
													DSPLDVVVVNDSGGVK	3	533.946	0	4.35777	3.1e-05	NA	49799600	56864800	0.191402	0
													GADIPTYVVGVNEQDYSHEIANIISNASCTTNCLAPFVK	4	1067.76	1	1.65002	0.028558	Carbamidometyl	NA	11506700	NA	0
													GILDVCDAPLVSVDFR	2	888.453	1	3.08678	0.000364	Carbamidometyl	NA	9889170	NA	0
													GITAEDVNAAFRK	3	464.581	1	4.88907	3.1e-05	NA	32732500	37605800	0.200231	1
													GITAEDVNAAFR	2	632.32	1	3.68757	3.1e-05	NA	519688000	721191000	0.472736	1
													GITAEDVNAAFR	3	421.882	1	2.61254	0.002031	NA	1869990	NA	NA	0
													GTMTTTHSYTGDQR	2	786.341	0	4.09212	3.1e-05	Oxidation	9393780	11190400	0.252484	0
													GTMTTTHSYTGDQR	2	778.344	0	3.20739	0.000194	NA	639404000	578194000	-0.145174	0
													GTMTTTHSYTGDQR	3	519.232	0	3.81775	3.1e-05	NA	1353790000	1234670000	-0.132878	0
													IVDNETISVDGK	2	645.333	0	3.14241	0.000317	NA	10564800	17879600	0.759049	0
													KDSPLDVVVVNDSGGVK	2	864.462	0	1.57566	0.03399	NA	NA	19402000	NA	0
													KDSPLDVVVVNDSGGVK	3	576.644	0	2.51332	0.00257	NA	223088000	262055000	0.232257	0
													KGITAEDVNAAFR	2	696.367	1	5.04459	3.1e-05	NA	25935200	35734600	0.46241	1
													KGITAEDVNAAFR	3	464.581	1	4.34312	3.1e-05	NA	197833000	239297000	0.274519	1
													KVIITAPAK	2	470.813	0	3.30385	0.000115	NA	617112000	766405000	0.312575	0
													LPWAELGIDIVIEGTGVFVDGPGAGK	2	1305.69	0	1.69604	0.025387	NA	NA	118396	NA	0
													LPWAELGIDIVIEGTGVFVDGPGAGK	3	870.799	0	1.93139	0.013591	NA	11004	NA	NA	0
													VMDEELGIVK	2	566.8	1	3.15949	0.000269	NA	361396000	473088000	0.388528	1
													VPTPNVSVVDLVVNVEK	2	904.512	1	2.57165	0.002196	NA	16549500	17256200	0.060327	1
													VVAWYDNEWGYSQR	2	886.905	1	3.53817	3.1e-05	NA	4695750	12483900	1.41064	1
													VVAWYDNEWGYSQR	3	591.606	1	4.36012	3.1e-05	NA	12145600	16964300	0.482068	1
													VVDLAHLVASK	2	576.343	1	4.30471	3.1e-05	NA	66256400	99060800	0.580254	1
													VVSSRDPLK	2	500.793	0	1.40514	0.048592	NA	507792	1609670	1.66446	0
													WPGVAAPGSGDPLDEFCETNPSDEECK	2	1482.62	1	3.90545	3.1e-05	Carbamidometyl	20702800	NA	NA	0
													WPGVAAPGSGDPLDEFCETNPSDEECK	3	988.748	1	4.66206	3.1e-05	Carbamidometyl	65670500	78377200	0.255189	1
													YDSMLGTFK	2	531.252	0	3.44298	3.1e-05	NA	1266620000	1726440000	0.446816	0
78	Solyc02g020940.3.1	Glyceraldehyde-3-phosphate dehydrogenase (AHRD V3.3 *** A0A2G3D2C2_CAPCH)	AT1G12900.1	glyceraldehyde 3-phosphate dehydrogenase A subunit 2	NA	28	10	All Unique Peptide	9	0.226294	0.147707	-0.008536	CSDVSSTVDASLTMVMGDDMVKVIAWYDNEWGYSQR	3	1386.61	1	3.7419	3.1e-05	Acetyl; Carbamidometyl	53709700	NA	NA	0
													GTMTTTHSYTGDQR	3	538.567	0	3.66884	3.1e-05	Acetyl; Oxidation	12078800	11284500	-0.098135	0
													AAALNIVPTSTGAAK	2	692.893	0	4.10034	3.1e-05	NA	10452800000	12742500000	0.285759	0
													AAALNIVPTSTGAAK	3	462.265	0	4.05388	3.1e-05	NA	131827000	165241000	0.325926	0
													AVALVLPSLKGK	3	399.264	0	4.45783	3.1e-05	NA	879562	2518070	1.51746	0
													AVALVLPSLK	2	505.834	0	3.19673	0.00022	NA	1564510000	167650000	-3.22219	0
													CSDVSSTVDASLTMVMGDDMVK	2	1182.51	1	4.29581	3.1e-05	Oxidation; Carbamidometyl	19800900	21023800	0.086457	1
													DLGVDLVIEGTGVFVDR	2	902.478	1	2.64625	0.001834	NA	32049	89150	1.47595	1
													DSPLDVIAINDSGGVK	2	800.415	1	4.31646	3.1e-05	NA	229537000	299492000	0.383791	1
													DSPLDVIAINDSGGVK	3	533.946	1	4.69898	3.1e-05	NA	5108790	4303220	-0.247565	1
													FGIIKGTMTTTHSYTGDQR	3	705.349	0	3.36935	3.1e-05	NA	1449510	4388600	1.5982	0
													GDIPTYVVGVNADLYSPDESIISNASCTTNCLAPFVK	3	1329.97	1	4.02699	3.1e-05	Carbamidometyl	19825000	20162400	0.024347	1
													GTMTTTHSYTGDQR	2	786.341	0	4.09212	3.1e-05	Oxidation	9393780	11190400	0.252484	0
													GTMTTTHSYTGDQR	2	778.344	0	3.20739	0.000194	NA	639404000	578194000	-0.145174	0
													GTMTTTHSYTGDQR	3	519.232	0	3.81775	3.1e-05	NA	1353790000	1234670000	-0.132878	0
													KDSPLDVIAINDSGGVK	3	576.644	1	2.77386	0.001087	NA	13282700	12520300	-0.085279	1
													KTFAEEVNAAFR	3	461.574	0	4.24271	3.1e-05	NA	53336500	60440500	0.180392	0
													PVGTDGISVDGK	2	572.796	0	4.15319	3.1e-05	NA	163120000	174661000	0.098624	0
													TFAEEVNAAFR	2	627.809	0	3.48491	3.1e-05	NA	2291880	13775700	2.58752	0
													TFAEEVNAAFR	3	418.875	0	4.53674	3.1e-05	NA	743035	798153	0.103235	0
													VIAWYDNEWGYSQR	2	893.913	0	4.34177	3.1e-05	NA	110432000	110457000	0.000327	0
													VPTPNVSVVDLVVQVSK	3	594.012	1	3.46715	3.1e-05	NA	10285600	10625500	0.046905	1
													VVSDRNPINLPWK	2	769.428	1	3.75312	3.1e-05	NA	21614900	27502400	0.347531	1
													VVSDRNPINLPWK	3	513.288	1	2.57164	0.002196	NA	271578000	295451000	0.121552	1
													YDSTLGIFDADVKPVGTDGISVDGK	2	1285.14	0	3.86182	3.1e-05	NA	44832000	3203540	-3.80679	0
													YDSTLGIFDADVKPVGTDGISVDGK	3	857.094	0	1.53316	0.037136	NA	1973600	NA	NA	0
													YDSTLGIFDADVKPVGTDGISVDGK	4	643.072	0	4.21862	3.1e-05	NA	3772090	628390	-2.58563	0
													YDSTLGIFDADVK	2	722.354	0	4.54531	3.1e-05	NA	59568600	66676600	0.162628	0
79	Solyc12g094640.4.1	Glyceraldehyde-3-phosphate dehydrogenase (AHRD V3.11 *** tr|A0A2G2YA75|A0A2G2YA75_CAPAN)	AT1G42970.1	glyceraldehyde-3-phosphate dehydrogenase B subunit	KAF4030551.1	48	30	All Unique Peptide	24	-0.583646	1.55247	-0.818476	CSDVSTTIDSSLTMVMGDDMVK	3	812.021	1	4.06275	3.1e-05	Acetyl; Carbamidometyl	3580020	3767830	0.073766	1
													GTMTTTHSYTGDQR	3	538.567	0	3.66884	3.1e-05	Acetyl; Oxidation	12078800	11284500	-0.098135	0
													KDSPLDVVVVNDSGGVK	2	885.468	0	3.19771	0.00022	Acetyl	2167070	3890140	0.844076	0
													VPTPNVSVVDLVINVEK	2	932.525	1	4.46008	3.1e-05	Acetyl	36516200	43174900	0.241656	1
													AAALNIVPTSTGAAK	2	692.893	0	4.10034	3.1e-05	NA	10452800000	12742500000	0.285759	0
													AAALNIVPTSTGAAK	3	462.265	0	4.05388	3.1e-05	NA	131827000	165241000	0.325926	0
													AADGPLNGILAVCDEPLVSVDFR	2	1214.61	1	2.0354	0.010439	Carbamidometyl	9024460	3796860	-1.24903	1
													AADGPLNGILAVCDEPLVSVDFR	3	810.077	1	1.73519	0.022588	Carbamidometyl	NA	305926	NA	0
													CSDVSTTIDSSLTMVMGDDMVK	2	1212.52	1	1.65405	0.028234	Oxidation; Carbamidometyl	NA	583449	NA	0
													CSDVSTTIDSSLTMVMGDDMVK	2	1204.52	1	4.70593	3.1e-05	Oxidation; Carbamidometyl	21227900	21472300	0.016515	1
													CSDVSTTIDSSLTMVMGDDMVK	2	1204.52	1	2.6567	0.001801	Oxidation; Carbamidometyl	263335	513281	0.96285	1
													CSDVSTTIDSSLTMVMGDDMVK	3	803.349	1	3.34126	5.9e-05	Oxidation; Carbamidometyl	1144930	1121280	-0.030113	1
													CSDVSTTIDSSLTMVMGDDMVK	2	1196.52	1	4.69897	3.1e-05	Carbamidometyl	18753200	20121300	0.101587	1
													CSDVSTTIDSSLTMVMGDDMVK	3	798.018	1	2.49251	0.0027	Carbamidometyl	2852040	1282200	-1.15337	1
													DPLKLPWAELGIDIVIEGTGVFVDGPGAGK	3	1021.88	0	1.80707	0.018894	NA	2251880	1611880	-0.482386	0
													DSPLDVVVVNDSGGVK	2	800.415	0	4.28838	3.1e-05	NA	1072950000	1283360000	0.258343	0
													DSPLDVVVVNDSGGVK	3	533.946	0	4.35777	3.1e-05	NA	49799600	56864800	0.191402	0
													GADIPTYVVGVNEQDYSHEVANIVSNASCTTNCLAPFAK	3	1404.66	1	2.09014	0.008603	Carbamidometyl	NA	2785040	NA	0
													GADIPTYVVGVNEQDYSHEVANIVSNASCTTNCLAPFAK	4	1053.75	1	3.50919	3.1e-05	Carbamidometyl	11081000	10666700	-0.054974	1
													GISAEDVNAAFRK	2	689.36	1	2.89476	0.000759	NA	2973860	NA	NA	0
													GISAEDVNAAFRK	3	459.909	1	4.54983	3.1e-05	NA	60935800	106614000	0.807035	1
													GISAEDVNAAFR	2	625.312	1	3.38062	3.1e-05	NA	241600000	295865000	0.292319	1
													GISAEDVNAAFR	3	417.211	1	2.91864	0.000717	NA	1869990	NA	NA	0
													GTMTTTHSYTGDQR	2	786.341	0	4.09212	3.1e-05	Oxidation	9393780	11190400	0.252484	0
													GTMTTTHSYTGDQR	2	778.344	0	3.20739	0.000194	NA	639404000	578194000	-0.145174	0
													GTMTTTHSYTGDQR	3	519.232	0	3.81775	3.1e-05	NA	1353790000	1234670000	-0.132878	0
													ILDEEFGIVK	2	581.821	1	1.83584	0.017504	NA	964111	770195	-0.323975	1
													IVAWYDNEWGYSQR	2	893.913	1	3.51406	3.1e-05	NA	4381040	2294240	-0.933257	1
													IVAWYDNEWGYSQR	3	596.278	1	3.25431	0.000141	NA	1031740	279770	-1.88277	1
													IVDNETISVDGK	2	645.333	0	3.14241	0.000317	NA	10564800	17879600	0.759049	0
													KDSPLDVVVVNDSGGVK	2	864.462	0	1.57566	0.03399	NA	NA	19402000	NA	0
													KDSPLDVVVVNDSGGVK	3	576.644	0	2.51332	0.00257	NA	223088000	262055000	0.232257	0
													KGISAEDVNAAFRK	4	377.207	1	3.27902	0.000115	NA	20683000	30940100	0.581032	1
													KGISAEDVNAAFR	2	689.36	1	4.82227	3.1e-05	NA	63638500	4008060	-3.98892	1
													KGISAEDVNAAFR	3	459.909	1	3.70996	3.1e-05	NA	635040000	84990000	-2.90148	1
													KVIITAPAK	2	470.813	0	3.30385	0.000115	NA	617112000	766405000	0.312575	0
													LPWAELGIDIVIEGTGVFVDGPGAGK	2	1305.69	0	1.69604	0.025387	NA	NA	118396	NA	0
													LPWAELGIDIVIEGTGVFVDGPGAGK	3	870.799	0	1.93139	0.013591	NA	11004	NA	NA	0
													VPTPNVSVVDLVINVEK	3	608.015	1	1.68578	0.026191	NA	663960	13181400	4.31126	1
													VVDLAHLVADKWPGSAAEGSGDALEDYCK	2	1537.23	1	3.24397	0.000141	Carbamidometyl	1230350	2239080	0.863837	1
													VVDLAHLVADKWPGSAAEGSGDALEDYCK	3	1025.16	1	4.39111	3.1e-05	Carbamidometyl	15334000	12918800	-0.247262	1
													VVDLAHLVADKWPGSAAEGSGDALEDYCK	4	769.12	1	4.73032	3.1e-05	Carbamidometyl	185887000	250339000	0.429457	1
													VVDLAHLVADK	2	590.34	1	3.77469	3.1e-05	NA	103131000	137285000	0.412696	1
													VVDLAHLVADK	3	393.896	1	2.14161	0.007517	NA	NA	565626	NA	0
													VVSSRDPLK	2	500.793	0	1.40514	0.048592	NA	507792	1609670	1.66446	0
													WPGSAAEGSGDALEDYCK	2	956.904	1	4.62152	3.1e-05	Carbamidometyl	149970000	176183000	0.232401	1
													WPGSAAEGSGDALEDYCK	3	638.272	1	2.6077	0.002049	Carbamidometyl	14935400	5630480	-1.40741	1
													YDSMLGTFK	2	531.252	0	3.44298	3.1e-05	NA	1266620000	1726440000	0.446816	0
80	Solyc04g008740.3.1	Pyruvate kinase (AHRD V3.3 *** A0A2G2X9H8_CAPBA)	AT5G08570.1	Pyruvate kinase family protein	NA	17	17	All Unique Peptide	14	0.31577	0.247467	0.08094	CTPLPMSPLESLASSAVR	3	658.66	1	2.29513	0.004817	Acetyl; Oxidation; Carbamidometyl	NA	1809040	NA	0
													AVVTATQMLESMIK	2	761.404	1	2.6417	0.001834	NA	8281200	6605370	-0.3262	1
													CENTATLGER	2	575.761	1	3.91398	3.1e-05	Carbamidometyl	12400500	17300500	0.480415	1
													DKEDILEWGVPNNIDMIALSFVR	3	892.123	1	2.90369	0.000759	NA	NA	1483370	NA	0
													EGQEITVSTDYTIK	2	792.394	1	4.23064	3.1e-05	NA	10992400	15294300	0.476488	1
													FNFSHGTHEYHQETLNNLK	3	772.698	1	3.46996	3.1e-05	NA	675582	1060540	0.650596	1
													FNFSHGTHEYHQETLNNLK	4	579.775	1	3.52159	3.1e-05	NA	4281170	3622040	-0.241203	1
													GDLGMEIPVEK	2	594.303	1	3.40564	3.1e-05	NA	38211300	43225700	0.17789	1
													GLCKPGDAVVALHR	3	498.273	1	3.67016	3.1e-05	Carbamidometyl	8216960	16735100	1.0262	1
													GLIPLLGEGSAK	2	577.843	1	3.41321	3.1e-05	NA	43353100	54804600	0.338162	1
													GNEEMISMSYK	2	644.781	1	3.47855	3.1e-05	NA	18422700	20375600	0.145358	1
													ICIEAESSLDNEAIFK	2	919.946	1	3.89994	3.1e-05	Carbamidometyl	3100870	3185530	0.03886	1
													IVCTLGPSSR	2	545.29	1	3.92723	3.1e-05	Carbamidometyl	80239100	97405700	0.279701	1
													PGDAVVALHR	2	517.791	1	3.47893	3.1e-05	NA	2247860	4893090	1.12219	1
													TGFLTDGKPIQLK	2	709.406	1	3.57892	3.1e-05	NA	3354190	4579540	0.449238	1
													VENQEGVINFDEILR	2	887.952	1	3.05533	0.000428	NA	3178580	5275050	0.730802	1
													VENQEGVINFDEILR	3	592.304	1	3.46486	3.1e-05	NA	NA	954069	NA	0
81	Solyc12g088720.2.1	Polyadenylate-binding protein (AHRD V3.3 *** A0A2G3B416_CAPCH)	AT4G34110.1	poly(A) binding protein 2	Solyc10g085750.2.1;KAF4042692.1	15	13	All Unique Peptide	9	0.379997	0.444693	0.145168	DAAAMGQPVPISTLATALANAPPEQQR	3	926.136	1	1.40422	0.048688	Acetyl; Oxidation	6987500	8122620	0.217169	1
													DAAAMGQPVPISTLATALANAPPEQQR	3	906.801	1	2.3771	0.003969	NA	NA	7850960	NA	0
													ELFAEFGTITSCK	2	751.863	1	2.62879	0.001935	Carbamidometyl	3393720	NA	NA	0
													GFGFVNFENADDAAK	2	801.365	1	3.88426	3.1e-05	NA	10883200	12035900	0.145241	1
													GSGFVAFSTPEEASR	2	771.365	1	4.15422	3.1e-05	NA	17035600	21169500	0.313434	1
													GYGFVQFDNEESAQGAIDK	2	1037.97	1	3.91122	3.1e-05	NA	2040980	2346580	0.201298	1
													PLYVAIAQR	2	515.806	0	3.47704	3.1e-05	NA	92873800	95818900	0.045039	0
													QVYVGHFLR	2	559.809	1	2.8015	0.00105	NA	916674	5070150	2.46755	1
													SLGYGYVNYSNPSDAAR	2	917.424	1	4.90066	3.1e-05	NA	12575100	12043300	-0.062339	1
													TMLGESLYPLVDQLEHEHAAK	4	600.049	1	1.81169	0.018645	Oxidation	1643960	2009800	0.289877	1
													TMLGESLYPLVDQLEHEHAAK	2	1191.09	1	1.69543	0.025446	NA	NA	3306400	NA	0
													TMLGESLYPLVDQLEHEHAAK	4	596.051	1	2.27815	0.005108	NA	1526380	2217930	0.5391	1
													VMRDPSGISR	3	373.198	1	2.05897	0.009546	NA	NA	3573730	NA	0
													VSEAMDVLR	2	510.263	1	3.45664	3.1e-05	NA	22791300	33270600	0.545765	1
													YQGVNLYVK	2	542.295	0	3.41585	3.1e-05	NA	17014000	19044700	0.162667	0
82	Solyc08g079870.3.1	subtilisin	AT2G05920.1	Subtilase family protein	Solyc08g079920.2.1;Solyc02g072340.1.1;Solyc08g007610.1.1;Solyc08g007680.1.1;Solyc08g007690.1.1;Solyc08g007700.1.1	37	13	All Unique Peptide	11	0.31138	0.27839	0.07655	DAGGVGMIIINPSQYGVTK	3	654.672	1	1.80336	0.018969	Acetyl	238472	NA	NA	0
													SAMMTTADTLNLANSPILDER	3	780.035	0	3.18494	0.000245	Acetyl; Oxidation	4694490	6320770	0.429132	0
													SAMMTTADTLNLANSPILDER	2	1161.55	0	1.85013	0.016884	Acetyl; Oxidation	NA	373425	NA	0
													SAMMTTADTLNLANSPILDER	3	774.703	0	2.59327	0.002084	Acetyl; Oxidation	4599030	6273110	0.447851	0
													SAMMTTADTLNLANSPILDER	3	769.372	0	2.21585	0.006088	Acetyl	720382	NA	NA	0
													ASPGILKPDIIGPGANILAAWPTSVDDNK	3	977.526	1	1.93766	0.013344	NA	6877110	NA	NA	0
													CTHPDWSPAVIK	2	705.845	1	2.82963	0.000899	Carbamidometyl	6485060	8666280	0.418293	1
													CTHPDWSPAVIK	3	470.899	1	3.9409	3.1e-05	Carbamidometyl	32153800	38265700	0.251063	1
													DAGGVGMIIINPSQYGVTK	2	960.498	1	4.75643	3.1e-05	NA	21298400	30923300	0.537949	1
													DAGGVGMIIINPSQYGVTK	3	640.668	1	4.2823	3.1e-05	NA	4438100	3713540	-0.257147	1
													DNIAIGAYSATER	2	690.841	0	4.35597	3.1e-05	NA	111046000	152727000	0.459798	0
													DPSETPYCR	2	562.737	0	4.173	3.1e-05	Carbamidometyl	54918400	122210000	1.154	0
													GANVYGNADGTAVGVAPLAHIAIYK	3	814.764	1	3.86037	3.1e-05	NA	29380200	40039800	0.446591	1
													IVLCSALGHVANVDK	2	798.432	1	3.72915	3.1e-05	Carbamidometyl	5042430	11762300	1.22198	1
													IVLCSALGHVANVDK	3	532.624	1	4.78104	3.1e-05	Carbamidometyl	47503100	45809100	-0.052387	1
													LGNGEEFEGESAYRPK	2	891.918	0	2.25188	0.005573	NA	11447300	NA	NA	0
													LGNGEEFEGESAYRPK	3	594.948	0	5.33511	3.1e-05	NA	75224400	75741100	0.009876	0
													LGSTPQTYTR	2	562.291	0	4.24582	3.1e-05	NA	46084800	55432100	0.266431	0
													LLPADIYAIGAGHVNPSR	2	932.507	0	2.76923	0.00113	NA	1201840	2477720	1.04377	0
													LLPADIYAIGAGHVNPSR	3	622.007	0	4.71448	3.1e-05	NA	91066800	122249000	0.424826	0
													LLPADIYAIGAGHVNPSR	4	466.757	0	1.92356	0.013886	NA	NA	158556	NA	0
													LNFSELNQK	2	546.788	0	2.68056	0.001642	NA	15384800	14535600	-0.081915	0
													LTYQVTFSK	2	543.795	0	3.50013	3.1e-05	NA	141570000	190147000	0.4256	0
													NAPMVAAFSSR	2	583.785	0	3.42995	3.1e-05	Oxidation	6821410	33419200	2.29253	0
													NAPMVAAFSSR	2	575.787	0	4.13922	3.1e-05	NA	86163900	123651000	0.521118	0
													RGSLTDPAIR	2	543.307	0	3.40216	3.1e-05	NA	70278600	94268000	0.423683	0
													SADAHVLPALVVSAADGTK	2	911.489	0	3.55596	3.1e-05	NA	10106600	16051700	0.667428	0
													SADAHVLPALVVSAADGTK	3	607.995	0	4.37746	3.1e-05	NA	159828000	206413000	0.369014	0
													SAMMTTADTLNLANSPILDER	3	760.7	0	3.2018	0.00022	Oxidation	27813200	33046100	0.24871	0
													SAMMTTADTLNLANSPILDER	2	1132.55	0	4.2652	3.1e-05	NA	5713490	7798000	0.448732	0
													SAMMTTADTLNLANSPILDER	3	755.368	0	4.15211	3.1e-05	NA	26293000	30156200	0.197776	0
													STFNIISGTSMSCPHLSGVAALLK	3	836.426	0	2.69414	0.001579	Oxidation; Carbamidometyl	NA	5019560	NA	0
													STFNIISGTSMSCPHLSGVAALLK	3	831.094	0	1.69546	0.025446	Carbamidometyl	NA	5984300	NA	0
													SYQLGNGSPIDSIGHGTHTASTAAGAFVK	3	948.802	1	3.56308	3.1e-05	NA	1660760	2233560	0.427501	1
													SYQLGNGSPIDSIGHGTHTASTAAGAFVK	4	711.853	1	3.3816	3.1e-05	NA	40037500	44336700	0.14715	1
													YTDQQVGNLIQR	2	717.87	1	4.62829	3.1e-05	NA	40427000	55545000	0.458338	1
													YTDQQVGNLIQR	3	478.916	1	2.77985	0.001087	NA	2377770	4428040	0.897059	1
83	Solyc10g005920.4.1	enhancer of mRNA-decapping protein 4-like (AHRD V3.3 *** A0A2I4F2H1_9ROSI)	AT3G13290.1	varicose-related	NA	8	8	All Unique Peptide	1	0.606086	NA	0.371257	DAINSASSMTQTLSGELADGQK	3	761.353	1	1.76829	0.020751	Acetyl; Oxidation	382993	NA	NA	0
													DAINSASSMTQTLSGELADGQK	3	742.018	1	1.64709	0.028644	NA	NA	975590	NA	0
													IVTAIQIVGEGESLHPR	3	607.007	1	2.0906	0.008603	NA	NA	687112	NA	0
													NTQGFEPASPSPGSFK	2	825.892	1	3.3571	5.9e-05	NA	856060	1303030	0.606086	1
													QIQAQFQTSGK	2	618.323	1	3.05951	0.00041	NA	NA	3210190	NA	0
													SEGQSSIQDVVINK	2	752.386	1	1.84686	0.017063	NA	141215	NA	NA	0
													TLPTTTPAELSSIR	2	743.909	1	1.47472	0.042582	NA	NA	3026160	NA	0
													TVSTAISESFQK	2	649.335	1	1.57784	0.033862	NA	782610	NA	NA	0
84	Solyc01g098950.3.1	Glyceraldehyde-3-phosphate dehydrogenase (AHRD V3.3 *** A0A2G3C9S8_CAPCH)	AT3G04120.1	glyceraldehyde-3-phosphate dehydrogenase C subunit 1	NA	8	1	All Unique Peptide	1	-0.189944	NA	-0.424774	DAPMFVVGVNEKEYKPDLNIDSNASCTTNCLAPLAK	4	1006.73	1	3.5501	3.1e-05	Acetyl; Carbamidometyl	3695360	3239500	-0.189944	1
													FGIVEGLMTTVHSITATQK	4	523.525	0	2.35547	0.004126	Acetyl; Oxidation	1220910	925623	-0.39946	0
													DAPMFVVGVNEK	2	661.327	0	1.40829	0.048095	Oxidation	2006630	NA	NA	0
													DAPMFVVGVNEK	2	653.329	0	4.52774	3.1e-05	NA	234383000	274079000	0.225724	0
													FGIVEGLMTTVHSITATQK	3	683.694	0	3.74087	3.1e-05	Oxidation	23502800	28690800	0.287756	0
													FGIVEGLMTTVHSITATQK	2	1017.04	0	1.52492	0.037618	NA	2536240	3839050	0.598058	0
													KVVISAPSK	2	464.795	0	3.45388	3.1e-05	NA	300169000	392421000	0.386627	0
													YDSVHGQWK	2	560.264	0	4.42165	3.1e-05	NA	122499000	154266000	0.33265	0
85	Solyc08g065610.3.1	Vacuolar-processing enzyme (AHRD V3.3 *** A0A2G2VI36_CAPBA)	AT4G32940.1	gamma vacuolar processing enzyme	Solyc08g065780.2.1	4	3	All Unique Peptide	1	0.362111	NA	0.127281	DENIVVFMYDDIANNEENPR	3	819.029	1	1.5515	0.035736	Acetyl; Oxidation	NA	1737860	NA	0
													HQADICHAYQLLK	2	798.901	0	1.7932	0.019497	Carbamidometyl	203436	NA	NA	0
													QGVIINSPHGEDVYNGVPK	3	675.013	1	2.57197	0.002196	NA	1043830	1341640	0.362111	1
													TASGNPAYGSHVMQYGDVHLSK	4	580.526	1	2.57979	0.002181	NA	2293230	NA	NA	0
86	Solyc02g091920.3.1	xyloglucan endotransglucosylase-hydrolase 7	AT4G37800.1	xyloglucan endotransglucosylase/hydrolase 7	NA	9	9	All Unique Peptide	9	0.467754	0.251034	0.232924	DFDIEGCAMPGPANCASNPSNWWEGPSYQQLSPVQAR	4	1049.46	1	1.98879	0.011649	Acetyl; Oxidation; Carbamidometyl	1320120	2620070	0.988936	1
													GIQLILDQNSGCGFASR	2	918.457	1	5.08314	3.1e-05	Carbamidometyl	17481700	20382600	0.221493	1
													GIQLILDQNSGCGFASR	3	612.64	1	4.85994	3.1e-05	Carbamidometyl	4543020	5719750	0.3323	1
													MNHMIYDYCTDK	2	795.823	1	3.20231	0.00022	Carbamidometyl	4647180	11142200	1.26161	1
													MNHMIYDYCTDK	3	530.884	1	3.80493	3.1e-05	Carbamidometyl	27147200	38281500	0.495844	1
													SRNPVPPPECR	2	654.827	1	3.49504	3.1e-05	Carbamidometyl	3761890	6021860	0.678752	1
													SRNPVPPPECR	3	436.887	1	2.73532	0.001381	Carbamidometyl	26437400	32426400	0.294589	1
													TGQPYTVQTNVYVHGK	2	896.455	1	4.25612	3.1e-05	NA	2685580	3317640	0.304924	1
													TGQPYTVQTNVYVHGK	3	597.972	1	2.68441	0.0016	NA	19747300	28669800	0.537876	1
87	Solyc08g076220.3.1	Phosphoribulokinase (AHRD V3.3 *** A0A1U8GUA7_CAPAN)	AT1G32060.1	phosphoribulokinase	NA	33	33	All Unique Peptide	29	0.419531	0.728172	0.184701	DGVPVDKPIYNHVSGLLDPPEVIKPPK	4	742.156	1	1.74576	0.022121	Acetyl	1120020	1274280	0.186158	1
													GGNPDSNTLISDMTTVICLDDYHSLDR	2	1534.18	1	2.11947	0.007853	Acetyl; Oxidation; Carbamidometyl	997528	1138000	0.190071	1
													GGNPDSNTLISDMTTVICLDDYHSLDR	3	1023.13	1	4.65114	3.1e-05	Acetyl; Oxidation; Carbamidometyl	4017740	3934260	-0.030292	1
													GGNPDSNTLISDMTTVICLDDYHSLDR	4	767.596	1	5.08254	3.1e-05	Acetyl; Oxidation; Carbamidometyl	33345800	36532000	0.131656	1
													HADFPGSNNGTGFFQTIVGLK	2	1125.05	1	4.17402	3.1e-05	Acetyl	2373890	1877840	-0.338179	1
													ANDFDLMYEQVK	2	736.84	1	3.44283	3.1e-05	NA	614010000	766659000	0.320323	1
													DGVPVDKPIYNHVSGLLDPPEVIKPPK	3	975.202	1	1.7499	0.021868	NA	202966	1008380	2.31273	1
													DGVPVDKPIYNHVSGLLDPPEVIKPPK	4	731.654	1	2.96615	0.000635	NA	4117740	NA	NA	0
													DGVPVDKPIYNHVSGLLDPPEVIKPPK	5	585.524	1	3.64051	3.1e-05	NA	216385000	285510000	0.399941	1
													DLYEQIVASR	2	597.312	1	4.01769	3.1e-05	NA	120749000	157788000	0.385976	1
													FYGEVTQQMLK	2	680.334	1	1.4728	0.042766	Oxidation	218902	NA	NA	0
													FYGEVTQQMLK	2	672.337	1	3.19385	0.00022	NA	1078380000	1303930000	0.274001	1
													GGNPDSNTLISDMTTVICLDDYHSLDR	3	1009.12	1	3.86128	3.1e-05	Oxidation; Carbamidometyl	2106010	1572870	-0.421113	1
													GGNPDSNTLISDMTTVICLDDYHSLDR	3	1003.79	1	4.68369	3.1e-05	Carbamidometyl	16886700	18535200	0.13438	1
													GHSLESIK	2	435.738	1	3.20508	0.00022	NA	358670000	508385000	0.503264	1
													ILVIEGLHPMYDER	2	842.94	1	4.75948	3.1e-05	NA	32568600	45194800	0.472675	1
													ILVIEGLHPMYDER	3	562.296	1	4.1541	3.1e-05	NA	541376000	708471000	0.388078	1
													IRDLYEQIVASR	2	731.904	1	4.17316	3.1e-05	NA	33352900	39965900	0.260957	1
													IRDLYEQIVASR	3	488.272	1	2.8433	0.000881	NA	NA	471037	NA	0
													KLTCSYPGIK	2	583.816	1	1.40961	0.048078	Carbamidometyl	25925500	46955700	0.856928	1
													KPDFDAYIDPQK	2	718.856	1	4.00576	3.1e-05	NA	3736770	207503000	5.7952	1
													KPDFDAYIDPQK	3	479.573	1	3.64784	3.1e-05	NA	1675330000	1928700000	0.203183	1
													LDELIYVESHLSNLSSK	2	974.007	1	2.99901	0.00052	NA	1188150	8052320	2.76069	1
													NFNPVYLFDEGSTISWIPCGR	2	1236.59	1	4.9593	3.1e-05	Carbamidometyl	12353300	13548200	0.133205	1
													NFNPVYLFDEGSTISWIPCGR	3	824.727	1	4.92128	3.1e-05	Carbamidometyl	35573300	37142700	0.062284	1
													PIYNHVSGLLDPPEVIKPPK	3	738.416	1	3.14049	0.000317	NA	6150970	32696900	2.41027	1
													PIYNHVSGLLDPPEVIKPPK	4	554.064	1	4.40609	3.1e-05	NA	9996520	24748400	1.30784	1
													QYADAVIEVLPTQLIPDDNEGK	3	810.08	1	3.86464	3.1e-05	NA	14891400	14744200	-0.014332	1
													RLTSVFGGAAEPPK	2	715.394	1	3.72478	3.1e-05	NA	77285300	86692500	0.165713	1
													RLTSVFGGAAEPPK	3	477.265	1	4.05955	3.1e-05	NA	570708000	814337000	0.512873	1
													TVVIGLAADSGCGK	2	674.351	1	3.79969	3.1e-05	Carbamidometyl	6141630	NA	NA	0
													TVVIGLAADSGCGK	3	449.903	1	4.32777	3.1e-05	Carbamidometyl	19893000	12317300	-0.691575	1
													VRDLLDFSIYLDISNEVK	3	713.716	1	2.84691	0.000881	NA	6066010	5193680	-0.223991	1
88	Solyc06g007670.4.1	60S ribosomal protein L5-like (AHRD V3.3 *** A0A2I4G950_9ROSI)	AT3G25520.1	ribosomal protein L5	NA	11	7	All Unique Peptide	6	0.260351	0.226173	0.025521	DIITQIVSASIAGDMILASAYASELPHFGLK	3	1091.91	1	1.77818	0.020332	Acetyl	NA	1087930	NA	0
													AGLEADNLEEMYK	2	741.843	1	4.27587	3.1e-05	NA	22498100	27956300	0.31337	1
													GALDGGIDIPHSEK	2	704.857	0	3.50183	3.1e-05	NA	4848630	9205420	0.924906	0
													GALDGGIDIPHSEK	3	470.24	0	4.5476	3.1e-05	NA	34240900	43510700	0.34565	0
													GALDGGLDIPHSEK	2	704.857	0	3.66609	3.1e-05	NA	4848630	9205420	0.924906	0
													GALDGGLDIPHSEK	3	470.24	0	3.93674	3.1e-05	NA	34279800	44364200	0.372037	0
													KLEMDEEYQGNLDVNGEDYSVEPAESR	3	1044.79	1	3.84445	3.1e-05	Oxidation	1265300	1276470	0.01268	1
													KLEMDEEYQGNLDVNGEDYSVEPAESR	3	1039.46	1	3.78256	3.1e-05	NA	1173960	1307830	0.155792	1
													YIYGGHVAAYMNTLMEDEPEK	3	811.036	1	4.02613	3.1e-05	NA	11364000	14669000	0.3683	1
													YQTHFSLYIK	2	650.34	1	3.12363	0.000317	NA	4255050	6599610	0.633205	1
													YQTHFSLYIK	3	433.896	1	4.14974	3.1e-05	NA	10838500	9697000	-0.160555	1
89	Solyc01g099770.3.1	meloidogyne-induced giant cell protein DB141	AT3G16640.1	translationally controlled tumor protein	NA	11	6	All Unique Peptide	5	0.396376	0.16233	0.161546	DLQFFVGESMHDDGALVFAYYK	3	870.733	1	1.49898	0.039969	Acetyl; Oxidation	1702060	NA	NA	0
													MLVYQDLLTGDELLSDSFPYK	3	830.41	0	3.73556	3.1e-05	Acetyl	NA	7200910	NA	0
													DLQFFVGESMHDDGALVFAYYK	3	851.398	1	2.58675	0.002123	NA	2779600	2569410	-0.11344	1
													EGSADPTFLYIAPGLK	2	839.938	1	4.06893	3.1e-05	NA	88774500	110379000	0.314248	1
													EGSADPTFLYIAPGLK	3	560.294	1	1.66133	0.027821	NA	26031000	43499300	0.740761	1
													EVENGVLWEVQGK	2	743.88	1	4.11189	3.1e-05	NA	64735300	83405200	0.365585	1
													EVENGVLWEVQGK	3	496.256	1	3.05316	0.000428	NA	817444	956547	0.226716	1
													LEGETQEAFKK	2	640.33	0	3.78617	3.1e-05	NA	23328900	26237900	0.169534	0
													LEGETQEAFK	2	576.283	0	3.82723	3.1e-05	NA	46668800	44853600	-0.057235	0
													MLVYQDLLTGDELLSDSFPYK	2	1224.11	0	1.81005	0.018756	NA	4874320	NA	NA	0
													MLVYQDLLTGDELLSDSFPYK	3	816.407	0	3.93483	3.1e-05	NA	5236340	7606670	0.538706	0
90	Solyc09g065180.3.1	binding protein precursor AF106660	AT3G63140.1	chloroplast stem-loop binding protein of 41 kDa	NA	34	34	All Unique Peptide	31	0.274954	0.125503	0.040124	DLSSMLTLAVQNPAAASGR	3	653.998	1	4.06641	3.1e-05	Acetyl; Oxidation	8096220	9678860	0.257589	1
													AAGSSVEIVHYDPK	2	736.873	1	3.97089	3.1e-05	NA	59594700	66220200	0.152087	1
													AAGSSVEIVHYDPK	3	491.584	1	3.8175	3.1e-05	NA	122177000	140361000	0.200169	1
													AANEILGWSATTNLPEDLK	2	1022.02	1	4.27747	3.1e-05	NA	142052000	177676000	0.32283	1
													AANEILGWSATTNLPEDLK	3	681.685	1	4.78667	3.1e-05	NA	65957400	68131000	0.046777	1
													ADAGHVLVEK	2	519.783	1	4.24897	3.1e-05	NA	14029300	24983200	0.832515	1
													DCEEWFFDR	2	652.256	1	4.08398	3.1e-05	Carbamidometyl	348167000	436098000	0.324873	1
													DLDSVSPVADWAK	2	701.846	1	4.27318	3.1e-05	NA	277349000	340458000	0.295774	1
													DLSSMLTLAVQNPAAASGR	3	639.995	1	1.60672	0.031979	Oxidation	NA	1588360	NA	0
													DLSSMLTLAVQNPAAASGR	2	951.491	1	4.46293	3.1e-05	NA	29133800	26970200	-0.111328	1
													DLSSMLTLAVQNPAAASGR	3	634.663	1	1.77923	0.020301	NA	2380140	2683380	0.173005	1
													ELLGSGHDVTVLTVGEESSDK	2	1086.54	1	2.00719	0.010967	NA	16153700	15221600	-0.085745	1
													ELLGSGHDVTVLTVGEESSDK	3	724.694	1	3.7957	3.1e-05	NA	178009000	193207000	0.118197	1
													ERYEEYVK	2	558.272	1	3.44549	3.1e-05	NA	124210000	135146000	0.121737	1
													FSEITGAGGR	2	497.751	1	3.89224	3.1e-05	NA	714013000	854370000	0.258911	1
													GRPVLIPGSGMQLTNISHVR	3	716.728	1	3.18591	0.000245	Oxidation	3271500	NA	NA	0
													GRPVLIPGSGMQLTNISHVR	4	537.798	1	4.05204	3.1e-05	Oxidation	14826500	20309100	0.453948	1
													GRPVLIPGSGMQLTNISHVR	3	711.397	1	4.55336	3.1e-05	NA	129714000	178937000	0.464118	1
													GRPVLIPGSGMQLTNISHVR	4	533.799	1	4.68213	3.1e-05	NA	441171000	583473000	0.403328	1
													ILEGEVFDAVLDNNGK	2	866.941	1	4.67093	3.1e-05	NA	144106000	180202000	0.322485	1
													ILEGEVFDAVLDNNGK	3	578.297	1	4.44207	3.1e-05	NA	50922400	70143900	0.462017	1
													NMHFYAEPR	2	590.764	1	3.7351	3.1e-05	Oxidation	7168260	8665310	0.273628	1
													NMHFYAEPR	2	582.766	1	3.63607	3.1e-05	NA	95044800	127674000	0.425785	1
													PQYMIGSGNNK	2	604.79	1	4.16868	3.1e-05	NA	37746700	42511400	0.171499	1
													PVLIPGSGMQLTNISHVR	3	640.356	1	2.06316	0.009483	NA	1871630	2184020	0.222691	1
													QFLFISSAGIYKPTDEPPHVEGDAVK	2	1423.22	1	1.67917	0.026755	NA	NA	1024630	NA	0
													QFLFISSAGIYKPTDEPPHVEGDAVK	3	949.152	1	4.45202	3.1e-05	NA	17233200	19651000	0.189412	1
													QFLFISSAGIYKPTDEPPHVEGDAVK	4	712.116	1	4.20393	3.1e-05	NA	94834600	122577000	0.370203	1
													SYSSTSVVQASGAVEK	2	800.397	1	2.97215	0.00059	NA	1362960	1345280	-0.018837	1
													TVWGNPADVGK	2	572.293	1	3.83139	3.1e-05	NA	361800000	391084000	0.112286	1
													VLIVNTNSGGHAVIGFYFAK	2	1054.07	1	2.95316	0.00068	NA	2162390	1215560	-0.831006	1
													VLIVNTNSGGHAVIGFYFAK	3	703.049	1	4.93573	3.1e-05	NA	41285000	44858500	0.119764	1
													YISEIFGSWASFRPQYMIGSGNNK	3	918.111	1	2.97919	0.00059	NA	3775070	4953740	0.392015	1
													YISEIFGSWASFR	2	781.885	1	3.65967	3.1e-05	NA	5954650	5671910	-0.070182	1
91	Solyc12g062250.2.1	Phosphoglucan phosphatase LSF1, chloroplastic (AHRD V3.3 *** A0A1U8GMC0_CAPAN)	AT3G01510.1	like SEX4 1	NA	5	5	All Unique Peptide	4	0.291689	0.238897	0.056859	DMIDSEWAHGNFPLEEYIK	3	784.688	1	1.5816	0.033617	Acetyl; Oxidation	3906550	NA	NA	0
													ASDSSTGGLIEINDFGDTEK	2	1028.47	1	3.33857	5.9e-05	NA	2258960	2509900	0.151971	1
													ITEQMYVGSCIQK	2	778.876	1	4.55196	3.1e-05	Carbamidometyl	3574880	4204770	0.234132	1
													MMNENAGPCSLVLER	2	860.894	1	3.45708	3.1e-05	Carbamidometyl	789138	1552190	0.975956	1
													TSCEGSGNSGFVVFSPK	2	880.401	1	3.67277	3.1e-05	Carbamidometyl	3230260	3767480	0.22195	1
92	Solyc05g005880.2.1	30S ribosomal protein S13, putative, expressed (AHRD V3.3 *** Q75IA5_ORYSJ)	AT5G14320.1	Ribosomal protein S13/S18 family	NA	8	8	All Unique Peptide	6	0.494718	0.501179	0.259888	DMSEEELITLREEVSK	3	655.982	1	1.60599	0.032087	Acetyl; Oxidation	NA	2237940	NA	0
													DMSEEELITLREEVSK	3	636.647	1	2.88935	0.000803	NA	6725460	NA	NA	0
													DMSEEELITLR	2	668.327	1	3.99997	3.1e-05	NA	18602600	20069400	0.109493	1
													QILVDLQMENK	2	665.855	1	4.24827	3.1e-05	NA	19352600	55442600	1.51847	1
													RVEFSLQYIHGIGR	3	558.974	1	4.36485	3.1e-05	NA	37154400	52160600	0.489427	1
													RVEFSLQYIHGIGR	4	419.482	1	2.74871	0.0013	NA	3424870	3522970	0.040743	1
													VEFSLQYIHGIGR	3	506.94	1	4.36916	3.1e-05	NA	3427470	3359070	-0.029082	1
													VGGVEVPNNK	2	506.775	1	3.38287	3.1e-05	NA	89345800	103499000	0.212145	1
93	Solyc02g083810.4.1	Ferredoxin--NADP reductase, chloroplastic (AHRD V3.3 *** K4BAP9_SOLLC)	AT1G20020.1	ferredoxin-NADP(+)-oxidoreductase 2	NA	30	27	All Unique Peptide	24	0.221867	0.237287	-0.012963	DPNATVIMLATGTGIAPFR	3	668.347	1	4.36935	3.1e-05	Acetyl; Oxidation	11387500	7933770	-0.521373	1
													GMEQGIDEIMSSLAER	2	912.411	1	1.98886	0.011649	Acetyl; Oxidation	1439910	NA	NA	0
													ITGDDAPGETWHMVFSTEGEVPYR	3	918.078	1	2.77095	0.001108	Acetyl; Oxidation	480997	1856990	1.94887	1
													ITGDDAPGETWHMVFSTEGEVPYR	4	688.81	1	4.55896	3.1e-05	Acetyl; Oxidation	14611600	14247300	-0.036426	1
													DGIVWADYKK	2	597.811	1	3.89946	3.1e-05	NA	130438000	185873000	0.510953	1
													DNTFIYMCGLK	2	681.315	1	3.65022	3.1e-05	Carbamidometyl	456292000	537631000	0.236659	1
													DPNATVIMLATGTGIAPFR	2	973.014	1	4.12532	3.1e-05	NA	26525500	25624700	-0.049845	1
													DPNATVIMLATGTGIAPFR	3	649.012	1	4.91735	3.1e-05	NA	22427200	20993200	-0.095327	1
													EGQSIGVIADGVDANGKPHK	2	996.511	1	5.36846	3.1e-05	NA	4088500	5504740	0.429103	1
													EGQSIGVIADGVDANGKPHK	3	664.676	1	4.53872	3.1e-05	NA	51613900	64878500	0.329981	1
													EGQSIGVIADGVDANGKPHK	4	498.759	1	5.01068	3.1e-05	NA	193026000	226879000	0.233128	1
													EGQSIGVIADGVDANGK	2	815.408	1	4.31497	3.1e-05	NA	135395000	156346000	0.207568	1
													FNGTAWLFLGVPTSSSLLYKEEFEK	3	955.157	1	1.69702	0.025274	NA	5419320	NA	NA	0
													FNGTAWLFLGVPTSSSLLYK	3	734.393	1	2.83951	0.000881	NA	8678460	8321200	-0.060647	1
													GMEQGIDEIMSSLAER	2	899.403	1	2.00156	0.01122	Oxidation	223093	416806	0.901731	1
													GMEQGIDEIMSSLAER	2	891.406	1	2.84294	0.000881	Oxidation	13478900	10417600	-0.37168	1
													GMEQGIDEIMSSLAER	2	891.406	1	3.04115	0.000428	Oxidation	459388	463944	0.014238	1
													GMEQGIDEIMSSLAER	2	883.408	1	4.0911	3.1e-05	NA	27261500	30223600	0.148811	1
													GMEQGIDEIMSSLAER	3	589.275	1	3.29694	0.000115	NA	2390860	2506090	0.067909	1
													ITGDDAPGETWHMVFSTEGEVPYR	3	904.074	1	3.75632	3.1e-05	Oxidation	2340850	2414180	0.044501	1
													ITGDDAPGETWHMVFSTEGEVPYR	4	678.308	1	4.89494	3.1e-05	Oxidation	28783100	38333100	0.413369	1
													ITGDDAPGETWHMVFSTEGEVPYR	2	1347.61	1	4.44993	3.1e-05	NA	4843230	NA	NA	0
													ITGDDAPGETWHMVFSTEGEVPYR	3	898.743	1	4.72278	3.1e-05	NA	137047000	194910000	0.508137	1
													ITGDDAPGETWHMVFSTEGEVPYR	4	674.309	1	4.91322	3.1e-05	NA	28783100	38333100	0.413369	1
													KAEQWNVEVY	2	633.312	0	2.52747	0.002494	NA	214267000	288429000	0.428807	0
													KQEEGVIVNK	2	572.322	1	3.3827	3.1e-05	NA	168751000	137008000	-0.300636	1
													LYSIASSALGDFGDSK	2	815.902	0	4.27	3.1e-05	NA	373034000	477179000	0.355223	0
													LYSIASSALGDFGDSK	3	544.27	0	4.48423	3.1e-05	NA	44213100	45827000	0.051724	0
													MAQYAEELWTLLQK	2	862.44	1	4.36988	3.1e-05	NA	43444000	46506000	0.09826	1
													MAQYAEELWTLLQK	3	575.296	1	4.58218	3.1e-05	NA	2429750	2504180	0.04353	1
94	Solyc06g053600.4.1	Aldo/keto reductase (AHRD V3.3 *** A0A200QWT0_9MAGN)	AT1G04420.1	NAD(P)-linked oxidoreductase superfamily protein	NA	15	15	All Unique Peptide	12	0.311233	0.180598	0.076403	DRPFMTSSIIGATSVDQLK	2	1062.54	1	1.73367	0.022651	Acetyl; Oxidation	283392	NA	NA	0
													DRPFMTSSIIGATSVDQLK	3	708.693	1	3.99197	3.1e-05	Acetyl; Oxidation	2045850	1564780	-0.386741	1
													DRPFMTSSIIGATSVDQLK	4	531.771	1	2.31475	0.004586	Acetyl; Oxidation	148667	680567	2.19465	1
													AFQELIDEGK	2	575.293	1	4.14513	3.1e-05	NA	47349300	57042500	0.268694	1
													DRPFMTSSIIGATSVDQLK	3	689.358	1	4.41701	3.1e-05	NA	33978300	36770500	0.113935	1
													ETQGATDLYISSWMK	2	873.406	1	1.47548	0.042514	Oxidation	474565	NA	NA	0
													HGLTLVELALGFAR	3	499.624	1	3.3505	5.9e-05	NA	61204	130001	1.08682	1
													IVSIQNSYSLLVR	2	746.43	1	4.51216	3.1e-05	NA	40764900	46831300	0.200146	1
													LHLFPGYMER	2	631.821	1	3.9053	3.1e-05	NA	19246100	25034600	0.379357	1
													LHLFPGYMER	3	421.55	1	4.23928	3.1e-05	NA	27945900	36395300	0.381116	1
													LNTDYIDLLQIHWPDR	3	671.346	1	4.02674	3.1e-05	NA	1548420	1837130	0.246657	1
													WRPSVPFVEQLR	2	757.417	1	1.77669	0.02043	NA	2165350	NA	NA	0
													WRPSVPFVEQLR	3	505.281	1	4.30001	3.1e-05	NA	76825600	90191500	0.231404	1
													YIGVSNETSYGVMEFVHAAK	3	734.689	1	4.71974	3.1e-05	NA	14823800	26367400	0.83084	1
													YLDSNSEAAR	2	563.262	1	4.00463	3.1e-05	NA	51397600	68958400	0.424025	1
95	Solyc01g079790.5.1	Glucose-1-phosphate adenylyltransferase (AHRD V3.11 *** tr|K4AXM4|K4AXM4_SOLLC)	AT5G19220.1	ADP glucose pyrophosphorylase large subunit 1	NA	39	37	All Unique Peptide	33	0.238038	0.517828	0.003208	DTVMLGADYYETDAEIASQLAEGK	3	883.402	1	4.0976	3.1e-05	Acetyl; Oxidation	6590210	3965500	-0.732822	1
													AKPAVPIGGAYR	3	400.568	1	3.93296	3.1e-05	NA	42305800	45294900	0.098493	1
													AMAVDTTVLGLSPEEAK	2	874.443	1	1.96273	0.012402	Oxidation	1263360	594544	-1.08741	1
													AMAVDTTVLGLSPEEAK	2	866.445	1	4.17729	3.1e-05	NA	72923300	86036200	0.238564	1
													AMAVDTTVLGLSPEEAK	3	577.966	1	3.38287	3.1e-05	NA	9175480	NA	NA	0
													AYLFNDYWEDIGTIR	2	938.449	1	3.53263	3.1e-05	NA	6791630	8462070	0.317253	1
													DIEDVLILSGDHLYR	2	879.457	1	4.1687	3.1e-05	NA	6807680	8228270	0.273426	1
													DIEDVLILSGDHLYR	3	586.64	1	4.41164	3.1e-05	NA	8044210	10238200	0.347939	1
													EKPYIASMGVYVFK	2	816.429	1	3.56087	3.1e-05	NA	2437110	6345380	1.38054	1
													EKPYIASMGVYVFK	3	544.622	1	3.63476	3.1e-05	NA	14536500	17465800	0.264853	1
													FPTANDFGSEIIPASTK	2	897.949	1	4.70012	3.1e-05	NA	11982000	13064500	0.124783	1
													FSFYDATKPIYTSR	2	848.423	1	4.09767	3.1e-05	NA	3891870	4731580	0.281858	1
													FSFYDATKPIYTSR	3	565.951	1	4.35469	3.1e-05	NA	23708500	29768300	0.328372	1
													IVDSIVSHGSFLTNCFVEHSVVGIR	3	924.809	1	4.58719	3.1e-05	Carbamidometyl	5006840	6558220	0.389404	1
													IVDSIVSHGSFLTNCFVEHSVVGIR	4	693.859	1	4.59877	3.1e-05	Carbamidometyl	19046400	22052900	0.21145	1
													LIDVPMSNCINSGINK	2	887.945	1	4.27142	3.1e-05	Carbamidometyl	37283600	45096800	0.274484	1
													MDYLHFVQSHR	2	716.843	1	2.01156	0.010833	NA	NA	239877	NA	0
													MDYLHFVQSHR	3	478.231	1	4.0242	3.1e-05	NA	37559100	3211890	-3.54767	1
													NLPPSAIDNSK	2	578.304	1	3.07802	0.000388	NA	5436920	5461840	0.006597	1
													NVVIANSEGVQEADR	2	800.9	1	3.83275	3.1e-05	NA	NA	118190000	NA	0
													PAVPIGGAYR	2	500.782	1	4.14456	3.1e-05	NA	252303000	360828000	0.516154	1
													PYIASMGVYVFK	2	687.86	0	3.50507	3.1e-05	NA	11897900	5947840	-1.00027	0
													QFHWLFEDAR	2	674.825	1	4.38416	3.1e-05	NA	16682200	19234300	0.205372	1
													QFHWLFEDAR	3	450.219	1	4.11018	3.1e-05	NA	14867700	17386100	0.225753	1
													QSGADITISSLPIDDSR	2	887.944	1	4.5315	3.1e-05	NA	27174300	31337600	0.205652	1
													RWFQGTADAVR	2	653.836	1	2.6377	0.001853	NA	9763040	6864570	-0.508161	1
													RWFQGTADAVR	3	436.227	1	3.18798	0.00022	NA	31975700	31859700	-0.005243	1
													SFFEANLALTEHPPR	2	864.939	1	3.89395	3.1e-05	NA	5126970	5336340	0.057744	1
													SFFEANLALTEHPPR	3	576.962	1	4.68956	3.1e-05	NA	71818700	76905900	0.098735	1
													SGITVILK	2	415.771	1	3.49647	3.1e-05	NA	119249000	144415000	0.276243	1
													SKDIEDVLILSGDHLYR	3	658.35	1	3.91389	3.1e-05	NA	2499190	4287490	0.778673	1
													SKDIEDVLILSGDHLYR	4	494.014	1	3.89196	3.1e-05	NA	NA	1829000	NA	0
													TVVAIILGGGAGTR	2	642.885	1	4.05992	3.1e-05	NA	6826810	33623000	2.30016	1
													TVVAIILGGGAGTR	3	428.926	1	3.26695	0.000115	NA	2972390	2916370	-0.02745	1
													VPLGIGENTR	2	528.296	1	3.22249	0.000168	NA	449559000	495001000	0.138921	1
													VYILTQFNSASLNR	2	813.436	1	4.99179	3.1e-05	NA	86180700	110333000	0.356428	1
													VYILTQFNSASLNR	3	542.626	1	3.59648	3.1e-05	NA	5438920	7336060	0.431685	1
													WFQGTADAVR	2	575.786	0	4.16186	3.1e-05	NA	58765400	64518600	0.134748	0
													WRFPTANDFGSEIIPASTK	3	713.029	1	4.30361	3.1e-05	NA	68814500	87446300	0.345685	1
96	Solyc12g009590.2.1	Methyl-CpG-binding domain-containing protein .1	AT3G15790.1	methyl-CPG-binding domain 11	NA	11	11	All Unique Peptide	7	0.163741	0.150453	-0.071089	DVQMADNVGPSQDVEEAPVVK	3	762.358	1	3.32729	5.9e-05	Acetyl; Oxidation	313289	NA	NA	0
													DVNNVEEALAEK	2	665.828	1	4.2331	3.1e-05	NA	3845560	5679520	0.562575	1
													DVQMADNVGPSQDVEEAPVVK	2	1114.03	1	3.84486	3.1e-05	NA	NA	676345	NA	0
													ENLDEGQNVHDKVEDAQVEK	3	766.028	1	2.87343	0.000844	NA	406092	494347	0.283717	1
													KNDIVFTAPTGEEITTR	3	631.33	1	3.85799	3.1e-05	NA	8132700	8068140	-0.011498	1
													MTDNIGHPDVVEETPADVPEATK	3	822.388	1	4.42759	3.1e-05	NA	NA	6398750	NA	0
													NEVVSIELPAPSGWSK	2	856.946	1	1.74409	0.022192	NA	2258490	NA	NA	0
													SHPGGPPVAEFDWGTGETPR	3	698.661	1	3.17049	0.000269	NA	5266220	6115070	0.215601	1
													STDDQDNLMNIEISK	2	861.896	1	4.43564	3.1e-05	NA	1390350	1435060	0.045663	1
													TAVGPEATNINEEGK	2	765.376	1	4.39059	3.1e-05	NA	8094790	8423130	0.057363	1
													VDPSAAEELK	2	529.772	1	2.89299	0.000759	NA	20524700	23149900	0.173645	1
97	Solyc11g069790.2.1	60 kDa chaperonin (AHRD V3.3 *** B2IXD2_NOSP7)	AT2G28000.1	chaperonin-60alpha	NA	25	20	All Unique Peptide	17	0.263908	0.108678	0.029079	EAEWEMGYNAMTDQYENLVEAGVIDPAK	3	1077.81	1	3.00461	0.000499	Acetyl; Oxidation	520163	148729	-1.80628	1
													EAEWEMGYNAMTDQYENLVEAGVIDPAK	3	1077.81	1	2.84935	0.000881	Acetyl; Oxidation	520163	148729	-1.80628	1
													AIELPDAMENAGAALIR	2	877.959	1	4.38857	3.1e-05	NA	17270800	18342700	0.086871	1
													ALLQDIAIVTGAEYQATDLGLLVENTPVEALGIAR	3	1213.33	1	2.33098	0.004393	NA	NA	670482	NA	0
													ALLQDIAIVTGAEYQATDLGLLVENTPVEALGIAR	4	910.248	1	3.35544	5.9e-05	NA	2577760	1207510	-1.09408	1
													ALVAPASLIAQNAGVEGEVVVEK	2	1132.63	0	3.42213	3.1e-05	NA	2587140	4115290	0.669636	0
													ALVAPASLIAQNAGVEGEVVVEK	3	755.421	0	4.96148	3.1e-05	NA	37063100	35626300	-0.057041	0
													APLLIIAEDITGEALATLVVNK	2	1132.66	1	4.00537	3.1e-05	NA	2909010	2965360	0.027679	1
													APLLIIAEDITGEALATLVVNK	3	755.442	1	3.67796	3.1e-05	NA	10783200	13544500	0.328922	1
													CALQNSASVSGMVLTTQAIVVEK	3	802.75	1	3.72758	3.1e-05	Carbamidometyl	10919600	NA	NA	0
													DSTTIIADAASKDEIQSR	2	960.979	1	4.24661	3.1e-05	NA	1076560	1068240	-0.011193	1
													DSTTIIADAASKDEIQSR	3	640.989	1	3.59631	3.1e-05	NA	10352600	10292400	-0.008414	1
													DSTTIIADAASK	2	596.806	1	3.96309	3.1e-05	NA	131706000	157459000	0.257655	1
													GYISPQFVTNPEK	2	740.378	1	3.69722	3.1e-05	NA	130988000	162543000	0.311387	1
													LADAVGLTLGPR	2	591.846	1	4.33916	3.1e-05	NA	221897000	267693000	0.270689	1
													LGADIIQK	2	429.258	1	2.82664	0.000899	NA	196983000	242087000	0.297454	1
													LGLLSVTSGANPVSLK	2	778.456	1	3.78917	3.1e-05	NA	148420000	183153000	0.303364	1
													LISEFENAR	2	539.78	1	3.97939	3.1e-05	NA	220158000	269857000	0.293656	1
													NVVLDEYGTPK	2	617.819	1	3.65719	3.1e-05	NA	126272000	142727000	0.176724	1
													TNDSAGDGTTTASVLAR	2	818.892	1	4.59947	3.1e-05	NA	86226200	109609000	0.346168	1
													VAAPAAPQGLQV	2	561.319	1	3.72076	3.1e-05	NA	36075800	31802600	-0.181887	1
													VGAATEAELEDRK	2	694.854	0	4.39449	3.1e-05	NA	11589400	14872100	0.359802	0
													VGAATEAELEDRK	3	463.572	0	4.2863	3.1e-05	NA	81944200	NA	NA	0
													VGPDGVLSIESSSSLETTVHVEEGMEIDR	3	1030.16	1	2.3259	0.004446	Oxidation	NA	459901	NA	0
													VVNDGVTIAR	2	522.296	0	3.99234	3.1e-05	NA	326783000	454250000	0.475154	0
98	Solyc03g006970.1.1	serine protease SBT2	AT5G51750.1	subtilase 1.3	Solyc04g078110.1.1	9	8	All Unique Peptide	5	0.321441	0.270885	0.086611	EAGGVGMILTNTAANGEELVADSHLLPAVAVGER	4	855.683	1	1.99049	0.011585	Acetyl; Oxidation	1712000	3436800	1.00538	1
													DASSVTPSTPYDHGAGHVNPR	3	722.338	1	4.03804	3.1e-05	NA	770112	NA	NA	0
													DASSVTPSTPYDHGAGHVNPR	4	542.006	1	2.72316	0.001488	NA	NA	6184860	NA	0
													LGIRPSPVVAAFSSR	3	519.635	1	4.00144	3.1e-05	NA	10778900	11730700	0.122079	1
													PSPVVAAFSSR	2	559.304	0	2.23959	0.005763	NA	NA	4240410	NA	0
													SALMTTAYVHDNTYK	3	572.275	1	4.44673	3.1e-05	NA	3215070	4234890	0.397474	1
													SPLFLGLDREDSSK	3	521.939	1	2.13991	0.007533	NA	2514520	3443870	0.453748	1
													SPLFLGLDR	2	509.29	1	3.68395	3.1e-05	NA	2860150	3423980	0.259583	1
													TVTNVGSPISNYHVVVSAFK	3	707.044	1	2.30125	0.004726	NA	3635470	NA	NA	0
99	Solyc12g099100.2.1	Dihydrolipoyl dehydrogenase (AHRD V3.3 *** A0A2G3B580_CAPCH)	AT1G48030.1	mitochondrial lipoamide dehydrogenase 1	NA	25	13	All Unique Peptide	8	0.372375	0.177129	0.137545	EGHVDYDMVPGVVYTHPEVAYVGK	4	680.573	1	1.40957	0.048078	Acetyl; Oxidation	364380	NA	NA	0
													AEEDGVACVEFIAGK	2	797.875	0	4.17896	3.1e-05	Carbamidometyl	70860800	87570600	0.305459	0
													AEEDGVACVEFIAGK	3	532.252	0	2.76841	0.00113	Carbamidometyl	1810890	2873790	0.666256	0
													AIDDAEGIVK	2	515.774	0	3.89728	3.1e-05	NA	325446000	358172000	0.138234	0
													EAAMATYDKPIHM	2	739.344	0	3.65427	3.1e-05	NA	4418740	6589680	0.576573	0
													EGHVDYDMVPGVVYTHPEVAYVGK	3	887.76	1	2.95431	0.00068	NA	522804	684452	0.388679	1
													EGHVDYDMVPGVVYTHPEVAYVGK	4	666.072	1	3.85764	3.1e-05	NA	6743960	NA	NA	0
													FATNVPGVHAIGDVIPGPMLAHK	4	586.068	1	3.48864	3.1e-05	NA	4307250	6865770	0.672654	1
													FLSPSEISVDTVEGGNSVVK	2	1032.53	1	4.11324	3.1e-05	NA	5911290	7031870	0.250435	1
													FPFLANSR	2	476.256	0	2.98055	0.00059	NA	360670000	448497000	0.314419	0
													FSSVEVDLPAMMGQK	2	819.897	1	3.10601	0.000339	NA	4674650	7402590	0.663172	1
													GLPGITIDEK	2	521.793	1	2.01993	0.010684	NA	NA	30403900	NA	0
													GTLGGTCLNVGCIPSK	2	817.405	0	2.54881	0.002364	Carbamidometyl	3315840	4650740	0.488086	0
													ILGVHIMSPNAGELIHEAVLALQYGASSEDIAR	4	869.457	1	2.83913	0.000881	NA	21534400	25131600	0.222859	1
													IVSSTGALALTEIPQR	2	828.47	1	4.90744	3.1e-05	NA	6442680	7915510	0.297021	1
													IVSSTGALALTEIPQR	3	552.649	1	3.05635	0.00041	NA	2478320	3666380	0.564994	1
													LGSEVTVVEFAADIVPTMDGEVR	2	1217.61	1	2.13601	0.007601	NA	2854620	NA	NA	0
													NIIIATGSDVK	2	565.824	0	3.64724	3.1e-05	NA	278888000	NA	NA	0
													RGTLGGTCLNVGCIPSK	2	895.456	0	3.43035	3.1e-05	Carbamidometyl	5924840	7216740	0.284571	0
													RGTLGGTCLNVGCIPSK	3	597.306	0	3.90248	3.1e-05	Carbamidometyl	203463000	259910000	0.353246	0
													TCHAHPTMSEALK	2	741.845	0	4.17084	3.1e-05	Carbamidometyl	11794500	14618500	0.309681	0
													TCHAHPTMSEALK	3	494.899	0	4.59028	3.1e-05	Carbamidometyl	54591500	87364400	0.678369	0
													TCHAHPTMSEALK	4	371.426	0	2.85526	0.000863	Carbamidometyl	29055500	25714100	-0.176252	0
													VPFTSGLGLDTIGVETDK	2	924.983	1	3.26328	0.000115	NA	6133300	8549130	0.479114	1
													VVSVDATGDGVK	2	573.804	1	3.85602	3.1e-05	NA	18375600	NA	NA	0
100	Solyc01g094200.4.1	Malic enzyme (AHRD V3.3 *** A0A2G3BT53_CAPCH)	AT4G00570.1	NAD-dependent malic enzyme 2	NA	26	26	All Unique Peptide	20	0.304697	0.188908	0.069867	ESDSVRPAIFAMSNPTNNAECCPVDAFK	4	797.105	1	2.18492	0.006603	Acetyl; Oxidation; Carbamidometyl	296948	140580	-1.07882	1
													AAVAEDLAEGHGDVGVR	2	833.413	1	1.87426	0.01588	NA	101255	471503	2.21927	1
													AAVAEDLAEGHGDVGVR	3	555.945	1	3.19981	0.00022	NA	13715700	16639900	0.278819	1
													AHHEIEGLGLQEGAGLAEVVKK	4	572.062	1	4.74548	3.1e-05	NA	3565070	4531210	0.345966	1
													AHHEIEGLGLQEGAGLAEVVK	4	540.038	1	3.31244	0.000115	NA	4042980	3581570	-0.174827	1
													AQGRPLTDFANQK	2	723.378	1	2.18861	0.006589	NA	655170	NA	NA	0
													AQGRPLTDFANQK	3	482.588	1	2.24784	0.005644	NA	6034640	NA	NA	0
													AVVQFEDFQAK	2	641.327	1	4.04387	3.1e-05	NA	21056600	24738500	0.232486	1
													DFAPIIYTPTVGLVCQNYSGLFR	2	1316.17	1	1.53421	0.037052	Carbamidometyl	NA	2509160	NA	0
													DIDPAALPFAK	2	579.314	1	3.12536	0.000317	NA	16386300	18906000	0.206354	1
													DITAEVGAAVLR	2	607.841	1	4.0248	3.1e-05	NA	14981500	15530200	0.051894	1
													DITAEVGAAVLR	3	405.563	1	3.16031	0.000269	NA	74468	118719	0.672858	1
													ESDSVRPAIFAMSNPTNNAECCPVDAFK	3	1043.14	1	4.03171	3.1e-05	Carbamidometyl	2007230	2600590	0.373633	1
													GADILHDPWFNK	2	706.851	1	1.49076	0.040844	NA	NA	4203180	NA	0
													GILYPSIDDIR	2	631.343	1	3.98648	3.1e-05	NA	18604700	22433500	0.269988	1
													IVVVGAGSAGLGVLK	2	670.419	1	3.84902	3.1e-05	NA	15825900	19437200	0.296533	1
													LDMYVAAAGINPQR	2	759.89	1	4.36467	3.1e-05	NA	14104300	18200500	0.367843	1
													LEGEEYLSIVDEFVEAVHAR	3	769.05	1	2.10179	0.008349	NA	2488390	NA	NA	0
													LLEDPLYLGLR	2	651.377	1	4.15108	3.1e-05	NA	17060000	26451300	0.632721	1
													NTEGQPESVVSLAK	2	729.875	1	2.52044	0.002494	NA	NA	17424400	NA	0
													PHVLLGLSGVGGIFHEEVLR	4	533.052	1	4.63817	3.1e-05	NA	873937	1387700	0.667095	1
													RGADILHDPWFNK	3	523.604	1	1.71092	0.024234	NA	7647710	8550040	0.160903	1
													VISFEQQYDR	2	642.815	1	3.52744	3.1e-05	NA	26869800	34574900	0.363739	1
													VKPHVLLGLSGVGGIFHEEVLR	4	589.843	1	4.39771	3.1e-05	NA	1392580	2774300	0.994364	1
													VKPHVLLGLSGVGGIFHEEVLR	5	472.076	1	3.48322	3.1e-05	NA	126104	219500	0.799607	1
													VLPVMLDVGTNNQK	2	764.414	1	1.93896	0.013258	NA	12363900	14486200	0.228545	1
101	Solyc05g005820.5.1	Glyceraldehyde-3-phosphate dehydrogenase (AHRD V3.11 *** tr|A0A1U8EZH9|A0A1U8EZH9_CAPAN)	AT1G13440.1	glyceraldehyde-3-phosphate dehydrogenase C2	NA	4	1	All Unique Peptide	1	0.473406	NA	0.238576	EYKADINIVSNASCTTNCLAPLAK	3	899.107	1	4.33881	3.1e-05	Acetyl; Carbamidometyl	69313800	96234100	0.473406	1
													FGIVEGLMTTVHSITATQK	4	523.525	0	2.35547	0.004126	Acetyl; Oxidation	1220910	925623	-0.39946	0
													FGIVEGLMTTVHSITATQK	3	683.694	0	3.74087	3.1e-05	Oxidation	23502800	28690800	0.287756	0
													FGIVEGLMTTVHSITATQK	2	1017.04	0	1.52492	0.037618	NA	2536240	3839050	0.598058	0
102	Solyc03g111200.3.1	Adenylate kinase (AHRD V3.3 *** A0A200R495_9MAGN),Pfam:PF00406	AT5G63400.1	adenylate kinase 1	NA	10	10	All Unique Peptide	8	0.252891	0.209516	0.018061	FAPPKVPGIDDVTGEPLIQR	3	731.063	1	3.62288	3.1e-05	Acetyl	NA	412933	NA	0
													DEYCLCHLATGDMLR	2	927.403	1	2.72968	0.001381	Carbamidometyl	677238	1025800	0.599015	1
													DEYCLCHLATGDMLR	3	618.604	1	3.63574	3.1e-05	Carbamidometyl	8666600	9991980	0.205304	1
													GTQSPIIKDEYCLCHLATGDMLR	4	670.324	1	3.89808	3.1e-05	Carbamidometyl	4338100	7231440	0.73722	1
													KGNVVNLPAEKPPQAVTAEVK	3	730.414	1	2.73714	0.001363	NA	5766790	8649180	0.584795	1
													KGNVVNLPAEKPPQAVTAEVK	4	548.063	1	4.35388	3.1e-05	NA	11391900	11755400	0.045315	1
													QTEPVIDYYAK	2	663.832	1	3.53579	3.1e-05	NA	15089300	18275400	0.276377	1
													RLILIGPPGSGK	2	604.38	1	3.53681	3.1e-05	NA	1628200	1261090	-0.368607	1
													RLILIGPPGSGK	3	403.256	1	4.2282	3.1e-05	NA	25427400	28685300	0.173928	1
													VPGIDDVTGEPLIQR	2	804.933	1	3.678	3.1e-05	NA	11774200	NA	NA	0
103	Solyc04g081320.4.1	Protein disulfide-isomerase LQY1, chloroplastic (AHRD V3.3 *** LQY1_ARATH)	AT1G75690.1	DnaJ/Hsp40 cysteine-rich domain superfamily protein	NA	4	4	All Unique Peptide	3	0.203849	0.204044	-0.030981	FCMGTGSVTVELGGGETEVSR	3	744.337	1	1.4659	0.043373	Acetyl; Oxidation; Carbamidometyl	2378460	3258160	0.45403	1
													CINCDGAGGLTCTTCQGSGIQPR	3	828.356	1	4.56847	3.1e-05	Carbamidometyl	596038	712588	0.257664	1
													FCMGTGSVTVELGGGETEVSR	2	1087	1	1.46294	0.043565	Carbamidometyl	154201	NA	NA	0
													RENTQPCFPCTGTGAQK	3	651.297	1	3.74135	3.1e-05	Carbamidometyl	4025600	4085500	0.021309	1
104	Solyc08g076970.3.1	Acetylornithine deacetylase (AHRD V3.3 *** A0A2G2XLB1_CAPBA)	AT4G17830.2	Peptidase M20/M25/M40 family protein	Solyc08g076980.4.1	30	15	All Unique Peptide	10	0.308832	0.302817	0.074002	FEAPSTMKPTQWFYPGGGNNQIPGECTIAGDVR	4	921.678	1	4.54834	3.1e-05	Acetyl; Oxidation; Carbamidometyl	8911550	9017360	0.017029	1
													AINALELGMEALK	2	686.879	1	4.52257	3.1e-05	NA	32894100	34638000	0.074527	1
													ATEEVVGYVEPYSITGSLPLIR	3	798.425	1	4.14664	3.1e-05	NA	2936430	2703210	-0.11939	1
													EGPLFWIDTADK	2	696.346	1	4.79499	3.1e-05	NA	47380700	86784600	0.87314	1
													FEAPSTMKPTQWFYPGGGNNQIPGECTIAGDVR	3	1214.56	1	2.67122	0.001657	Oxidation; Carbamidometyl	2427170	NA	NA	0
													FEAPSTMKPTQWFYPGGGNNQIPGECTIAGDVR	4	911.175	1	4.17849	3.1e-05	Oxidation; Carbamidometyl	10742000	8899140	-0.271525	1
													FEAPSTMKPTQWFYPGGGNNQIPGECTIAGDVR	4	907.176	1	3.6703	3.1e-05	Carbamidometyl	NA	24253900	NA	0
													GFHSGLPNK	2	478.751	0	3.07506	0.000388	NA	45715600	62912100	0.460651	0
													GNLIVEYPGTDPKK	2	765.912	0	3.73878	3.1e-05	NA	6149180	6774130	0.139642	0
													GNLIVEYPGTDPKK	3	510.944	0	3.80527	3.1e-05	NA	26893800	31145100	0.211732	0
													GNLIVEYPGTDPK	2	701.864	0	4.00909	3.1e-05	NA	173078000	231051000	0.416789	0
													GPLFWIDTADK	2	631.824	0	3.68479	3.1e-05	NA	3564560	3651150	0.034627	0
													GRGTTDCLGHVALVTELMK	3	686.687	1	1.76189	0.021196	Carbamidometyl	388102	1320130	1.76617	1
													GRGTTDCLGHVALVTELMK	4	515.267	1	1.70722	0.024427	Carbamidometyl	NA	2373630	NA	0
													GTTDCLGHVALVTELMK	2	922.966	0	3.99924	3.1e-05	Carbamidometyl	3518910	7149400	1.02269	0
													GTTDCLGHVALVTELMK	3	615.646	0	4.58228	3.1e-05	Carbamidometyl	49295100	72487400	0.556286	0
													IVNHVLEILNPYSTK	2	870.488	1	3.88529	3.1e-05	NA	9536250	17685300	0.891057	1
													IVNHVLEILNPYSTK	3	580.661	1	4.57488	3.1e-05	NA	81741100	99407500	0.282293	1
													KLQEYVDDLNANIEK	2	896.46	0	3.82723	3.1e-05	NA	7705060	12747800	0.72637	0
													KLQEYVDDLNANIEK	3	597.976	0	4.41279	3.1e-05	NA	85213100	106454000	0.321083	0
													LQEYVDDLNANIEK	2	832.412	0	4.56072	3.1e-05	NA	49998100	63679100	0.348947	0
													LTPFYNVSDVIK	2	698.38	1	3.70062	3.1e-05	NA	167976000	189627000	0.174909	1
													NGGALIINHVSYTPNR	2	863.455	0	4.47338	3.1e-05	NA	18256100	24332500	0.414506	0
													NGGALIINHVSYTPNR	3	575.973	0	4.47075	3.1e-05	NA	111343000	161521000	0.536711	0
													PTQWFYPGGGNNQIPGECTIAGDVR	2	1367.64	1	3.41992	3.1e-05	Carbamidometyl	3063010	NA	NA	0
													PTQWFYPGGGNNQIPGECTIAGDVR	3	912.094	1	4.74019	3.1e-05	Carbamidometyl	11952000	12301400	0.04157	1
													QPCIGTGGVIPWELVVTGK	2	1006.04	1	1.68395	0.02635	Carbamidometyl	1947830	NA	NA	0
													YVLPDENIR	2	559.796	0	3.83329	3.1e-05	NA	359064000	454200000	0.339087	0
													YVQNNPPDLIPEEDR	2	899.934	0	4.61475	3.1e-05	NA	51026600	59636500	0.224946	0
													YVQNNPPDLIPEEDR	3	600.292	0	4.032	3.1e-05	NA	10623300	12664800	0.253592	0
105	Solyc08g041870.3.1	Aspartate aminotransferase (AHRD V3.3 *** A0A2G2W5G8_CAPBA)	AT4G31990.3	aspartate aminotransferase 5	NA	19	19	All Unique Peptide	16	0.119703	0.36803	-0.115127	FEGITMAPADPILGVSEAFK	2	1076.04	1	1.48695	0.041257	Acetyl; Oxidation	120397	NA	NA	0
													FEGITMAPADPILGVSEAFK	3	717.694	1	3.86604	3.1e-05	Acetyl; Oxidation	2143740	NA	NA	0
													AAPEGSFILLHGCAHNPTGIDPTPEQWK	3	1015.16	1	1.7608	0.021259	Carbamidometyl	1437530	NA	NA	0
													AAPEGSFILLHGCAHNPTGIDPTPEQWK	4	761.624	1	4.07149	3.1e-05	Carbamidometyl	11579900	14278600	0.302232	1
													DNPVLQQQR	2	549.288	1	3.25746	0.000141	NA	63120500	72158700	0.193065	1
													FEGITMAPADPILGVSEAFK	2	1047.03	1	1.41943	0.04739	NA	6117150	5282110	-0.211745	1
													GMELLVAQSYSK	2	663.342	1	2.96755	0.000635	NA	8578780	9302600	0.116861	1
													IGAINVLCSSADAATR	2	809.914	1	3.4011	3.1e-05	Carbamidometyl	19635600	22679600	0.207924	1
													IGAINVLCSSADAATR	3	540.279	1	4.28897	3.1e-05	Carbamidometyl	10492500	12292900	0.228467	1
													ILISSPTWGNHK	2	676.87	1	1.80243	0.019017	NA	8503900	5858600	-0.537569	1
													ILISSPTWGNHK	3	451.582	1	3.89036	3.1e-05	NA	26695600	12888200	-1.05055	1
													ISLAGLSAAK	2	465.785	1	3.58199	3.1e-05	NA	59790600	60387500	0.014331	1
													KAENLILER	2	543.319	1	3.82183	3.1e-05	NA	18045000	19069900	0.079698	1
													PMYSNPPIHGAK	2	656.329	1	3.3118	0.000115	NA	1465820	4130600	1.49464	1
													PMYSNPPIHGAK	3	437.889	1	4.14544	3.1e-05	NA	20604600	36956900	0.842877	1
													QIGMFSFTGLDR	2	686.34	1	4.17133	3.1e-05	NA	18093300	19764300	0.127441	1
													TEDLQPYVLNVVK	2	759.414	1	2.42968	0.003399	NA	19294700	20921400	0.116775	1
													VATIQGLSGTGSLR	2	680.383	1	5.03665	3.1e-05	NA	55467600	59656200	0.105027	1
													VTAELLFGK	2	489.287	1	2.66982	0.001657	NA	28957000	33292200	0.201272	1
106	Solyc05g014470.3.1	glyceraldehyde 3-phosphate dehydrogenase	AT1G13440.1	glyceraldehyde-3-phosphate dehydrogenase C2	NA	19	16	All Unique Peptide	14	0.283139	0.172124	0.048309	FGIVEGLMTTVHAMTATQK	3	698.352	1	2.87212	0.000844	Acetyl; Oxidation	1762730	3139950	0.83293	1
													FGIVEGLMTTVHAMTATQK	4	524.016	1	2.54816	0.002364	Acetyl; Oxidation	836613	568082	-0.558461	1
													AASFNIIPSSTGAAK	2	717.883	0	4.28442	3.1e-05	NA	512157000	539575000	0.075237	0
													FGIVEGLMTTVHAMTATQK	2	1026.02	1	1.61443	0.031384	Oxidation	3197070	3954190	0.306632	1
													FGIVEGLMTTVHAMTATQK	3	684.348	1	4.15021	3.1e-05	Oxidation	22364700	24322700	0.12108	1
													FGIVEGLMTTVHAMTATQK	2	1026.02	1	1.5218	0.037983	Oxidation	NA	207850	NA	0
													FGIVEGLMTTVHAMTATQK	3	684.348	1	2.38784	0.003921	Oxidation	1495450	676338	-1.14476	1
													FGIVEGLMTTVHAMTATQK	2	1018.02	1	2.89511	0.000759	NA	5104520	5720780	0.164437	1
													FGIVEGLMTTVHAMTATQK	3	679.017	1	5.14245	3.1e-05	NA	23059300	24756500	0.102459	1
													GILGYTEDDVVSTDFVGDSR	2	1073	1	4.8211	3.1e-05	NA	31362600	30679500	-0.03177	1
													GILGYTEDDVVSTDFVGDSR	3	715.671	1	4.76595	3.1e-05	NA	33334900	30244700	-0.140351	1
													KVVISAPSK	2	464.795	0	3.45388	3.1e-05	NA	300169000	392421000	0.386627	0
													NPEDIPWGEAGADFVVESTGVFTDK	3	894.085	1	2.1287	0.007695	NA	NA	16764	NA	0
													VIDLICHMAK	2	600.317	1	3.67892	3.1e-05	Carbamidometyl	61216200	81799000	0.41817	1
													VIDLICHMAK	3	400.547	1	3.11093	0.000339	Carbamidometyl	233130000	263059000	0.174252	1
													VPTADVSVVDLTVR	2	735.912	1	4.6439	3.1e-05	NA	386032000	464027000	0.265488	1
													VPTADVSVVDLTVR	3	490.944	1	4.61609	3.1e-05	NA	13840500	19254800	0.476322	1
													VVSWYDNEWGYSSR	2	874.389	1	4.5133	3.1e-05	NA	174204000	252877000	0.537658	1
													YDSVHGQWK	2	560.264	0	4.42165	3.1e-05	NA	122499000	154266000	0.33265	0
107	Solyc09g061840.5.1	3-ketoacyl-CoA thiolase peroxisomal-like (AHRD V3.11 *** tr|A0A2K3P5R8|A0A2K3P5R8_TRIPR)	AT2G33150.1	peroxisomal 3-ketoacyl-CoA thiolase 3	NA	11	10	All Unique Peptide	7	0.003235	0.35812	-0.231595	FGVISMCIGSGMGAAAVFER	3	706.665	1	2.63912	0.001834	Acetyl; Oxidation; Carbamidometyl	883324	NA	NA	0
													CVATLLHEMK	3	401.207	0	3.94481	3.1e-05	Carbamidometyl	NA	8185850	NA	0
													DCLLPMGITSENVAQR	2	902.44	1	3.99795	3.1e-05	Carbamidometyl	7547390	7506880	-0.007764	1
													FKDEIIPVLTK	3	434.927	1	3.68482	3.1e-05	NA	8759170	9273590	0.082334	1
													GDAVDDLCNAR	2	603.264	1	3.70903	3.1e-05	Carbamidometyl	25854600	19762800	-0.387634	1
													IVDPQTGNEK	2	550.783	1	3.58162	3.1e-05	NA	9363320	11881000	0.343564	1
													KLNLDPENVNVNGGALALGHPLGATGAR	4	692.875	1	2.63326	0.001893	NA	1565190	NA	NA	0
													LEQDQAAVISHQR	2	747.887	1	4.01184	3.1e-05	NA	2063710	NA	NA	0
													LEQDQAAVISHQR	3	498.927	1	4.47886	3.1e-05	NA	21819900	20007800	-0.125082	1
													MAAFYAGFPDTVPIR	2	828.416	1	3.95432	3.1e-05	NA	8158570	13674200	0.745068	1
													RDGATTAGNSSQVSDGAAAVLLMK	3	774.057	1	4.03768	3.1e-05	NA	5944480	5441350	-0.127586	1
108	Solyc05g050970.5.1	Transketolase (AHRD V3.11 *** tr|A0A200R9X0|A0A200R9X0_9MAGN)	AT2G45290.1	Transketolase	NA	26	17	All Unique Peptide	14	0.280444	0.362532	0.045614	ALPTYTPESPADATR	2	816.399	0	1.93233	0.013522	Acetyl	1840530	NA	NA	0
													FNKPDAEIVDHYTYCILGDGCQMEGISQEAASLAGHWGLGK	4	1149.78	1	2.72233	0.001488	Acetyl; Oxidation; Carbamidometyl	3495570	5292420	0.5984	1
													ALPTYTPESPADATR	2	795.394	0	4.40664	3.1e-05	NA	897615000	1089760000	0.279842	0
													ALPTYTPESPADATR	3	530.598	0	4.3405	3.1e-05	NA	12465500	12989500	0.059405	0
													AMPNVLMLRPADGNETAGAYR	2	1124.05	1	1.84208	0.01728	NA	NA	236409	NA	0
													ANSGHPGLPMGCAPMGHILYDEIMR	3	908.755	1	1.82603	0.017982	Carbamidometyl	223724	1042600	2.22039	1
[truncated: 27,524 more rows]

## Sheet: 24h_R3
Index	Accession	Description	Accession (TAIR10)	Description (TAIR10)	Subset	Number of Peptide	Number of Unique Peptide	Quant Type	Number of Quant Peptide	Log2 Geometric Mean	Log2 GSD	Log2 Normalized Protein Ratio	Sequence	Charge	Mz	Unique	d_score	m_score	Modification	Intensity(Mock)	Intensity(Pi)	Log2 Peptide Ratio	For Protein Quant
[truncated: 27,575 more rows]

[truncated: 6 more sheets: 48h_R1, 48h_R2, 48h_R3, 96h_R1, 96h_R2, 96h_R3]
