# Supplementary material for: Quantitative Proteomics Reveals the Dynamic Regulation of the Tomato Proteome in Response to Phytophthora infestans
Source: Int J Mol Sci. 2021 Apr 17;22(8):4174. doi: 10.3390/ijms22084174 (PMC8073981; doi:10.3390/ijms22084174)
Supplement: Supplementary file 1 [file ijms-22-04174-s001.zip › Table S3.Primer list.xlsx]

## Sheet: 工作表1
Supplemental Table S3. List of primer sequences used for RT-PCR analysis of P. infestans marker genes. F: Forward primer. R: reverse primer.
Primer names	OligoSeq
IpiO-F	GAATTCCTGTTGACCGTGCTTTTGAAC
IpiO-R	GGGGATCCCACCGGTGCAGTAAGGATG
SNE-1-F	GCGCGCGAATTCATGATCCCCACCAATGCC
SNE-1-R	GCGCGCGGTACCCACTCCCTGCTTCTGTTCTG
PiNPP1.1-F	GAATTCATGAACATCCTTCAACTCTTCG
PiNPP1.1-R	TCTAGACTAGGCGTAGTAGGCATTGC
Actin-A-F	CGGCTCCGGTATGTGCAAGGC
Actin-A-R	GCGGGCACGTTGAACGTCTC
