# Supplementary material for: Quantitative Proteomics Reveals the Dynamic Regulation of the Tomato Proteome in Response to Phytophthora infestans
Source: Int J Mol Sci. 2021 Apr 17;22(8):4174. doi: 10.3390/ijms22084174 (PMC8073981; doi:10.3390/ijms22084174)
Supplement: Supplementary file 1 [file ijms-22-04174-s001.zip › Table S4.List of Primers used for tomato genes_qPCR.xlsx]

## Sheet: Sheet1
Supplemental Table S4.	Primers used for the measurment of tomato gene expression by qRT-PCR
Primers	OligoSeq
PR5_F	ACATCCCTATGTCTTTCGGCCCAAC
PR5-R	GACCACATGGACCTTGAGTGCAAC
RD21a-F	GGCCAAAATCCCCCGAAACCAG
RD21a-R	GCAGCAACCCCAAGCAAAGCAC
EDS1-F	TGTCCCCAGAATGATGCTTGCTCC
EDS1-R	GCATGACTTGATCGTGCAACAGCC
HIR1-F	TCTCAGTGAATGTGCCTGGAACCTC
HIR1-R	GCTTGCCACATCTCTTACAGCACC
PIP1-F	GAGAGGGAGTGTCACAGGAGTCAAG
PIP1-R	CGTAAGCGACAGTCATTAGTCCGCC
CHLH/ABAR-F	GGACCCACAGGCTATTCCCACAAC
CHLH/ABAR-R	CCCCAAAGCACCAGAGCAACAG
TOPLESS3-F	GCACATCCACAAGAACCCAGCC
TOPLESS3-R	GCCACCCTGCCATTTAACATCCC
ENO1-F	CCAAACCCACATCACAGACGCC
ENO1-R	CTGCCTTGCCTTAACAGACTTCACC
C4H-F	ACCCCCAGGTCCAATTCCAGTTC
C4H-R	CACAACAGCTAAGTTCCTTTGCCCC
